# Supplementary material for: Distribution of capsule and O types in Klebsiella pneumoniae causing neonatal sepsis in Africa and South Asia: A meta-analysis of genome-predicted serotype prevalence to inform potential vaccine coverage
Source: PLoS Med. 2026 Jan 12;23(1):e1004879. doi: 10.1371/journal.pmed.1004879 (PMC12810917; doi:10.1371/journal.pmed.1004879)
Supplement: S3 Table — (TSV) [file pmed.1004879.s003.tsv]

Genome Name	Study	Region	Country	Cluster	neonatal	Year	N50	contig_count	total_size	resistance_score	K_locus	K_type	K_locus_confidence	O_locus	O_type	O_locus_confidence	species	ST	Mortality	O_genotype	Site	O_locus_variant	Cluster7	Cluster14	Cluster56	Cluster365	Cluster1SNP	Cluster2SNP	Cluster3SNP	Cluster5SNP	Cluster10SNP	Cluster15SNP	Cluster20SNP	Cluster25SNP	Cluster50SNP	BioSample	SeqAccession
BG113	BabyGERMS	Southern Africa	South Africa	BG1	neonate	2019	427899	55	5591870	2	KL25	K25	Typeable	O5	O5	Typeable	Klebsiella pneumoniae	ST17	0	O5	27	O5	BG1	BG1	BG1	BG1	BG1	BG1	BG1	BG1	BG1	BG1	BG1	BG1	BG1	SAMN24865942	JAKFJJ000000000
BG265	BabyGERMS	Southern Africa	South Africa	BG1	neonate	2019	370004	46	5491837	2	KL25	K25	Typeable	O5	O5	Typeable	Klebsiella pneumoniae	ST17	0	O5	27	O5	BG42	BG1	BG1	BG1	BG43	BG1	BG1	BG1	BG1	BG1	BG1	BG1	BG1	SAMN24865940	JAKFJL000000000
BG1133	BabyGERMS	Southern Africa	South Africa	BG2	neonate	2020	174653	136	5498636	0	KL102	unknown (KL102)	Typeable	O1/O2v2	O2afg	Typeable	Klebsiella pneumoniae	ST36	0	O2β	32	O2afg (O1/O2v2)	BG2	BG2	BG2	BG2	BG2	BG2	BG2	BG2	BG2	BG2	BG2	BG2	BG2	SAMN24865751	JAKFQM000000000
BG1138	BabyGERMS	Southern Africa	South Africa	BG3	neonate	2020	244540	122	5845718	2	KL102	unknown (KL102)	Typeable	O1/O2v2	O2afg	Typeable	Klebsiella pneumoniae	ST307	1	O2β	31	O2afg (O1/O2v2)	BG3	BG3	BG3	BG3	BG3	BG3	BG3	BG3	BG3	BG3	BG3	BG3	BG3	SAMN24865752	JAKFQL000000000
BG1318	BabyGERMS	Southern Africa	South Africa	BG3	neonate	2020	214866	121	5846821	2	KL102	unknown (KL102)	Typeable	O1/O2v2	O2afg	Typeable	Klebsiella pneumoniae	ST307	NA	O2β	31	O2afg (O1/O2v2)	BG12	BG4	BG3	BG3	BG15	BG12	BG4	BG4	BG3	BG3	BG3	BG3	BG3	SAMN24865765	JAKFPY000000000
BG1141	BabyGERMS	Southern Africa	South Africa	BG3	neonate	2020	244540	115	5846898	2	KL102	unknown (KL102)	Typeable	O1/O2v2	O2afg	Typeable	Klebsiella pneumoniae	ST307	1	O2β	31	O2afg (O1/O2v2)	BG4	BG4	BG3	BG3	BG4	BG4	BG4	BG4	BG3	BG3	BG3	BG3	BG3	SAMN24865753	JAKFQK000000000
BG1153	BabyGERMS	Southern Africa	South Africa	BG3	neonate	2020	214810	112	5841110	2	KL102	unknown (KL102)	Typeable	O1/O2v2	O2afg	Typeable	Klebsiella pneumoniae	ST307	NA	O2β	31	O2afg (O1/O2v2)	BG6	BG4	BG3	BG3	BG6	BG6	BG6	BG4	BG3	BG3	BG3	BG3	BG3	SAMN24865755	JAKFQI000000000
BG1314	BabyGERMS	Southern Africa	South Africa	BG3	neonate	2020	244540	112	5843125	2	KL102	unknown (KL102)	Typeable	O1/O2v2	O2afg	Typeable	Klebsiella pneumoniae	ST307	1	O2β	31	O2afg (O1/O2v2)	BG12	BG4	BG3	BG3	BG12	BG12	BG4	BG4	BG3	BG3	BG3	BG3	BG3	SAMN24865762	JAKFQB000000000
BG1142	BabyGERMS	Southern Africa	South Africa	BG4	neonate	2020	214889	166	5593625	1	KL25	K25	Typeable	O1/O2v1	O1ab	Typeable	Klebsiella pneumoniae	ST607	NA	O1⍺β,2⍺	31	O1 (O1/O2v1)	BG5	BG5	BG4	BG4	BG5	BG5	BG5	BG5	BG4	BG4	BG4	BG4	BG4	SAMN24865754	JAKFQJ000000000
BG1165	BabyGERMS	Southern Africa	South Africa	BG5	neonate	2020	200560	97	5548175	1	KL9	K9	Typeable	O1/O2v2	O2afg	Typeable	Klebsiella pneumoniae	ST22	0	O2β	29	O2afg (O1/O2v2)	BG7	BG6	BG5	BG5	BG7	BG7	BG7	BG6	BG5	BG5	BG5	BG5	BG5	SAMN24865756	JAKFQH000000000
BG1173	BabyGERMS	Southern Africa	South Africa	BG6	neonate	2020	135412	174	5676581	1	KL102	unknown (KL102)	Typeable	O1/O2v2	O2afg	Typeable	Klebsiella pneumoniae	ST377	NA	O2β	31	O2afg (O1/O2v2)	BG8	BG7	BG6	BG6	BG8	BG8	BG8	BG7	BG6	BG6	BG6	BG6	BG6	SAMN24865758	JAKFQF000000000
BG127	BabyGERMS	Southern Africa	South Africa	BG7	neonate	2019	144971	158	5675271	1	KL62	K62	Typeable	O1/O2v1	O1ab	Typeable	Klebsiella pneumoniae	ST348	0	O1⍺β,2⍺	30	O1 (O1/O2v1)	BG9	BG8	BG7	BG7	BG9	BG9	BG9	BG8	BG7	BG7	BG7	BG7	BG7	SAMN24865759	JAKFQE000000000
BG243	BabyGERMS	Southern Africa	South Africa	BG7	neonate	2019	305708	63	5696064	1	KL62	K62	Typeable	O1/O2v1	O1ab	Typeable	Klebsiella pneumoniae	ST348	NA	O1⍺β,2⍺	30	O1 (O1/O2v1)	BG9	BG8	BG7	BG7	BG9	BG9	BG9	BG8	BG7	BG7	BG7	BG7	BG7	SAMN24865796	JAKFOT000000000
BG1305	BabyGERMS	Southern Africa	South Africa	BG8	neonate	2020	169802	133	5754626	2	KL2	K2	Typeable	O1/O2v2	O1ab	Typeable	Klebsiella pneumoniae	ST25	1	O1⍺β,2β	27	O1 (O1/O2v2)	BG10	BG9	BG8	BG8	BG10	BG10	BG10	BG9	BG8	BG8	BG8	BG8	BG8	SAMN24865760	JAKFQD000000000
BG1308	BabyGERMS	Southern Africa	South Africa	BG9	neonate	2020	189131	183	5577765	2	KL62	K62	Typeable	O1/O2v2	O1ab	Typeable	Klebsiella pneumoniae	ST39	1	O1⍺β,2β	27	O1 (O1/O2v2)	BG11	BG10	BG9	BG9	BG11	BG11	BG11	BG10	BG9	BG9	BG9	BG9	BG9	SAMN24865761	JAKFQC000000000
BG1315	BabyGERMS	Southern Africa	South Africa	BG10	neonate	2020	224357	100	5515844	1	KL102	unknown (KL102)	Typeable	O1/O2v2	O2afg	Typeable	Klebsiella pneumoniae	ST307	NA	O2β	32	O2afg (O1/O2v2)	BG13	BG11	BG10	BG10	BG13	BG13	BG12	BG11	BG10	BG10	BG10	BG10	BG10	SAMN24865763	JAKFQA000000000
BG1317	BabyGERMS	Southern Africa	South Africa	BG11	neonate	2020	237542	99	5422916	1	KL39	K39	Typeable	O3b	O3b	Typeable	Klebsiella pneumoniae	ST4872	NA	O3𝛾	31	O3b	BG14	BG12	BG11	BG11	BG14	BG14	BG13	BG12	BG11	BG11	BG11	BG11	BG11	SAMN24865764	JAKFPZ000000000
BG1320	BabyGERMS	Southern Africa	South Africa	BG12	neonate	2020	297472	64	5456249	1	KL136	unknown (KL136)	Typeable	O1/O2v2	O2afg	Typeable	Klebsiella pneumoniae	ST1207	0	O2β	31	O2afg (O1/O2v2)	BG15	BG13	BG12	BG12	BG16	BG15	BG14	BG13	BG12	BG12	BG12	BG12	BG12	SAMN24865766	JAKFPX000000000
BG150	BabyGERMS	Southern Africa	South Africa	BG13	neonate	2019	196828	99	5361006	0	KL7	K7	Typeable	O1/O2v1	O1ab	Typeable	Klebsiella pneumoniae	ST950	0	O1⍺β,2⍺	28	O1 (O1/O2v1)	BG16	BG14	BG13	BG13	BG17	BG16	BG15	BG14	BG13	BG13	BG13	BG13	BG13	SAMN24865768	JAKFPV000000000
BG31	BabyGERMS	Southern Africa	South Africa	BG13	neonate	2019	196828	91	5347131	0	KL7	K7	Typeable	O1/O2v1	O1ab	Typeable	Klebsiella pneumoniae	ST950	NA	O1⍺β,2⍺	28	O1 (O1/O2v1)	BG16	BG14	BG13	BG13	BG17	BG16	BG15	BG14	BG13	BG13	BG13	BG13	BG13	SAMN24865811	JAKFOE000000000
BG88	BabyGERMS	Southern Africa	South Africa	BG13	neonate	2019	196828	84	5353613	0	KL7	K7	Typeable	O1/O2v1	O1ab	Typeable	Klebsiella pneumoniae	ST950	0	O1⍺β,2⍺	28	O1 (O1/O2v1)	BG16	BG14	BG13	BG13	BG17	BG16	BG15	BG14	BG13	BG13	BG13	BG13	BG13	SAMN24865916	JAKFKI000000000
BG1517	BabyGERMS	Southern Africa	South Africa	BG14	neonate	2020	56825	174	5382344	0	KL10	K10	Typeable	O3/O3a	O3/O3a	Typeable	Klebsiella pneumoniae	ST76	1	O3⍺/O3β	30	O3/O3a	BG17	BG15	BG14	BG14	BG18	BG17	BG16	BG15	BG14	BG14	BG14	BG14	BG14	SAMN49672405	JBPKGW000000000
BG1519	BabyGERMS	Southern Africa	South Africa	BG14	neonate	2020	56825	174	5382344	0	KL10	K10	Typeable	O3/O3a	O3/O3a	Typeable	Klebsiella pneumoniae	ST76	0	O3⍺/O3β	30	O3/O3a	BG18	BG16	BG14	BG14	BG18	BG17	BG16	BG15	BG14	BG14	BG14	BG14	BG14	SAMN24865769	JAKFPU000000000
BG1524	BabyGERMS	Southern Africa	South Africa	BG15	neonate	2020	132231	128	5519194	1	KL54	K54	Typeable	O1/O2v2	O1ab	Typeable	Klebsiella pneumoniae	ST170	0	O1⍺β,2β	31	O1 (O1/O2v2)	BG19	BG17	BG15	BG15	BG19	BG18	BG17	BG16	BG15	BG15	BG15	BG15	BG15	SAMN24865770	JAKFPT000000000
BG164	BabyGERMS	Southern Africa	South Africa	BG16	neonate	2019	196787	82	5471902	2	KL149	unknown (KL149)	Typeable	O4	O4	Typeable	Klebsiella pneumoniae	ST152	0	O4	29	O4	BG20	BG18	BG16	BG16	BG20	BG19	BG18	BG17	BG16	BG16	BG16	BG16	BG16	SAMN24865772	JAKFPR000000000
BG354	BabyGERMS	Southern Africa	South Africa	BG16	neonate	2019	201706	78	5473741	2	KL149	unknown (KL149)	Typeable	O4	O4	Typeable	Klebsiella pneumoniae	ST152	0	O4	29	O4	BG20	BG18	BG16	BG16	BG20	BG19	BG18	BG17	BG16	BG16	BG16	BG16	BG16	SAMN24865829	JAKFNQ000000000
BG1679	BabyGERMS	Southern Africa	South Africa	BG17	neonate	2020	145371	102	5455658	0	KL102	unknown (KL102)	Typeable	O1/O2v1	O2a	Typeable	Klebsiella pneumoniae	ST997	NA	O2⍺	29	O2a (O1/O2v1)	BG21	BG19	BG17	BG17	BG21	BG20	BG19	BG18	BG17	BG17	BG17	BG17	BG17	SAMN24865773	JAKFPQ000000000
BG1723	BabyGERMS	Southern Africa	South Africa	BG18	neonate	2020	149113	106	5581540	1	KL3	K3	Typeable	O1/O2v2	O1ab	Typeable	Klebsiella pneumoniae	ST13	NA	O1⍺β,2β	29	O1 (O1/O2v2)	BG22	BG20	BG18	BG18	BG22	BG21	BG20	BG19	BG18	BG18	BG18	BG18	BG18	SAMN24865774	JAKFPP000000000
BG1850	BabyGERMS	Southern Africa	South Africa	BG19	neonate	2020	205984	125	5484670	1	KL15	K15	Typeable	O4	O4	Typeable	Klebsiella pneumoniae	ST37	NA	O4	27	O4	BG23	BG21	BG19	BG19	BG23	BG22	BG21	BG20	BG19	BG19	BG19	BG19	BG19	SAMN24865775	JAKFPO000000000
BG1956	BabyGERMS	Southern Africa	South Africa	BG20	neonate	2020	135089	173	5758913	1	KL102	unknown (KL102)	Typeable	O1/O2v2	O2afg	Typeable	Klebsiella pneumoniae	ST377	1	O2β	31	O2afg (O1/O2v2)	BG24	BG22	BG20	BG6	BG24	BG23	BG22	BG21	BG20	BG20	BG20	BG20	BG20	SAMN24865777	JAKFPM000000000
BG2000	BabyGERMS	Southern Africa	South Africa	BG20	neonate	2020	124494	178	5751355	1	KL102	unknown (KL102)	Typeable	O1/O2v2	O2afg	Typeable	Klebsiella pneumoniae	ST377	1	O2β	31	O2afg (O1/O2v2)	BG28	BG26	BG20	BG6	BG28	BG27	BG26	BG21	BG20	BG20	BG20	BG20	BG20	SAMN24865782	JAKFPH000000000
BG1969	BabyGERMS	Southern Africa	South Africa	BG21	neonate	2020	148306	121	5526350	1	KL25	K25	Typeable	O1/O2v1	O1ab	Typeable	Klebsiella pneumoniae	ST607	0	O1⍺β,2⍺	28	O1 (O1/O2v1)	BG25	BG23	BG21	BG20	BG25	BG24	BG23	BG22	BG21	BG21	BG21	BG21	BG21	SAMN24865779	JAKFPK000000000
BG2035	BabyGERMS	Southern Africa	South Africa	BG21	neonate	2020	154811	119	5538191	1	KL25	K25	Typeable	O1/O2v1	O1ab	Typeable	Klebsiella pneumoniae	ST607	0	O1⍺β,2⍺	28	O1 (O1/O2v1)	BG25	BG23	BG21	BG20	BG30	BG29	BG28	BG22	BG21	BG21	BG21	BG21	BG21	SAMN24865784	JAKFPF000000000
BG2036	BabyGERMS	Southern Africa	South Africa	BG21	neonate	2020	132940	169	5653713	1	KL25	K25	Typeable	O1/O2v1	O1ab	Typeable	Klebsiella pneumoniae	ST607	0	O1⍺β,2⍺	28	O1 (O1/O2v1)	BG25	BG23	BG21	BG20	BG31	BG30	BG29	BG22	BG21	BG21	BG21	BG21	BG21	SAMN24865785	JAKFPE000000000
BG1997	BabyGERMS	Southern Africa	South Africa	BG22	neonate	2020	148511	123	5596183	1	KL25	K25	Typeable	O1/O2v1	O1ab	Typeable	Klebsiella pneumoniae	ST1552	NA	O1⍺β,2⍺	29	O1 (O1/O2v1)	BG26	BG24	BG22	BG21	BG26	BG25	BG24	BG23	BG22	BG22	BG22	BG22	BG22	SAMN24865780	JAKFPJ000000000
BG1999	BabyGERMS	Southern Africa	South Africa	BG23	neonate	2020	94415	155	5778094	1	KL2	K2	Typeable	O1/O2v2	O1ab	Typeable	Klebsiella pneumoniae	ST25	NA	O1⍺β,2β	29	O1 (O1/O2v2)	BG27	BG25	BG23	BG22	BG27	BG26	BG25	BG24	BG23	BG23	BG23	BG23	BG23	SAMN24865781	JAKFPI000000000
BG2032	BabyGERMS	Southern Africa	South Africa	BG24	neonate	2020	122728	164	5509017	1	KL8	K8	Typeable	O1/O2v1	O1ab	Typeable	Klebsiella pneumoniae	ST1414	0	O1⍺β,2⍺	28	O1 (O1/O2v1)	BG29	BG27	BG24	BG23	BG29	BG28	BG27	BG25	BG24	BG24	BG24	BG24	BG24	SAMN24865783	JAKFPG000000000
BG2046	BabyGERMS	Southern Africa	South Africa	BG25	neonate	2020	152672	100	5487877	2	KL25	K25	Typeable	O5	O5	Typeable	Klebsiella pneumoniae	ST17	0	O5	30	O5	BG30	BG28	BG25	BG24	BG32	BG31	BG30	BG26	BG25	BG25	BG25	BG25	BG25	SAMN24865786	JAKFPD000000000
BG2047	BabyGERMS	Southern Africa	South Africa	BG25	neonate	2020	193787	89	5501873	2	KL25	K25	Typeable	O5	O5	Typeable	Klebsiella pneumoniae	ST17	0	O5	30	O5	BG31	BG28	BG25	BG24	BG33	BG32	BG31	BG26	BG25	BG25	BG25	BG25	BG25	SAMN24865787	JAKFPC000000000
BG2048	BabyGERMS	Southern Africa	South Africa	BG26	neonate	2020	127323	141	5804129	2	KL2	K2	Typeable	O1/O2v2	O1ab	Typeable	Klebsiella pneumoniae	ST25	0	O1⍺β,2β	27	O1 (O1/O2v2)	BG32	BG29	BG26	BG8	BG34	BG33	BG32	BG27	BG26	BG26	BG26	BG26	BG26	SAMN24865788	JAKFPB000000000
BG213	BabyGERMS	Southern Africa	South Africa	BG27	neonate	2019	225774	95	5581171	2	KL149	unknown (KL149)	Typeable	O4	O4	Typeable	Klebsiella pneumoniae	ST152	0	O4	27	O4	BG33	BG30	BG27	BG25	BG35	BG34	BG33	BG28	BG27	BG27	BG27	BG27	BG27	SAMN24865945	JAKFJG000000000
BG214	BabyGERMS	Southern Africa	South Africa	BG27	neonate	2019	211044	90	5585632	2	KL149	unknown (KL149)	Typeable	O4	O4	Typeable	Klebsiella pneumoniae	ST152	0	O4	27	O4	BG33	BG30	BG27	BG25	BG35	BG34	BG33	BG28	BG27	BG27	BG27	BG27	BG27	SAMN24865946	JAKFJF000000000
BG215	BabyGERMS	Southern Africa	South Africa	BG27	neonate	2019	204917	86	5585736	2	KL149	unknown (KL149)	Typeable	O4	O4	Typeable	Klebsiella pneumoniae	ST152	1	O4	27	O4	BG33	BG30	BG27	BG25	BG35	BG34	BG33	BG28	BG27	BG27	BG27	BG27	BG27	SAMN24865947	JAKFJE000000000
BG218	BabyGERMS	Southern Africa	South Africa	BG27	neonate	2019	225843	101	5633045	2	KL149	unknown (KL149)	Typeable	O4	O4	Typeable	Klebsiella pneumoniae	ST152	0	O4	27	O4	BG33	BG30	BG27	BG25	BG35	BG34	BG33	BG28	BG27	BG27	BG27	BG27	BG27	SAMN24865948	JAKFJD000000000
BG219	BabyGERMS	Southern Africa	South Africa	BG27	neonate	2019	152981	115	5628389	2	KL149	unknown (KL149)	Typeable	O4	O4	Typeable	Klebsiella pneumoniae	ST152	1	O4	27	O4	BG33	BG30	BG27	BG25	BG35	BG34	BG33	BG28	BG27	BG27	BG27	BG27	BG27	SAMN24865949	JAKFJC000000000
BG222	BabyGERMS	Southern Africa	South Africa	BG27	neonate	2019	204233	93	5584389	2	KL149	unknown (KL149)	Typeable	O4	O4	Typeable	Klebsiella pneumoniae	ST152	NA	O4	27	O4	BG33	BG30	BG27	BG25	BG35	BG34	BG33	BG28	BG27	BG27	BG27	BG27	BG27	SAMN24865950	JAKFJB000000000
BG223	BabyGERMS	Southern Africa	South Africa	BG27	neonate	2019	177731	94	5583449	2	KL149	unknown (KL149)	Typeable	O4	O4	Typeable	Klebsiella pneumoniae	ST152	1	O4	27	O4	BG33	BG30	BG27	BG25	BG35	BG34	BG33	BG28	BG27	BG27	BG27	BG27	BG27	SAMN24865951	JAKFJA000000000
BG224	BabyGERMS	Southern Africa	South Africa	BG27	neonate	2019	204233	94	5583309	2	KL149	unknown (KL149)	Typeable	O4	O4	Typeable	Klebsiella pneumoniae	ST152	1	O4	27	O4	BG33	BG30	BG27	BG25	BG35	BG34	BG33	BG28	BG27	BG27	BG27	BG27	BG27	SAMN24865952	JAKFIZ000000000
BG255	BabyGERMS	Southern Africa	South Africa	BG27	neonate	2019	211044	91	5584421	2	KL149	unknown (KL149)	Typeable	O4	O4	Typeable	Klebsiella pneumoniae	ST152	NA	O4	27	O4	BG33	BG30	BG27	BG25	BG35	BG34	BG33	BG28	BG27	BG27	BG27	BG27	BG27	SAMN24865935	JAKFJQ000000000
BG263	BabyGERMS	Southern Africa	South Africa	BG27	neonate	2019	194933	94	5584665	2	KL149	unknown (KL149)	Typeable	O4	O4	Typeable	Klebsiella pneumoniae	ST152	1	O4	27	O4	BG41	BG30	BG27	BG25	BG35	BG34	BG33	BG28	BG27	BG27	BG27	BG27	BG27	SAMN24865938	JAKFJN000000000
BG264	BabyGERMS	Southern Africa	South Africa	BG27	neonate	2019	225845	90	5584326	2	KL149	unknown (KL149)	Typeable	O4	O4	Typeable	Klebsiella pneumoniae	ST152	1	O4	27	O4	BG41	BG30	BG27	BG25	BG35	BG34	BG33	BG28	BG27	BG27	BG27	BG27	BG27	SAMN24865939	JAKFJM000000000
BG271	BabyGERMS	Southern Africa	South Africa	BG27	neonate	2020	197150	88	5581024	2	KL149	unknown (KL149)	Typeable	O4	O4	Typeable	Klebsiella pneumoniae	ST152	0	O4	27	O4	BG33	BG30	BG27	BG25	BG35	BG34	BG33	BG28	BG27	BG27	BG27	BG27	BG27	SAMN24865953	JAKFIY000000000
BG272	BabyGERMS	Southern Africa	South Africa	BG27	neonate	2020	204233	94	5583086	2	KL149	unknown (KL149)	Typeable	O4	O4	Typeable	Klebsiella pneumoniae	ST152	0	O4	27	O4	BG33	BG30	BG27	BG25	BG35	BG34	BG33	BG28	BG27	BG27	BG27	BG27	BG27	SAMN24865954	JAKFIX000000000
BG2053	BabyGERMS	Southern Africa	South Africa	BG28	neonate	2020	179979	102	5553787	1	KL2	K2	Typeable	O1/O2v1	O1ab	Typeable	Klebsiella pneumoniae	ST14	NA	O1⍺β,2⍺	29	O1 (O1/O2v1)	BG34	BG31	BG28	BG26	BG36	BG35	BG34	BG29	BG28	BG28	BG28	BG28	BG28	SAMN24865789	JAKFPA000000000
BG316	BabyGERMS	Southern Africa	South Africa	BG27	neonate	2020	204233	91	5583432	2	KL149	unknown (KL149)	Typeable	O4	O4	Typeable	Klebsiella pneumoniae	ST152	NA	O4	27	O4	BG49	BG30	BG27	BG25	BG35	BG34	BG33	BG28	BG27	BG27	BG27	BG27	BG27	SAMN24865956	JAKFIV000000000
BG2144	BabyGERMS	Southern Africa	South Africa	BG29	neonate	2020	129097	180	5548784	2	KL62	K62	Typeable	O1/O2v2	O1ab	Typeable	Klebsiella pneumoniae	ST39	NA	O1⍺β,2β	27	O1 (O1/O2v2)	BG35	BG32	BG29	BG9	BG37	BG36	BG35	BG30	BG29	BG29	BG29	BG29	BG29	SAMN24865790	JAKFOZ000000000
BG2170	BabyGERMS	Southern Africa	South Africa	BG29	neonate	2020	158873	168	5548352	2	KL62	K62	Typeable	O1/O2v2	O1ab	Typeable	Klebsiella pneumoniae	ST39	NA	O1⍺β,2β	27	O1 (O1/O2v2)	BG36	BG33	BG29	BG9	BG38	BG37	BG36	BG31	BG29	BG29	BG29	BG29	BG29	SAMN24865791	JAKFOY000000000
BG238	BabyGERMS	Southern Africa	South Africa	BG31	neonate	2019	351343	55	5548282	1	KL25	K25	Typeable	O5	O5	Typeable	Klebsiella pneumoniae	ST17	NA	O5	31	O5	BG38	BG35	BG31	BG28	BG40	BG39	BG38	BG33	BG31	BG31	BG31	BG31	BG31	SAMN24865795	JAKFOU000000000
BG310	BabyGERMS	Southern Africa	South Africa	BG31	neonate	2019	354345	62	5549234	1	KL25	K25	Typeable	O5	O5	Typeable	Klebsiella pneumoniae	ST17	NA	O5	31	O5	BG38	BG35	BG31	BG28	BG40	BG39	BG38	BG33	BG31	BG31	BG31	BG31	BG31	SAMN24865812	JAKFOD000000000
BG249	BabyGERMS	Southern Africa	South Africa	BG32	neonate	2019	170498	95	5462094	1	KL8	K8	Typeable	O1/O2v1	O1ab	Typeable	Klebsiella pneumoniae	ST1414	0	O1⍺β,2⍺	28	O1 (O1/O2v1)	BG39	BG36	BG32	BG23	BG41	BG40	BG39	BG34	BG32	BG32	BG32	BG32	BG32	SAMN24865798	JAKFOR000000000
BG83	BabyGERMS	Southern Africa	South Africa	BG32	neonate	2019	145583	114	5464765	1	KL8	K8	Typeable	O1/O2v1	O1ab	Typeable	Klebsiella pneumoniae	ST1414	0	O1⍺β,2⍺	28	O1 (O1/O2v1)	BG110	BG98	BG32	BG23	BG41	BG40	BG39	BG34	BG32	BG32	BG32	BG32	BG32	SAMN24865915	JAKFKJ000000000
BG95	BabyGERMS	Southern Africa	South Africa	BG32	neonate	2019	87064	170	5491913	1	KL8	K8	Typeable	O1/O2v1	O1ab	Typeable	Klebsiella pneumoniae	ST1414	0	O1⍺β,2⍺	28	O1 (O1/O2v1)	BG110	BG98	BG32	BG23	BG41	BG40	BG39	BG34	BG32	BG32	BG32	BG32	BG32	SAMN24865924	JAKFKB000000000
BG254	BabyGERMS	Southern Africa	South Africa	BG33	neonate	2019	331664	67	5732407	2	KL102	unknown (KL102)	Typeable	O1/O2v2	O2afg	Typeable	Klebsiella pneumoniae	ST307	NA	O2β	27	O2afg (O1/O2v2)	BG40	BG37	BG33	BG29	BG42	BG41	BG40	BG35	BG33	BG33	BG33	BG33	BG33	SAMN24865934	JAKFJR000000000
BG258	BabyGERMS	Southern Africa	South Africa	BG33	neonate	2019	355551	57	5673677	2	KL102	unknown (KL102)	Typeable	O1/O2v2	O2afg	Typeable	Klebsiella pneumoniae	ST307	1	O2β	27	O2afg (O1/O2v2)	BG40	BG37	BG33	BG29	BG42	BG41	BG40	BG35	BG33	BG33	BG33	BG33	BG33	SAMN24865936	JAKFJP000000000
BG259	BabyGERMS	Southern Africa	South Africa	BG33	neonate	2019	339357	65	5732205	2	KL102	unknown (KL102)	Typeable	O1/O2v2	O2afg	Typeable	Klebsiella pneumoniae	ST307	1	O2β	27	O2afg (O1/O2v2)	BG40	BG37	BG33	BG29	BG42	BG41	BG40	BG35	BG33	BG33	BG33	BG33	BG33	SAMN24865937	JAKFJO000000000
BG315	BabyGERMS	Southern Africa	South Africa	BG33	neonate	2019	355551	72	5698837	2	KL102	unknown (KL102)	Typeable	O1/O2v2	O2afg	Typeable	Klebsiella pneumoniae	ST307	0	O2β	27	O2afg (O1/O2v2)	BG40	BG37	BG33	BG29	BG42	BG41	BG40	BG35	BG33	BG33	BG33	BG33	BG33	SAMN24865932	JAKFJT000000000
BG314	BabyGERMS	Southern Africa	South Africa	BG27	neonate	2019	211044	93	5590260	2	KL149	unknown (KL149)	Typeable	O4	O4	Typeable	Klebsiella pneumoniae	ST152	1	O4	27	O4	BG48	BG43	BG27	BG25	BG35	BG34	BG33	BG28	BG27	BG27	BG27	BG27	BG27	SAMN24865933	JAKFJS000000000
BG449	BabyGERMS	Southern Africa	South Africa	BG27	neonate	2020	204233	91	5581487	2	KL149	unknown (KL149)	Typeable	O4	O4	Typeable	Klebsiella pneumoniae	ST152	NA	O4	27	O4	BG74	BG30	BG27	BG25	BG35	BG34	BG33	BG28	BG27	BG27	BG27	BG27	BG27	SAMN24865860	JAKFML000000000
BG28	BabyGERMS	Southern Africa	South Africa	BG34	neonate	2019	154856	101	5289566	0	KL102	unknown (KL102)	Typeable	O1/O2v2	O1ab	Typeable	Klebsiella pneumoniae	ST359	0	O1⍺β,2β	28	O1 (O1/O2v2)	BG43	BG38	BG34	BG30	BG44	BG42	BG41	BG36	BG34	BG34	BG34	BG34	BG34	SAMN24865799	JAKFOQ000000000
BG298	BabyGERMS	Southern Africa	South Africa	BG35	neonate	2019	312947	70	5643149	2	KL25	K25	Typeable	O5	O5	Typeable	Klebsiella pneumoniae	ST17	1	O5	30	O5	BG44	BG39	BG35	BG24	BG45	BG43	BG42	BG37	BG35	BG35	BG35	BG35	BG35	SAMN24865804	JAKFOL000000000
BG303	BabyGERMS	Southern Africa	South Africa	BG35	neonate	2019	370005	69	5643035	2	KL25	K25	Typeable	O5	O5	Typeable	Klebsiella pneumoniae	ST17	0	O5	30	O5	BG44	BG39	BG35	BG24	BG45	BG43	BG42	BG37	BG35	BG35	BG35	BG35	BG35	SAMN24865805	JAKFOK000000000
BG307	BabyGERMS	Southern Africa	South Africa	BG36	neonate	2019	386972	46	5551858	1	KL25	K25	Typeable	O5	O5	Typeable	Klebsiella pneumoniae	ST17	1	O5	28	O5	BG45	BG40	BG36	BG31	BG46	BG44	BG43	BG38	BG36	BG36	BG36	BG36	BG36	SAMN24865809	JAKFOG000000000
BG308	BabyGERMS	Southern Africa	South Africa	BG37	neonate	2019	279499	105	5467989	1	KL149	unknown (KL149)	Typeable	O4	O4	Typeable	Klebsiella pneumoniae	ST152	1	O4	32	O4	BG46	BG41	BG37	BG32	BG47	BG45	BG44	BG39	BG37	BG37	BG37	BG37	BG37	SAMN24865810	JAKFOF000000000
BG309	BabyGERMS	Southern Africa	South Africa	BG37	neonate	2019	279499	105	5467989	1	KL149	unknown (KL149)	Typeable	O4	O4	Typeable	Klebsiella pneumoniae	ST152	0	O4	32	O4	BG46	BG41	BG37	BG32	BG47	BG45	BG44	BG39	BG37	BG37	BG37	BG37	BG37	SAMN49672410	JBPKGR000000000
BG313	BabyGERMS	Southern Africa	South Africa	BG38	neonate	2019	167696	72	5496076	2	KL158	unknown (KL158)	Typeable	O1/O2v1	O1ab	Typeable	Klebsiella pneumoniae	ST297	NA	O1⍺β,2⍺	27	O1 (O1/O2v1)	BG47	BG42	BG38	BG33	BG48	BG46	BG45	BG40	BG38	BG38	BG38	BG38	BG38	SAMN24865931	JAKFJU000000000
BG317	BabyGERMS	Southern Africa	South Africa	BG39	neonate	2020	307973	64	5724356	3	KL102	unknown (KL102)	Typeable	O1/O2v2	O2afg	Typeable	Klebsiella pneumoniae	ST307	NA	O2β	27	O2afg (O1/O2v2)	BG50	BG44	BG33	BG29	BG49	BG47	BG46	BG41	BG39	BG39	BG39	BG39	BG39	SAMN24865957	JAKFIU000000000
BG319	BabyGERMS	Southern Africa	South Africa	BG40	neonate	2020	371604	68	5767449	2	KL149	unknown (KL149)	Typeable	O1/O2v2	O1ab	Typeable	Klebsiella pneumoniae	ST39	NA	O1⍺β,2β	30	O1 (O1/O2v2)	BG51	BG45	BG39	BG34	BG50	BG48	BG47	BG42	BG40	BG40	BG40	BG40	BG40	SAMN24865813	JAKFOC000000000
BG321	BabyGERMS	Southern Africa	South Africa	BG41	neonate	2020	387254	90	5805666	2	KL102	unknown (KL102)	Typeable	O1/O2v1	O2a	Typeable	Klebsiella pneumoniae	ST997	1	O2⍺	29	O2a (O1/O2v1)	BG52	BG46	BG40	BG35	BG51	BG49	BG48	BG43	BG41	BG41	BG41	BG41	BG41	SAMN24865815	JAKFOA000000000
BG32	BabyGERMS	Southern Africa	South Africa	BG42	neonate	2019	355557	57	5671113	2	KL102	unknown (KL102)	Typeable	O1/O2v2	O2afg	Typeable	Klebsiella pneumoniae	ST307	NA	O2β	27	O2afg (O1/O2v2)	BG53	BG47	BG33	BG29	BG52	BG50	BG49	BG44	BG42	BG42	BG42	BG42	BG42	SAMN24865944	JAKFJH000000000
BG377	BabyGERMS	Southern Africa	South Africa	BG44	neonate	2019	427594	60	5847882	1	KL25	K25	Typeable	O5	O5	Typeable	Klebsiella pneumoniae	ST17	0	O5	29	O5	BG64	BG57	BG42	BG37	BG62	BG52	BG51	BG46	BG44	BG44	BG44	BG44	BG44	SAMN24865834	JAKFNL000000000
BG379	BabyGERMS	Southern Africa	South Africa	BG44	neonate	2019	351258	57	5697742	1	KL25	K25	Typeable	O5	O5	Typeable	Klebsiella pneumoniae	ST17	0	O5	29	O5	BG64	BG57	BG42	BG37	BG54	BG52	BG51	BG46	BG44	BG44	BG44	BG44	BG44	SAMN24865835	JAKFNK000000000
BG383	BabyGERMS	Southern Africa	South Africa	BG44	neonate	2019	427259	64	5691887	1	KL25	K25	Typeable	O5	O5	Typeable	Klebsiella pneumoniae	ST17	0	O5	29	O5	BG64	BG57	BG42	BG37	BG54	BG52	BG51	BG46	BG44	BG44	BG44	BG44	BG44	SAMN24865838	JAKFNH000000000
BG332	BabyGERMS	Southern Africa	South Africa	BG45	neonate	2019	510912	31	5609484	1	KL151	unknown (KL151)	Typeable	O4	O4	Typeable	Klebsiella pneumoniae	ST405	NA	O4	28	O4	BG56	BG50	BG43	BG38	BG55	BG53	BG52	BG47	BG45	BG45	BG45	BG45	BG45	SAMN24865820	JAKFNX000000000
BG337	BabyGERMS	Southern Africa	South Africa	BG45	neonate	2019	215894	55	5603535	1	KL151	unknown (KL151)	Typeable	O4	O4	Typeable	Klebsiella pneumoniae	ST405	1	O4	28	O4	BG58	BG50	BG43	BG38	BG55	BG53	BG52	BG47	BG45	BG45	BG45	BG45	BG45	SAMN24865822	JAKFNW000000000
BG375	BabyGERMS	Southern Africa	South Africa	BG45	neonate	2019	483972	31	5610609	1	KL151	unknown (KL151)	Typeable	O4	O4	Typeable	Klebsiella pneumoniae	ST405	0	O4	28	O4	BG56	BG50	BG43	BG38	BG55	BG53	BG52	BG47	BG45	BG45	BG45	BG45	BG45	SAMN24865833	JAKFNM000000000
BG382	BabyGERMS	Southern Africa	South Africa	BG45	neonate	2019	104863	103	5596292	1	KL151	unknown (KL151)	Typeable	O4	O4	Typeable	Klebsiella pneumoniae	ST405	1	O4	28	O4	BG56	BG50	BG43	BG38	BG55	BG53	BG52	BG47	BG45	BG45	BG45	BG45	BG45	SAMN24865837	JAKFNI000000000
BG387	BabyGERMS	Southern Africa	South Africa	BG45	neonate	2019	510912	31	5608988	1	KL151	unknown (KL151)	Typeable	O4	O4	Typeable	Klebsiella pneumoniae	ST405	0	O4	28	O4	BG56	BG50	BG43	BG38	BG55	BG53	BG52	BG47	BG45	BG45	BG45	BG45	BG45	SAMN24865839	JAKFNG000000000
BG421	BabyGERMS	Southern Africa	South Africa	BG45	neonate	2019	510912	30	5610757	1	KL151	unknown (KL151)	Typeable	O4	O4	Typeable	Klebsiella pneumoniae	ST405	0	O4	28	O4	BG56	BG50	BG43	BG38	BG55	BG53	BG52	BG47	BG45	BG45	BG45	BG45	BG45	SAMN24865847	JAKFMY000000000
BG333	BabyGERMS	Southern Africa	South Africa	BG46	neonate	2019	277004	481	6187715	1	KL146	unknown (KL146)	Typeable	O1/O2v2	O2afg	Typeable	Klebsiella pneumoniae	ST1401	NA	O2β	28	O2afg (O1/O2v2)	BG57	BG51	BG44	BG39	BG56	BG54	BG53	BG48	BG46	BG46	BG46	BG46	BG46	SAMN24865821	TBC
BG344	BabyGERMS	Southern Africa	South Africa	BG47	neonate	2019	370004	44	5547262	1	KL25	K25	Typeable	O5	O5	Typeable	Klebsiella pneumoniae	ST17	0	O5	32	O5	BG59	BG52	BG45	BG40	BG57	BG55	BG54	BG49	BG47	BG47	BG47	BG47	BG47	SAMN24865826	JAKFNS000000000
BG353	BabyGERMS	Southern Africa	South Africa	BG48	neonate	2019	485684	39	5281489	1	KL30	K30	Typeable	O1/O2v2	O1ab	Typeable	Klebsiella pneumoniae	ST29	1	O1⍺β,2β	31	O1 (O1/O2v2)	BG60	BG53	BG46	BG41	BG58	BG56	BG55	BG50	BG48	BG48	BG48	BG48	BG48	SAMN24865828	JAKFNR000000000
BG361	BabyGERMS	Southern Africa	South Africa	BG49	neonate	2019	216078	58	5564511	1	KL102	unknown (KL102)	Typeable	O1/O2v2	O2afg	Typeable	Klebsiella pneumoniae	ST307	0	O2β	32	O2afg (O1/O2v2)	BG61	BG54	BG47	BG42	BG59	BG57	BG56	BG51	BG49	BG49	BG49	BG49	BG49	SAMN24865830	JAKFNP000000000
BG370	BabyGERMS	Southern Africa	South Africa	BG50	neonate	2019	305633	64	5698553	1	KL62	K62	Typeable	O1/O2v1	O1ab	Typeable	Klebsiella pneumoniae	ST348	1	O1⍺β,2⍺	30	O1 (O1/O2v1)	BG62	BG55	BG7	BG7	BG60	BG58	BG57	BG52	BG50	BG50	BG50	BG50	BG50	SAMN24865831	JAKFNO000000000
BG392	BabyGERMS	Southern Africa	South Africa	BG50	neonate	2019	266980	71	5692010	1	KL62	K62	Typeable	O1/O2v1	O1ab	Typeable	Klebsiella pneumoniae	ST348	0	O1⍺β,2⍺	30	O1 (O1/O2v1)	BG65	BG55	BG7	BG7	BG60	BG58	BG57	BG52	BG50	BG50	BG50	BG50	BG50	SAMN24865840	JAKFNF000000000
BG374	BabyGERMS	Southern Africa	South Africa	BG51	neonate	2019	384978	52	5500035	1	KL25	K25	Typeable	O1/O2v1	O1ab	Typeable	Klebsiella pneumoniae	ST607	0	O1⍺β,2⍺	31	O1 (O1/O2v1)	BG63	BG56	BG48	BG4	BG61	BG59	BG58	BG53	BG51	BG51	BG51	BG51	BG51	SAMN24865832	JAKFNN000000000
BG458	BabyGERMS	Southern Africa	South Africa	BG51	neonate	2019	684352	46	5541498	1	KL25	K25	Typeable	O1/O2v1	O1ab	Typeable	Klebsiella pneumoniae	ST607	0	O1⍺β,2⍺	31	O1 (O1/O2v1)	BG79	BG70	BG48	BG4	BG73	BG70	BG69	BG53	BG51	BG51	BG51	BG51	BG51	SAMN24865866	JAKFMF000000000
BG435	BabyGERMS	Southern Africa	South Africa	BG44	neonate	2020	427813	55	5391246	1	KL25	K25	Typeable	O5	O5	Typeable	Klebsiella pneumoniae	ST17	0	O5	29	O5	BG70	BG62	BG42	BG37	BG54	BG52	BG51	BG46	BG44	BG44	BG44	BG44	BG44	SAMN24865851	JAKFMU000000000
BG402	BabyGERMS	Southern Africa	South Africa	BG52	neonate	2019	355742	58	5334764	0	KL17	K17	Typeable	O1/O2v1	O1ab	Typeable	Klebsiella pneumoniae	ST870	0	O1⍺β,2⍺	29	O1 (O1/O2v1)	BG66	BG58	BG49	BG43	BG63	BG60	BG59	BG54	BG52	BG52	BG52	BG52	BG52	SAMN24865844	JAKFNB000000000
BG405	BabyGERMS	Southern Africa	South Africa	BG53	neonate	2020	230183	50	5408813	0	KL24	K24	Typeable	O1/O2v1	O2a	Typeable	Klebsiella pneumoniae	ST45	1	O2⍺	27	O2a (O1/O2v1)	BG67	BG59	BG50	BG44	BG64	BG61	BG60	BG55	BG53	BG53	BG53	BG53	BG53	SAMN24865959	JAKFIS000000000
BG441	BabyGERMS	Southern Africa	South Africa	BG45	neonate	2020	524406	35	5653377	1	KL151	unknown (KL151)	Typeable	O4	O4	Typeable	Klebsiella pneumoniae	ST405	0	O4	28	O4	BG71	BG63	BG43	BG38	BG55	BG53	BG52	BG47	BG45	BG45	BG45	BG45	BG45	SAMN24865854	JAKFMR000000000
BG442	BabyGERMS	Southern Africa	South Africa	BG56	neonate	2019	193030	58	5644755	2	KL2	K2	Typeable	O1/O2v2	O1ab	Typeable	Klebsiella pneumoniae	ST25	1	O1⍺β,2β	27	O1 (O1/O2v2)	BG72	BG64	BG53	BG8	BG67	BG64	BG63	BG58	BG56	BG56	BG56	BG56	BG56	SAMN24865855	JAKFMQ000000000
BG443	BabyGERMS	Southern Africa	South Africa	BG57	neonate	2020	336685	62	5643465	3	KL25	K25	Typeable	O5	O5	Typeable	Klebsiella pneumoniae	ST17	NA	O5	30	O5	BG73	BG65	BG54	BG24	BG68	BG65	BG64	BG59	BG57	BG57	BG57	BG57	BG57	SAMN24865856	JAKFMP000000000
BG444	BabyGERMS	Southern Africa	South Africa	BG57	neonate	2020	358836	68	5638915	2	KL25	K25	Typeable	O5	O5	Typeable	Klebsiella pneumoniae	ST17	NA	O5	30	O5	BG73	BG65	BG54	BG24	BG68	BG65	BG64	BG59	BG57	BG57	BG57	BG57	BG57	SAMN24865857	JAKFMO000000000
BG533	BabyGERMS	Southern Africa	South Africa	BG57	neonate	2020	224995	170	5644480	3	KL25	K25	Typeable	O5	O5	Typeable	Klebsiella pneumoniae	ST17	NA	O5	30	O5	BG73	BG65	BG54	BG24	BG83	BG65	BG64	BG59	BG57	BG57	BG57	BG57	BG57	SAMN24865881	JAKFLQ000000000
BG453	BabyGERMS	Southern Africa	South Africa	BG58	neonate	2020	144039	118	5762844	0	KL10	Capsule null	Typeable	O1/O2v2	O1ab	Typeable	Klebsiella pneumoniae	ST1079	NA	O1⍺β,2β	29	O1 (O1/O2v2)	BG75	BG66	BG55	BG47	BG69	BG66	BG65	BG60	BG58	BG58	BG58	BG58	BG58	SAMN24865863	JAKFMI000000000
BG454	BabyGERMS	Southern Africa	South Africa	BG59	neonate	2020	402105	40	5367278	1	KL17	K17	Typeable	O1/O2v1	O1ab	Typeable	Klebsiella pneumoniae	ST464	0	O1⍺β,2⍺	29	O1 (O1/O2v1)	BG76	BG67	BG56	BG48	BG70	BG67	BG66	BG61	BG59	BG59	BG59	BG59	BG59	SAMN24865864	JAKFMH000000000
BG455	BabyGERMS	Southern Africa	South Africa	BG60	neonate	2020	334554	43	5571330	1	KL2	K2	Typeable	O1/O2v1	O1ab	Typeable	Klebsiella pneumoniae	ST39	NA	O1⍺β,2⍺	32	O1 (O1/O2v1)	BG77	BG68	BG57	BG49	BG71	BG68	BG67	BG62	BG60	BG60	BG60	BG60	BG60	SAMN24865865	JAKFMG000000000
BG456	BabyGERMS	Southern Africa	South Africa	BG61	neonate	2020	387693	44	5345619	1	KL25	K25	Typeable	O5	O5	Typeable	Klebsiella pneumoniae	ST17	1	O5	32	O5	BG78	BG69	BG58	BG50	BG72	BG69	BG68	BG63	BG61	BG61	BG61	BG61	BG61	SAMN49672406	JBPKGV000000000
BG463	BabyGERMS	Southern Africa	South Africa	BG62	neonate	2020	94391	148	5564432	1	KL25	K25	Typeable	O1/O2v1	O1ab	Typeable	Klebsiella pneumoniae	ST607	NA	O1⍺β,2⍺	28	O1 (O1/O2v1)	BG80	BG71	BG59	BG20	BG74	BG71	BG70	BG64	BG62	BG62	BG62	BG62	BG62	SAMN24865869	JAKFMC000000000
BG465	BabyGERMS	Southern Africa	South Africa	BG63	neonate	2020	129190	84	5534208	1	KL39	K39	Typeable	O1/O2v2	O1ab	Typeable	Klebsiella pneumoniae	ST985	0	O1⍺β,2β	29	O1 (O1/O2v2)	BG81	BG72	BG60	BG51	BG75	BG72	BG71	BG65	BG63	BG63	BG63	BG63	BG63	SAMN24865870	JAKFMB000000000
BG470	BabyGERMS	Southern Africa	South Africa	BG64	neonate	2020	108701	114	5457156	0	KL122	unknown (KL122)	Typeable	O1/O2v2	O2afg	Typeable	Klebsiella pneumoniae	ST17	0	O2β	28	O2afg (O1/O2v2)	BG82	BG73	BG61	BG52	BG76	BG73	BG72	BG66	BG64	BG64	BG64	BG64	BG64	SAMN24865872	JAKFLZ000000000
BG473	BabyGERMS	Southern Africa	South Africa	BG65	neonate	2020	126497	109	5377224	1	KL110	unknown (KL110)	Typeable	O3b	O3b	Typeable	Klebsiella pneumoniae	ST1119	0	O3𝛾	32	O3b	BG83	BG74	BG62	BG53	BG77	BG74	BG73	BG67	BG65	BG65	BG65	BG65	BG65	SAMN24865873	JAKFLY000000000
BG474	BabyGERMS	Southern Africa	South Africa	BG65	neonate	2020	90938	135	5363802	1	KL110	unknown (KL110)	Typeable	O3b	O3b	Typeable	Klebsiella pneumoniae	ST1119	0	O3𝛾	32	O3b	BG83	BG74	BG62	BG53	BG77	BG74	BG73	BG67	BG65	BG65	BG65	BG65	BG65	SAMN24865874	JAKFLX000000000
BG475	BabyGERMS	Southern Africa	South Africa	BG66	neonate	2020	105051	111	5478969	0	KL16	K16	Typeable	O1/O2v1	O1ab	Typeable	Klebsiella pneumoniae	ST14	0	O1⍺β,2⍺	32	O1 (O1/O2v1)	BG84	BG75	BG63	BG54	BG78	BG75	BG74	BG68	BG66	BG66	BG66	BG66	BG66	SAMN24865875	JAKFLW000000000
BG515	BabyGERMS	Southern Africa	South Africa	BG67	neonate	2020	140223	111	5249421	0	KL125	unknown (KL125)	Typeable	O3/O3a	O3/O3a	Typeable	Klebsiella pneumoniae	ST2597	1	O3⍺/O3β	28	O3/O3a	BG85	BG76	BG64	BG55	BG79	BG76	BG75	BG69	BG67	BG67	BG67	BG67	BG67	SAMN24865877	JAKFLU000000000
BG517	BabyGERMS	Southern Africa	South Africa	BG68	neonate	2020	158913	90	5656133	1	KL151	unknown (KL151)	Typeable	O4	O4	Typeable	Klebsiella pneumoniae	ST405	0	O4	28	O4	BG86	BG77	BG43	BG38	BG80	BG77	BG76	BG70	BG68	BG68	BG68	BG68	BG68	SAMN24865878	JAKFLT000000000
BG521	BabyGERMS	Southern Africa	South Africa	BG70	neonate	2020	234753	89	5536262	0	KL30	K30	Typeable	O1/O2v1	O1ab	Typeable	Klebsiella pneumoniae	ST198	1	O1⍺β,2⍺	29	O1 (O1/O2v1)	BG88	BG79	BG66	BG57	BG82	BG79	BG78	BG72	BG70	BG70	BG70	BG70	BG70	SAMN24865880	JAKFLR000000000
BG540	BabyGERMS	Southern Africa	South Africa	BG71	neonate	2020	73398	124	5454802	2	KL25	K25	Typeable	O5	O5	Typeable	Klebsiella pneumoniae	ST2621	NA	O5	30	O5	BG90	BG80	BG67	BG24	BG84	BG80	BG79	BG73	BG71	BG57	BG57	BG57	BG57	SAMN24865884	JAKFLN000000000
BG541	BabyGERMS	Southern Africa	South Africa	BG72	neonate	2020	22225	485	5593745	3	KL149	unknown (KL149)	Typeable	O1/O2v2	O1ab	Typeable	Klebsiella pneumoniae	ST39	1	O1⍺β,2β	29	O1 (O1/O2v2)	BG91	BG81	BG68	BG58	BG85	BG81	BG80	BG74	BG72	BG71	BG71	BG71	BG71	SAMN24865885	JAKFLM000000000
BG555	BabyGERMS	Southern Africa	South Africa	BG73	neonate	2020	75653	138	5581589	2	KL102	unknown (KL102)	Typeable	O1/O2v2	O2afg	Typeable	Klebsiella pneumoniae	ST307	NA	O2β	31	O2afg (O1/O2v2)	BG92	BG82	BG69	BG59	BG86	BG82	BG81	BG75	BG73	BG72	BG72	BG72	BG72	SAMN24865887	JAKFLK000000000
BG564	BabyGERMS	Southern Africa	South Africa	BG75	neonate	2020	263577	86	5546512	1	KL9	K9	Typeable	O1/O2v2	O2afg	Typeable	Klebsiella pneumoniae	ST22	NA	O2β	29	O2afg (O1/O2v2)	BG94	BG84	BG71	BG5	BG88	BG84	BG83	BG77	BG75	BG74	BG74	BG74	BG74	SAMN24865889	JAKFLI000000000
BG566	BabyGERMS	Southern Africa	South Africa	BG77	neonate	2020	171546	146	5584452	1	KL149	unknown (KL149)	Typeable	O1/O2v2	O1ab	Typeable	Klebsiella pneumoniae	ST39	1	O1⍺β,2β	30	O1 (O1/O2v2)	BG96	BG86	BG73	BG34	BG90	BG86	BG85	BG79	BG77	BG76	BG76	BG76	BG76	SAMN24865891	JAKFLG000000000
BG661	BabyGERMS	Southern Africa	South Africa	BG77	neonate	2020	196425	117	5656321	2	KL149	unknown (KL149)	Typeable	O1/O2v2	O1ab	Typeable	Klebsiella pneumoniae	ST39	NA	O1⍺β,2β	30	O1 (O1/O2v2)	BG100	BG86	BG73	BG34	BG95	BG91	BG90	BG80	BG77	BG76	BG76	BG76	BG76	SAMN24865899	JAKFKZ000000000
BG662	BabyGERMS	Southern Africa	South Africa	BG77	neonate	2020	196425	117	5656321	2	KL149	unknown (KL149)	Typeable	O1/O2v2	O1ab	Typeable	Klebsiella pneumoniae	ST39	1	O1⍺β,2β	30	O1 (O1/O2v2)	BG100	BG86	BG73	BG34	BG95	BG91	BG90	BG80	BG77	BG76	BG76	BG76	BG76	SAMN49672407	JBPKGU000000000
BG767	BabyGERMS	Southern Africa	South Africa	BG77	neonate	2020	180578	183	5809903	2	KL149	unknown (KL149)	Typeable	O1/O2v2	O1ab	Typeable	Klebsiella pneumoniae	ST39	0	O1⍺β,2β	30	O1 (O1/O2v2)	BG100	BG86	BG73	BG34	BG102	BG98	BG97	BG90	BG77	BG76	BG76	BG76	BG76	SAMN49672408	JBPKGT000000000
BG774	BabyGERMS	Southern Africa	South Africa	BG77	neonate	2020	180578	183	5809903	2	KL149	unknown (KL149)	Typeable	O1/O2v2	O1ab	Typeable	Klebsiella pneumoniae	ST39	0	O1⍺β,2β	30	O1 (O1/O2v2)	BG107	BG86	BG73	BG34	BG102	BG98	BG97	BG90	BG77	BG76	BG76	BG76	BG76	SAMN24865909	JAKFKP000000000
BG594	BabyGERMS	Southern Africa	South Africa	BG78	neonate	2020	240532	133	5616556	1	KL25	K25	Typeable	O5	O5	Typeable	Klebsiella pneumoniae	ST17	0	O5	28	O5	BG97	BG87	BG74	BG31	BG92	BG88	BG87	BG81	BG78	BG77	BG77	BG77	BG77	SAMN24865895	JAKFLD000000000
BG64	BabyGERMS	Southern Africa	South Africa	BG79	neonate	2019	739135	46	5790771	1	KL39	K39	Typeable	O1/O2v2	O1ab	Typeable	Klebsiella pneumoniae	ST985	1	O1⍺β,2β	29	O1 (O1/O2v2)	BG98	BG88	BG75	BG62	BG93	BG89	BG88	BG82	BG79	BG78	BG78	BG78	BG78	SAMN24865896	JAKFLC000000000
BG65	BabyGERMS	Southern Africa	South Africa	BG80	neonate	2019	382885	42	5555916	1	KL54	K54	Typeable	O1/O2v2	O1ab	Typeable	Klebsiella pneumoniae	ST711	0	O1⍺β,2β	30	O1 (O1/O2v2)	BG99	BG89	BG76	BG63	BG94	BG90	BG89	BG83	BG80	BG79	BG79	BG79	BG79	SAMN24865897	JAKFLB000000000
BG668	BabyGERMS	Southern Africa	South Africa	BG81	neonate	2020	118849	175	5611203	1	KL8	K8	Typeable	O1/O2v1	O1ab	Typeable	Klebsiella pneumoniae	ST1414	NA	O1⍺β,2⍺	31	O1 (O1/O2v1)	BG101	BG90	BG77	BG36	BG96	BG92	BG91	BG84	BG81	BG80	BG80	BG80	BG80	SAMN24865900	JAKFKY000000000
BG670	BabyGERMS	Southern Africa	South Africa	BG82	neonate	2020	194224	109	5679057	1	KL2	K2	Typeable	O1/O2v1	O1ab	Typeable	Klebsiella pneumoniae	ST39	NA	O1⍺β,2⍺	31	O1 (O1/O2v1)	BG102	BG91	BG78	BG64	BG97	BG93	BG92	BG85	BG82	BG81	BG81	BG81	BG81	SAMN24865901	JAKFKX000000000
BG678	BabyGERMS	Southern Africa	South Africa	BG83	neonate	2020	275221	79	5532688	1	KL2	K2	Typeable	O1/O2v1	O1ab	Typeable	Klebsiella pneumoniae	ST14	0	O1⍺β,2⍺	29	O1 (O1/O2v1)	BG103	BG92	BG79	BG26	BG98	BG94	BG93	BG86	BG83	BG82	BG82	BG82	BG82	SAMN24865902	JAKFKW000000000
BG710	BabyGERMS	Southern Africa	South Africa	BG84	neonate	2019	64625	188	5728323	2	KL149	unknown (KL149)	Typeable	O4	O4	Typeable	Klebsiella pneumoniae	ST152	0	O4	28	O4	BG104	BG93	BG80	BG65	BG99	BG95	BG94	BG87	BG84	BG83	BG83	BG83	BG83	SAMN24865904	JAKFKU000000000
BG72	BabyGERMS	Southern Africa	South Africa	BG85	neonate	2019	477180	41	5481993	1	KL25	K25	Typeable	O5	O5	Typeable	Klebsiella pneumoniae	ST3184	1	O5	32	O5	BG105	BG94	BG81	BG66	BG100	BG96	BG95	BG88	BG85	BG84	BG84	BG84	BG84	SAMN24865905	JAKFKT000000000
BG74	BabyGERMS	Southern Africa	South Africa	BG86	neonate	2019	184509	80	5705842	2	KL17	K17	Typeable	O1/O2v1	O1ab	Typeable	Klebsiella pneumoniae	ST101	1	O1⍺β,2⍺	32	O1 (O1/O2v1)	BG106	BG95	BG82	BG67	BG101	BG97	BG96	BG89	BG86	BG85	BG85	BG85	BG85	SAMN24865907	JAKFKR000000000
BG780	BabyGERMS	Southern Africa	South Africa	BG87	neonate	2020	381333	62	5442150	0	KL8	K8	Typeable	O1/O2v1	O1ab	Typeable	Klebsiella pneumoniae	ST542	0	O1⍺β,2⍺	30	O1 (O1/O2v1)	BG108	BG96	BG83	BG68	BG103	BG99	BG98	BG91	BG87	BG86	BG86	BG86	BG86	SAMN24865911	JAKFKN000000000
BG948	BabyGERMS	Southern Africa	South Africa	BG92	neonate	2020	176370	124	5629926	1	KL25	K25	Typeable	O1/O2v1	O1ab	Typeable	Klebsiella pneumoniae	ST1552	NA	O1⍺β,2⍺	29	O1 (O1/O2v1)	BG114	BG102	BG87	BG21	BG108	BG104	BG103	BG96	BG92	BG91	BG91	BG91	BG91	SAMN24865923	JAKFKC000000000
BG952	BabyGERMS	Southern Africa	South Africa	BG93	neonate	2020	206899	111	5511546	1	KL149	unknown (KL149)	Typeable	O1/O2v2	O1ab	Typeable	Klebsiella pneumoniae	ST39	NA	O1⍺β,2β	31	O1 (O1/O2v2)	BG115	BG103	BG88	BG71	BG109	BG105	BG104	BG97	BG93	BG92	BG92	BG92	BG92	SAMN24865926	JAKFJZ000000000
BG984	BabyGERMS	Southern Africa	South Africa	BG94	neonate	2020	258744	97	5667785	1	KL25	K25	Typeable	O5	O5	Typeable	Klebsiella pneumoniae	ST17	0	O5	28	O5	BG116	BG104	BG74	BG31	BG110	BG106	BG105	BG98	BG94	BG93	BG93	BG93	BG93	SAMN49672409	JBPKGS000000000
BG987	BabyGERMS	Southern Africa	South Africa	BG96	neonate	2020	185040	123	5576441	2	KL149	unknown (KL149)	Typeable	O1/O2v2	O1ab	Typeable	Klebsiella pneumoniae	ST39	1	O1⍺β,2β	27	O1 (O1/O2v2)	BG118	BG106	BG89	BG72	BG112	BG108	BG107	BG100	BG96	BG95	BG95	BG95	BG95	SAMN24865930	JAKFJV000000000
BG381	BabyGERMS	Southern Africa	South Africa	BGBG381	neonate	2019	491150	32	5610266	1	KL151	unknown (KL151)	Typeable	O4	O4	Typeable	Klebsiella pneumoniae	ST405	0	O4	28	O4	BGBG381	BGBG381	BGBG381	BGBG381	BGBG381	BGBG381	BGBG381	BGBG381	BGBG381	BGBG381	BGBG381	BGBG381	BGBG381	SAMN24865836	JAKFNJ000000000
BG580	BabyGERMS	Southern Africa	South Africa	BGBG580	neonate	2020	175150	112	5436433	0	KL102	unknown (KL102)	Typeable	O1/O2v2	O2afg	Typeable	Klebsiella pneumoniae	ST36	0	O2β	32	O2afg (O1/O2v2)	BGBG580	BGBG580	BGBG580	BGBG580	BGBG580	BGBG580	BGBG580	BGBG580	BGBG580	BGBG580	BGBG580	BGBG580	BGBG580	SAMN24865893	JAKFLF000000000
BG770	BabyGERMS	Southern Africa	South Africa	BGBG770	neonate	2020	209697	88	5546382	1	KL9	K9	Typeable	O1/O2v2	O2afg	Typeable	Klebsiella pneumoniae	ST22	0	O2β	29	O2afg (O1/O2v2)	BGBG770	BGBG770	BGBG770	BGBG770	BGBG770	BGBG770	BGBG770	BGBG770	BGBG770	BGBG770	BGBG770	BGBG770	BGBG770	SAMN24865908	JAKFKQ000000000
CLIN.003293	NIMBIplus	Southern Africa	Botswana	BT1	neonate	2023	111503	312	5465947	0	KL8	K8	Typeable	O1/O2v1	O1ab	Typeable	Klebsiella pneumoniae	ST1414	NA	O1⍺β,2⍺	59	O1 (O1/O2v1)	BT1	BT1	BT1	BT1	BT1	BT1	BT1	BT1	BT1	BT1	BT1	BT1	BT1	SAMN48851748	SRR35007093
CLIN.003477	NIMBIplus	Southern Africa	Botswana	BT1	neonate	2023	111601	338	5465500	0	KL8	K8	Typeable	O1/O2v1	O1ab	Typeable	Klebsiella pneumoniae	ST1414	NA	O1⍺β,2⍺	59	O1 (O1/O2v1)	BT1	BT1	BT1	BT1	BT1	BT1	BT1	BT1	BT1	BT1	BT1	BT1	BT1	SAMN48851749	SRR35007092
CLIN.004272	NIMBIplus	Southern Africa	Botswana	BT1	neonate	2023	105235	336	5467072	0	KL8	K8	Typeable	O1/O2v1	O1ab	Typeable	Klebsiella pneumoniae	ST1414	NA	O1⍺β,2⍺	59	O1 (O1/O2v1)	BT2	BT1	BT1	BT1	BT1	BT1	BT1	BT1	BT1	BT1	BT1	BT1	BT1	SAMN48851750	SRR35007081
CLIN.MF1900	NIMBIplus	Southern Africa	Botswana	BT1	neonate	2023	109165	327	5467030	0	KL8	K8	Typeable	O1/O2v1	O1ab	Typeable	Klebsiella pneumoniae	ST1414	NA	O1⍺β,2⍺	59	O1 (O1/O2v1)	BT1	BT1	BT1	BT1	BT1	BT1	BT1	BT1	BT1	BT1	BT1	BT1	BT1	SAMN48851751	SRR35007071
CLIN.MF1982	NIMBIplus	Southern Africa	Botswana	BT1	neonate	2023	99245	317	5464874	0	KL8	K8	Typeable	O1/O2v1	O1ab	Typeable	Klebsiella pneumoniae	ST1414	NA	O1⍺β,2⍺	59	O1 (O1/O2v1)	BT1	BT1	BT1	BT1	BT1	BT1	BT1	BT1	BT1	BT1	BT1	BT1	BT1	SAMN48851752	SRR35007070
CLIN.MF2033	NIMBIplus	Southern Africa	Botswana	BT1	neonate	2023	111503	331	5466402	0	KL8	K8	Typeable	O1/O2v1	O1ab	Typeable	Klebsiella pneumoniae	ST1414	NA	O1⍺β,2⍺	59	O1 (O1/O2v1)	BT1	BT1	BT1	BT1	BT1	BT1	BT1	BT1	BT1	BT1	BT1	BT1	BT1	SAMN48851753	SRR35007069
CLIN.MF2551	NIMBIplus	Southern Africa	Botswana	BT1	neonate	2023	105235	336	5467657	0	KL8	K8	Typeable	O1/O2v1	O1ab	Typeable	Klebsiella pneumoniae	ST1414	NA	O1⍺β,2⍺	59	O1 (O1/O2v1)	BT2	BT1	BT1	BT1	BT1	BT1	BT1	BT1	BT1	BT1	BT1	BT1	BT1	SAMN48851754	SRR35007068
CLIN.MF2743	NIMBIplus	Southern Africa	Botswana	BT1	neonate	2023	111503	344	5466636	0	KL8	K8	Typeable	O1/O2v1	O1ab	Typeable	Klebsiella pneumoniae	ST1414	NA	O1⍺β,2⍺	59	O1 (O1/O2v1)	BT2	BT1	BT1	BT1	BT1	BT1	BT1	BT1	BT1	BT1	BT1	BT1	BT1	SAMN48851755	SRR35007067
CLIN.MF2876	NIMBIplus	Southern Africa	Botswana	BT1	neonate	2023	111503	336	5467717	0	KL8	K8	Typeable	O1/O2v1	O1ab	Typeable	Klebsiella pneumoniae	ST1414	NA	O1⍺β,2⍺	59	O1 (O1/O2v1)	BT2	BT1	BT1	BT1	BT1	BT1	BT1	BT1	BT1	BT1	BT1	BT1	BT1	SAMN48851756	SRR35007066
CLIN.MF2888	NIMBIplus	Southern Africa	Botswana	BT1	neonate	2023	111503	326	5466820	0	KL8	K8	Typeable	O1/O2v1	O1ab	Typeable	Klebsiella pneumoniae	ST1414	NA	O1⍺β,2⍺	59	O1 (O1/O2v1)	BT2	BT1	BT1	BT1	BT1	BT1	BT1	BT1	BT1	BT1	BT1	BT1	BT1	SAMN48851757	SRR35007065
CLIN.004469	NIMBIplus	Southern Africa	Botswana	BT1	neonate	2023	105140	325	5466657	0	KL8	K8	Typeable	O1/O2v1	O1ab	Typeable	Klebsiella pneumoniae	ST1414	NA	O1⍺β,2⍺	59	O1 (O1/O2v1)	BT2	BT1	BT1	BT1	BT1	BT1	BT1	BT1	BT1	BT1	BT1	BT1	BT1	SAMN48851758	SRR35007091
CLIN.004517	NIMBIplus	Southern Africa	Botswana	BT1	neonate	2023	115332	326	5466587	0	KL8	K8	Typeable	O1/O2v1	O1ab	Typeable	Klebsiella pneumoniae	ST1414	NA	O1⍺β,2⍺	59	O1 (O1/O2v1)	BT2	BT1	BT1	BT1	BT2	BT1	BT1	BT1	BT1	BT1	BT1	BT1	BT1	SAMN48851759	SRR35007090
CLIN.004518	NIMBIplus	Southern Africa	Botswana	BT1	neonate	2023	111502	328	5466880	0	KL8	K8	Typeable	O1/O2v1	O1ab	Typeable	Klebsiella pneumoniae	ST1414	NA	O1⍺β,2⍺	59	O1 (O1/O2v1)	BT2	BT1	BT1	BT1	BT1	BT1	BT1	BT1	BT1	BT1	BT1	BT1	BT1	SAMN48851760	SRR35007089
CLIN.004538	NIMBIplus	Southern Africa	Botswana	BT1	neonate	2023	111502	331	5468107	0	KL8	K8	Typeable	O1/O2v1	O1ab	Typeable	Klebsiella pneumoniae	ST1414	NA	O1⍺β,2⍺	59	O1 (O1/O2v1)	BT2	BT1	BT1	BT1	BT1	BT1	BT1	BT1	BT1	BT1	BT1	BT1	BT1	SAMN48851761	SRR35007088
CLIN.MF2991	NIMBIplus	Southern Africa	Botswana	BT1	neonate	2023	111502	330	5467341	0	KL8	K8	Typeable	O1/O2v1	O1ab	Typeable	Klebsiella pneumoniae	ST1414	NA	O1⍺β,2⍺	59	O1 (O1/O2v1)	BT2	BT1	BT1	BT1	BT1	BT1	BT1	BT1	BT1	BT1	BT1	BT1	BT1	SAMN48851762	SRR35007087
CLIN.004980	NIMBIplus	Southern Africa	Botswana	BT1	neonate	2023	105140	321	5467018	0	KL8	K8	Typeable	O1/O2v1	O1ab	Typeable	Klebsiella pneumoniae	ST1414	NA	O1⍺β,2⍺	59	O1 (O1/O2v1)	BT2	BT1	BT1	BT1	BT1	BT1	BT1	BT1	BT1	BT1	BT1	BT1	BT1	SAMN48851763	SRR35007086
CLIN.MF10143	NIMBIplus	Southern Africa	Botswana	BT2	neonate	2023	266040	241	5630348	1	KL48	K48	Typeable	O3/O3a	O3/O3a	Typeable	Klebsiella pneumoniae	ST1805	NA	O3⍺/O3β	59	O3/O3a	BT3	BT2	BT2	BT2	BT3	BT2	BT2	BT2	BT2	BT2	BT2	BT2	BT2	SAMN48851764	SRR35007085
CLIN.MF10320	NIMBIplus	Southern Africa	Botswana	BT2	neonate	2023	240889	267	5630559	1	KL48	K48	Typeable	O3/O3a	O3/O3a	Typeable	Klebsiella pneumoniae	ST1805	NA	O3⍺/O3β	59	O3/O3a	BT3	BT2	BT2	BT2	BT4	BT3	BT3	BT2	BT2	BT2	BT2	BT2	BT2	SAMN48851765	SRR35007084
CLIN.MF1688	NIMBIplus	Southern Africa	Botswana	BT3	neonate	2023	281245	145	5368178	0	KL35	K35	Typeable	O1/O2v2	O1ab	Typeable	Klebsiella pneumoniae	ST4083	NA	O1⍺β,2β	59	O1 (O1/O2v2)	BT4	BT3	BT3	BT3	BT5	BT4	BT4	BT3	BT3	BT3	BT3	BT3	BT3	SAMN48851766	SRR35007083
CLIN.MF1860	NIMBIplus	Southern Africa	Botswana	BT5	neonate	2023	140661	249	5590618	1	KL25	K25	Typeable	O5	O5	Typeable	Klebsiella pneumoniae	ST17	NA	O5	59	O5	BT6	BT5	BT5	BT5	BT7	BT6	BT6	BT5	BT5	BT5	BT5	BT5	BT5	SAMN48851767	SRR35007082
CLIN.MF2658.1	NIMBIplus	Southern Africa	Botswana	BT6	neonate	2022	121904	284	5361760	1	KL30	K30	Typeable	O1/O2v2	O2afg	Typeable	Klebsiella pneumoniae	ST416-2LV	NA	O2β	59	O2afg (O1/O2v2)	BT7	BT6	BT6	BT6	BT8	BT7	BT7	BT6	BT6	BT6	BT6	BT6	BT6	SAMN48851768	SRR35007080
CLIN.MF3028	NIMBIplus	Southern Africa	Botswana	BT7	neonate	2022	109536	310	5465522	0	KL8	K8	Typeable	O1/O2v1	O1ab	Typeable	Klebsiella pneumoniae	ST1414	NA	O1⍺β,2⍺	59	O1 (O1/O2v1)	BT8	BT7	BT7	BT1	BT9	BT8	BT8	BT7	BT7	BT7	BT7	BT7	BT7	SAMN48851769	SRR35007079
CLIN.MF4280	NIMBIplus	Southern Africa	Botswana	BT8	neonate	2022	268340	128	5520695	1	KL39	K39	Typeable	O1/O2v2	O1ab	Typeable	Klebsiella pneumoniae	ST985	NA	O1⍺β,2β	59	O1 (O1/O2v2)	BT9	BT8	BT8	BT7	BT10	BT9	BT9	BT8	BT8	BT8	BT8	BT8	BT8	SAMN48851770	SRR35007078
CLIN.MF5301	NIMBIplus	Southern Africa	Botswana	BT9	neonate	2022	144655	318	5548753	0	KL17	K17	Typeable	O4	O4	Typeable	Klebsiella pneumoniae	ST322	NA	O4	59	O4	BT10	BT9	BT9	BT8	BT11	BT10	BT10	BT9	BT9	BT9	BT9	BT9	BT9	SAMN48851771	SRR35007077
CLIN.MF6891	NIMBIplus	Southern Africa	Botswana	BT10	neonate	2023	128130	304	5526163	1	KL48	K48	Typeable	O1/O2v1	O1ab	Typeable	Klebsiella pneumoniae	ST15	NA	O1⍺β,2⍺	59	O1 (O1/O2v1)	BT11	BT10	BT10	BT9	BT12	BT11	BT11	BT10	BT10	BT10	BT10	BT10	BT10	SAMN48851772	SRR35007076
CLIN.MF8377	NIMBIplus	Southern Africa	Botswana	BT11	neonate	2023	249655	247	5396372	0	KL48	K48	Typeable	O3/O3a	O3/O3a	Typeable	Klebsiella pneumoniae	ST1805	NA	O3⍺/O3β	59	O3/O3a	BT12	BT11	BT2	BT2	BT13	BT12	BT12	BT11	BT11	BT11	BT11	BT11	BT11	SAMN48851773	SRR35007075
CLIN.MF9345.1	NIMBIplus	Southern Africa	Botswana	BT12	neonate	2022	137887	341	5614290	1	KL13	K13	Typeable	O3b	O3b	Typeable	Klebsiella pneumoniae	ST33	NA	O3𝛾	59	O3b	BT13	BT12	BT11	BT10	BT14	BT13	BT13	BT12	BT12	BT12	BT12	BT12	BT12	SAMN48851774	SRR35007074
CLIN.MF9577	NIMBIplus	Southern Africa	Botswana	BT13	neonate	2023	185404	164	5374922	0	KL25	K25	Typeable	O5	O5	Typeable	Klebsiella pneumoniae	ST17	NA	O5	59	O5	BT14	BT13	BT12	BT11	BT15	BT14	BT14	BT13	BT13	BT13	BT13	BT13	BT13	SAMN48851775	SRR35007073
CLIN.MF9735	NIMBIplus	Southern Africa	Botswana	BT13	neonate	2023	274809	166	5375116	0	KL25	K25	Typeable	O5	O5	Typeable	Klebsiella pneumoniae	ST17	NA	O5	59	O5	BT14	BT13	BT12	BT11	BT15	BT14	BT14	BT13	BT13	BT13	BT13	BT13	BT13	SAMN48851776	SRR35007072
22072_1#101	MLW	Eastern Africa	Malawi	ML11	neonate	2014	335838	47	5546062	NA	KL43	K43	Typeable	O1/O2v1	O2a	Typeable	Klebsiella pneumoniae	ST372	NA	O2⍺	33	O2a (O1/O2v1)	ML11	ML11	ML11	ML11	ML11	ML11	ML11	ML11	ML11	ML11	ML11	ML11	ML11	ERS1530960	ERR2497242
22072_1#102	MLW	Eastern Africa	Malawi	ML11	neonate	2014	341694	51	5546896	NA	KL43	K43	Typeable	O1/O2v1	O2a	Typeable	Klebsiella pneumoniae	ST372	NA	O2⍺	33	O2a (O1/O2v1)	ML11	ML11	ML11	ML11	ML12	ML11	ML11	ML11	ML11	ML11	ML11	ML11	ML11	ERS1530961	ERR2497243
22072_1#167	MLW	Eastern Africa	Malawi	ML11	neonate	2014	453552	47	5548176	NA	KL43	K43	Typeable	O1/O2v1	O2a	Typeable	Klebsiella pneumoniae	ST372	NA	O2⍺	33	O2a (O1/O2v1)	ML36	ML11	ML11	ML11	ML12	ML11	ML11	ML11	ML11	ML11	ML11	ML11	ML11	ERS1531043	ERR2497308
22072_1#99	MLW	Eastern Africa	Malawi	ML11	neonate	2014	368947	46	5546406	NA	KL43	K43	Typeable	O1/O2v1	O2a	Typeable	Klebsiella pneumoniae	ST372	NA	O2⍺	33	O2a (O1/O2v1)	ML41	ML11	ML11	ML11	ML12	ML11	ML11	ML11	ML11	ML11	ML11	ML11	ML11	ERS1530957	ERR2497240
42139_1#41	MLW	Eastern Africa	Malawi	ML11	neonate	2014	369942	46	5551395	1	KL43	K43	Typeable	O1/O2v1	O2a	Typeable	Klebsiella pneumoniae	ST372	NA	O2⍺	33	O2a (O1/O2v1)	ML41	ML11	ML11	ML11	ML12	ML11	ML11	ML11	ML11	ML11	ML11	ML11	ML11	ERS7985919	ERR12059337
22072_1#103	MLW	Eastern Africa	Malawi	ML12	neonate	2014	209486	70	5588876	NA	KL15	K15	Typeable	O4	O4	Typeable	Klebsiella pneumoniae	ST340	NA	O4	33	O4	ML12	ML12	ML12	ML12	ML13	ML12	ML12	ML12	ML12	ML12	ML12	ML12	ML12	ERS1530962	ERR2497244
22072_1#105	MLW	Eastern Africa	Malawi	ML12	neonate	2014	209643	70	5593787	NA	KL15	K15	Typeable	O4	O4	Typeable	Klebsiella pneumoniae	ST340	NA	O4	33	O4	ML12	ML12	ML12	ML12	ML13	ML12	ML12	ML12	ML12	ML12	ML12	ML12	ML12	ERS1530964	ERR2497246
22072_1#107	MLW	Eastern Africa	Malawi	ML12	neonate	2014	270618	70	5595058	NA	KL15	K15	Typeable	O4	O4	Typeable	Klebsiella pneumoniae	ST340	NA	O4	33	O4	ML12	ML12	ML12	ML12	ML13	ML12	ML12	ML12	ML12	ML12	ML12	ML12	ML12	ERS1530966	ERR2497248
22072_1#110	MLW	Eastern Africa	Malawi	ML12	neonate	2014	244288	112	5626094	NA	KL15	K15	Typeable	O4	O4	Typeable	Klebsiella pneumoniae	ST340	NA	O4	33	O4	ML14	ML12	ML12	ML12	ML13	ML12	ML12	ML12	ML12	ML12	ML12	ML12	ML12	ERS1530969	ERR2497251
22072_1#111	MLW	Eastern Africa	Malawi	ML12	neonate	2014	244140	69	5588916	NA	KL15	K15	Typeable	O4	O4	Typeable	Klebsiella pneumoniae	ST340	NA	O4	33	O4	ML14	ML12	ML12	ML12	ML13	ML12	ML12	ML12	ML12	ML12	ML12	ML12	ML12	ERS1530970	ERR2497252
22072_1#112	MLW	Eastern Africa	Malawi	ML12	neonate	2014	270003	70	5587477	NA	KL15	K15	Typeable	O4	O4	Typeable	Klebsiella pneumoniae	ST340	NA	O4	33	O4	ML14	ML12	ML12	ML12	ML13	ML12	ML12	ML12	ML12	ML12	ML12	ML12	ML12	ERS1530971	ERR2497253
22072_1#106	MLW	Eastern Africa	Malawi	ML13	neonate	2014	118063	114	5733325	NA	KL109	unknown (KL109)	Typeable	O1/O2v2	O2afg	Typeable	Klebsiella pneumoniae	ST702-1LV	NA	O2β	33	O2afg (O1/O2v2)	ML13	ML13	ML13	ML13	ML14	ML13	ML13	ML13	ML13	ML13	ML13	ML13	ML13	ERS1530965	ERR2497247
22072_1#114	MLW	Eastern Africa	Malawi	ML12	neonate	2014	269550	67	5589426	NA	KL15	K15	Typeable	O4	O4	Typeable	Klebsiella pneumoniae	ST340	NA	O4	33	O4	ML16	ML12	ML12	ML12	ML13	ML12	ML12	ML12	ML12	ML12	ML12	ML12	ML12	ERS1530973	ERR2497255
22072_1#113	MLW	Eastern Africa	Malawi	ML14	neonate	2014	179565	117	5764061	NA	KL16	K16	Typeable	O1/O2v1	O1ab	Typeable	Klebsiella pneumoniae	ST14	NA	O1⍺β,2⍺	33	O1 (O1/O2v1)	ML15	ML14	ML14	ML14	ML15	ML14	ML14	ML14	ML14	ML14	ML14	ML14	ML14	ERS1530972	ERR2497254
22072_1#117	MLW	Eastern Africa	Malawi	ML15	neonate	2014	161556	112	5763940	NA	KL39	K39	Typeable	O1/O2v2	O1ab	Typeable	Klebsiella pneumoniae	ST985-1LV	NA	O1⍺β,2β	33	O1 (O1/O2v2)	ML17	ML15	ML15	ML15	ML16	ML15	ML15	ML15	ML15	ML15	ML15	ML15	ML15	ERS1530976	ERR2497258
22072_1#119	MLW	Eastern Africa	Malawi	ML16	neonate	2014	241052	70	5587834	NA	KL15	K15	Typeable	O4	O4	Typeable	Klebsiella pneumoniae	ST340	NA	O4	33	O4	ML18	ML16	ML16	ML12	ML17	ML16	ML16	ML16	ML16	ML16	ML16	ML16	ML16	ERS1530978	ERR2497260
22072_1#120	MLW	Eastern Africa	Malawi	ML16	neonate	2014	209502	78	5590023	NA	KL15	K15	Typeable	O4	O4	Typeable	Klebsiella pneumoniae	ST340	NA	O4	33	O4	ML19	ML16	ML16	ML12	ML17	ML16	ML16	ML16	ML16	ML16	ML16	ML16	ML16	ERS1530980	ERR2497261
22072_1#121	MLW	Eastern Africa	Malawi	ML16	neonate	2014	241169	70	5587888	NA	KL15	K15	Typeable	O4	O4	Typeable	Klebsiella pneumoniae	ST340	NA	O4	33	O4	ML19	ML16	ML16	ML12	ML17	ML16	ML16	ML16	ML16	ML16	ML16	ML16	ML16	ERS1530981	ERR2497262
22072_1#122	MLW	Eastern Africa	Malawi	ML16	neonate	2014	270124	68	5592177	NA	KL15	K15	Typeable	O4	O4	Typeable	Klebsiella pneumoniae	ST340	NA	O4	33	O4	ML19	ML16	ML16	ML12	ML17	ML16	ML16	ML16	ML16	ML16	ML16	ML16	ML16	ERS1530982	ERR2497263
22072_1#123	MLW	Eastern Africa	Malawi	ML16	neonate	2014	270426	70	5629033	NA	KL15	K15	Typeable	O4	O4	Typeable	Klebsiella pneumoniae	ST340	NA	O4	33	O4	ML20	ML16	ML16	ML12	ML17	ML16	ML16	ML16	ML16	ML16	ML16	ML16	ML16	ERS1530983	ERR2497264
22072_1#125	MLW	Eastern Africa	Malawi	ML16	neonate	2014	241126	69	5635160	NA	KL15	K15	Typeable	O4	O4	Typeable	Klebsiella pneumoniae	ST340	NA	O4	33	O4	ML21	ML17	ML16	ML12	ML17	ML16	ML16	ML16	ML16	ML16	ML16	ML16	ML16	ERS1530985	ERR2497266
22072_1#126	MLW	Eastern Africa	Malawi	ML17	neonate	2014	876430	85	5837533	NA	KL30	K30	Typeable	O1/O2v2	O1ab	Typeable	Klebsiella pneumoniae	ST391	NA	O1⍺β,2β	33	O1 (O1/O2v2)	ML22	ML18	ML17	ML16	ML18	ML17	ML17	ML17	ML17	ML17	ML17	ML17	ML17	ERS1530986	ERR2497267
22072_1#127	MLW	Eastern Africa	Malawi	ML17	neonate	2014	741120	103	5821731	NA	KL30	K30	Typeable	O1/O2v2	O1ab	Typeable	Klebsiella pneumoniae	ST391	NA	O1⍺β,2β	33	O1 (O1/O2v2)	ML23	ML18	ML17	ML16	ML18	ML17	ML17	ML17	ML17	ML17	ML17	ML17	ML17	ERS1530987	ERR2497268
22072_1#128	MLW	Eastern Africa	Malawi	ML18	neonate	2015	399378	25	5170742	NA	KL3	K3	Typeable	O1/O2v1	O1ab	Typeable	Klebsiella pneumoniae	ST2439	NA	O1⍺β,2⍺	33	O1 (O1/O2v1)	ML24	ML19	ML18	ML17	ML19	ML18	ML18	ML18	ML18	ML18	ML18	ML18	ML18	ERS1530988	ERR2497269
22072_1#130	MLW	Eastern Africa	Malawi	ML19	neonate	2015	301732	76	5810899	NA	KL2	K2	Untypeable	O1/O2v1	O1ab	Typeable	Klebsiella pneumoniae	ST14	NA	O1⍺β,2⍺	33	O1 (O1/O2v1)	ML25	ML20	ML19	ML18	ML20	ML19	ML19	ML19	ML19	ML19	ML19	ML19	ML19	ERS1530990	ERR2497271
22072_1#131	MLW	Eastern Africa	Malawi	ML19	neonate	2015	61574	259	5776951	NA	KL2	K2	Typeable	O1/O2v1	O1ab	Typeable	Klebsiella pneumoniae	ST14	NA	O1⍺β,2⍺	33	O1 (O1/O2v1)	ML27	ML22	ML19	ML18	ML22	ML19	ML19	ML19	ML19	ML19	ML19	ML19	ML19	ERS1530992	ERR2497272
22072_1#129	MLW	Eastern Africa	Malawi	ML20	neonate	2015	209507	67	5639583	NA	KL15	K15	Typeable	O4	O4	Typeable	Klebsiella pneumoniae	ST340	NA	O4	33	O4	ML26	ML21	ML20	ML12	ML21	ML20	ML20	ML20	ML20	ML20	ML20	ML20	ML20	ERS1530989	ERR2497270
22072_1#132	MLW	Eastern Africa	Malawi	ML21	neonate	2015	351333	78	5828585	NA	KL2	K2	Typeable	O1/O2v1	O1ab	Typeable	Klebsiella pneumoniae	ST14	NA	O1⍺β,2⍺	33	O1 (O1/O2v1)	ML28	ML23	ML19	ML18	ML23	ML21	ML21	ML21	ML21	ML21	ML21	ML21	ML21	ERS1530995	ERR2497273
22072_1#134	MLW	Eastern Africa	Malawi	ML21	neonate	2015	345719	73	5814635	NA	KL2	K2	Typeable	O1/O2v1	O1ab	Typeable	Klebsiella pneumoniae	ST14	NA	O1⍺β,2⍺	33	O1 (O1/O2v1)	ML29	ML24	ML19	ML18	ML24	ML21	ML21	ML21	ML21	ML21	ML21	ML21	ML21	ERS1530997	ERR2497275
22072_1#137	MLW	Eastern Africa	Malawi	ML22	neonate	2015	370920	46	5565996	NA	KL25	K25	Typeable	O5	O5	Typeable	Klebsiella pneumoniae	ST17	NA	O5	33	O5	ML30	ML25	ML21	ML19	ML25	ML22	ML22	ML22	ML22	ML22	ML22	ML22	ML22	ERS1531001	ERR2497278
22072_1#138	MLW	Eastern Africa	Malawi	ML23	neonate	2015	353435	92	5598634	NA	KL102	unknown (KL102)	Typeable	O1/O2v2	O2afg	Typeable	Klebsiella pneumoniae	ST36	NA	O2β	33	O2afg (O1/O2v2)	ML31	ML26	ML22	ML20	ML26	ML23	ML23	ML23	ML23	ML23	ML23	ML23	ML23	ERS1531002	ERR2497279
22072_1#147	MLW	Eastern Africa	Malawi	ML24	neonate	2015	103312	163	5793907	NA	KL2	Capsule null	Typeable	O1/O2v1	O2a	Typeable	Klebsiella pneumoniae	ST14	NA	O2⍺	33	O2a (O1/O2v1)	ML32	ML27	ML23	ML18	ML27	ML24	ML24	ML24	ML24	ML24	ML24	ML24	ML24	ERS1531017	ERR2497288
22072_1#139	MLW	Eastern Africa	Malawi	ML24	neonate	2015	368456	89	5830674	NA	KL2	K2	Typeable	O1/O2v1	O1ab	Typeable	Klebsiella pneumoniae	ST14	NA	O1⍺β,2⍺	33	O1 (O1/O2v1)	ML33	ML27	ML23	ML18	ML28	ML25	ML24	ML24	ML24	ML24	ML24	ML24	ML24	ERS1531003	ERR2497280
42070_1#103	MLW	Eastern Africa	Malawi	ML24	neonate	2016	381889	68	5800841	1	KL2	K2	Typeable	O1/O2v1	O1ab	Typeable	Klebsiella pneumoniae	ST14	NA	O1⍺β,2⍺	33	O1 (O1/O2v1)	ML42	ML34	ML23	ML18	ML28	ML25	ML24	ML24	ML24	ML24	ML24	ML24	ML24	ERS7985661	ERR12058279
42070_1#226	MLW	Eastern Africa	Malawi	ML24	neonate	2015	363379	87	5803997	1	KL2	K2	Typeable	O1/O2v1	O1ab	Typeable	Klebsiella pneumoniae	ST14	NA	O1⍺β,2⍺	33	O1 (O1/O2v1)	ML32	ML27	ML23	ML18	ML28	ML25	ML24	ML24	ML24	ML24	ML24	ML24	ML24	ERS7985770	ERR12058394
42070_1#228	MLW	Eastern Africa	Malawi	ML24	neonate	2015	272334	98	5804603	1	KL2	K2	Typeable	O1/O2v1	O1ab	Typeable	Klebsiella pneumoniae	ST14	NA	O1⍺β,2⍺	33	O1 (O1/O2v1)	ML32	ML27	ML23	ML18	ML28	ML25	ML24	ML24	ML24	ML24	ML24	ML24	ML24	ERS7985771	ERR12058396
42070_1#230	MLW	Eastern Africa	Malawi	ML24	neonate	2015	241337	107	5801838	1	KL2	K2	Typeable	O1/O2v1	O1ab	Typeable	Klebsiella pneumoniae	ST14	NA	O1⍺β,2⍺	33	O1 (O1/O2v1)	ML32	ML27	ML23	ML18	ML60	ML50	ML49	ML48	ML24	ML24	ML24	ML24	ML24	ERS7985773	ERR12058398
42070_1#236	MLW	Eastern Africa	Malawi	ML24	neonate	2015	367361	79	5797909	1	KL2	K2	Typeable	O1/O2v1	O1ab	Typeable	Klebsiella pneumoniae	ST14	NA	O1⍺β,2⍺	33	O1 (O1/O2v1)	ML32	ML27	ML23	ML18	ML27	ML24	ML24	ML24	ML24	ML24	ML24	ML24	ML24	ERS7985774	ERR12058404
42070_2#92	MLW	Eastern Africa	Malawi	ML24	neonate	2016	345753	77	5805162	1	KL2	K2	Typeable	O1/O2v1	O1ab	Typeable	Klebsiella pneumoniae	ST14	NA	O1⍺β,2⍺	33	O1 (O1/O2v1)	ML42	ML34	ML23	ML18	ML28	ML25	ML24	ML24	ML24	ML24	ML24	ML24	ML24	ERS7985537	ERR12058606
22072_1#155	MLW	Eastern Africa	Malawi	ML25	neonate	2015	216941	75	5608748	NA	KL14	K14	Typeable	O3b	O3b	Typeable	Klebsiella pneumoniae	ST54	NA	O3𝛾	33	O3b	ML34	ML28	ML24	ML21	ML29	ML26	ML25	ML25	ML25	ML25	ML25	ML25	ML25	ERS1531028	ERR2497296
22072_1#165	MLW	Eastern Africa	Malawi	ML26	neonate	2015	309756	45	5557032	NA	KL16	K16	Typeable	O1/O2v1	O1ab	Typeable	Klebsiella pneumoniae	ST14	NA	O1⍺β,2⍺	33	O1 (O1/O2v1)	ML35	ML29	ML25	ML22	ML30	ML27	ML26	ML26	ML26	ML26	ML26	ML26	ML26	ERS1531041	ERR2497306
22072_1#237	MLW	Eastern Africa	Malawi	ML27	neonate	2013	786218	49	5563362	NA	KL134	unknown (KL134)	Typeable	O3b	O3b	Typeable	Klebsiella pneumoniae	ST17	NA	O3𝛾	33	O3b	ML37	ML30	ML26	ML23	ML31	ML28	ML27	ML27	ML27	ML27	ML27	ML27	ML27	ERS1531126	ERR2497378
22072_1#239	MLW	Eastern Africa	Malawi	ML28	neonate	2013	270616	66	5488209	NA	KL15	K15	Typeable	O4	O4	Typeable	Klebsiella pneumoniae	ST340	NA	O4	33	O4	ML38	ML31	ML27	ML12	ML32	ML29	ML28	ML28	ML28	ML28	ML28	ML28	ML28	ERS1531128	ERR2497380
22072_1#98	MLW	Eastern Africa	Malawi	ML29	neonate	2014	758393	34	5149042	NA	KL43	K43	Typeable	O1/O2v1	O1ab	Typeable	Klebsiella pneumoniae	ST6931	NA	O1⍺β,2⍺	33	O1 (O1/O2v1)	ML39	ML32	ML28	ML24	ML33	ML30	ML29	ML29	ML29	ML29	ML29	ML29	ML29	ERS1530956	ERR2497239
42070_1#108	MLW	Eastern Africa	Malawi	ML31	neonate	2017	339422	44	5681627	1	KL2	K2	Typeable	O1/O2v1	O1ab	Typeable	Klebsiella pneumoniae	ST39	NA	O1⍺β,2⍺	33	O1 (O1/O2v1)	ML43	ML35	ML30	ML26	ML35	ML32	ML31	ML31	ML31	ML31	ML31	ML31	ML31	ERS7985620	ERR12058284
42070_1#110	MLW	Eastern Africa	Malawi	ML31	neonate	2017	339882	40	5680286	1	KL2	K2	Typeable	O1/O2v1	O1ab	Typeable	Klebsiella pneumoniae	ST39	NA	O1⍺β,2⍺	33	O1 (O1/O2v1)	ML43	ML35	ML30	ML26	ML37	ML32	ML31	ML31	ML31	ML31	ML31	ML31	ML31	ERS7985621	ERR12058286
42070_1#112	MLW	Eastern Africa	Malawi	ML31	neonate	2017	339623	42	5680578	1	KL2	K2	Typeable	O1/O2v1	O1ab	Typeable	Klebsiella pneumoniae	ST39	NA	O1⍺β,2⍺	33	O1 (O1/O2v1)	ML43	ML35	ML30	ML26	ML35	ML32	ML31	ML31	ML31	ML31	ML31	ML31	ML31	ERS7985622	ERR12058288
42070_1#120	MLW	Eastern Africa	Malawi	ML31	neonate	2017	254033	45	5677650	1	KL2	K2	Typeable	O1/O2v1	O1ab	Typeable	Klebsiella pneumoniae	ST39	NA	O1⍺β,2⍺	33	O1 (O1/O2v1)	ML45	ML37	ML30	ML26	ML37	ML32	ML31	ML31	ML31	ML31	ML31	ML31	ML31	ERS7986007	ERR12058296
42070_1#122	MLW	Eastern Africa	Malawi	ML31	neonate	2017	262829	48	5678388	1	KL2	K2	Typeable	O1/O2v1	O1ab	Typeable	Klebsiella pneumoniae	ST39	NA	O1⍺β,2⍺	33	O1 (O1/O2v1)	ML45	ML37	ML30	ML26	ML37	ML32	ML31	ML31	ML31	ML31	ML31	ML31	ML31	ERS7986008	ERR12058298
42070_1#126	MLW	Eastern Africa	Malawi	ML31	neonate	2017	326635	44	5680393	1	KL2	K2	Typeable	O1/O2v1	O1ab	Typeable	Klebsiella pneumoniae	ST39	NA	O1⍺β,2⍺	33	O1 (O1/O2v1)	ML45	ML37	ML30	ML26	ML37	ML32	ML31	ML31	ML31	ML31	ML31	ML31	ML31	ERS7986009	ERR12058302
42070_1#130	MLW	Eastern Africa	Malawi	ML31	neonate	2017	376900	47	5679472	1	KL2	K2	Typeable	O1/O2v1	O1ab	Typeable	Klebsiella pneumoniae	ST39	NA	O1⍺β,2⍺	33	O1 (O1/O2v1)	ML43	ML35	ML30	ML26	ML35	ML32	ML31	ML31	ML31	ML31	ML31	ML31	ML31	ERS7985624	ERR12058306
42070_1#40	MLW	Eastern Africa	Malawi	ML31	neonate	2017	345536	38	5678460	1	KL2	K2	Typeable	O1/O2v1	O1ab	Typeable	Klebsiella pneumoniae	ST39	NA	O1⍺β,2⍺	33	O1 (O1/O2v1)	ML43	ML35	ML30	ML26	ML35	ML32	ML31	ML31	ML31	ML31	ML31	ML31	ML31	ERS7985745	ERR12058219
42070_1#44	MLW	Eastern Africa	Malawi	ML31	neonate	2017	326635	38	5678896	1	KL2	K2	Typeable	O1/O2v1	O1ab	Typeable	Klebsiella pneumoniae	ST39	NA	O1⍺β,2⍺	33	O1 (O1/O2v1)	ML43	ML35	ML30	ML26	ML35	ML32	ML31	ML31	ML31	ML31	ML31	ML31	ML31	ERS7985746	ERR12058223
42070_1#68	MLW	Eastern Africa	Malawi	ML31	neonate	2017	371916	43	5677650	1	KL2	K2	Typeable	O1/O2v1	O1ab	Typeable	Klebsiella pneumoniae	ST39	NA	O1⍺β,2⍺	33	O1 (O1/O2v1)	ML43	ML35	ML30	ML26	ML35	ML32	ML31	ML31	ML31	ML31	ML31	ML31	ML31	ERS7985751	ERR12058245
42070_1#72	MLW	Eastern Africa	Malawi	ML31	neonate	2017	343414	40	5677485	1	KL2	K2	Typeable	O1/O2v1	O1ab	Typeable	Klebsiella pneumoniae	ST39	NA	O1⍺β,2⍺	33	O1 (O1/O2v1)	ML43	ML35	ML30	ML26	ML35	ML32	ML31	ML31	ML31	ML31	ML31	ML31	ML31	ERS7985753	ERR12058249
42070_1#74	MLW	Eastern Africa	Malawi	ML31	neonate	2017	372006	42	5679604	1	KL2	K2	Typeable	O1/O2v1	O1ab	Typeable	Klebsiella pneumoniae	ST39	NA	O1⍺β,2⍺	33	O1 (O1/O2v1)	ML43	ML35	ML30	ML26	ML35	ML32	ML31	ML31	ML31	ML31	ML31	ML31	ML31	ERS7985611	ERR12058251
42070_1#76	MLW	Eastern Africa	Malawi	ML31	neonate	2017	372174	42	5680060	1	KL2	K2	Typeable	O1/O2v1	O1ab	Typeable	Klebsiella pneumoniae	ST39	NA	O1⍺β,2⍺	33	O1 (O1/O2v1)	ML43	ML35	ML30	ML26	ML35	ML32	ML31	ML31	ML31	ML31	ML31	ML31	ML31	ERS7985613	ERR12058253
42070_1#80	MLW	Eastern Africa	Malawi	ML31	neonate	2017	372273	40	5682372	1	KL2	K2	Typeable	O1/O2v1	O1ab	Typeable	Klebsiella pneumoniae	ST39	NA	O1⍺β,2⍺	33	O1 (O1/O2v1)	ML43	ML35	ML30	ML26	ML35	ML32	ML31	ML31	ML31	ML31	ML31	ML31	ML31	ERS7985614	ERR12058257
42070_1#98	MLW	Eastern Africa	Malawi	ML31	neonate	2017	326635	41	5677723	1	KL2	K2	Typeable	O1/O2v1	O1ab	Typeable	Klebsiella pneumoniae	ST39	NA	O1⍺β,2⍺	33	O1 (O1/O2v1)	ML43	ML35	ML30	ML26	ML100	ML88	ML31	ML31	ML31	ML31	ML31	ML31	ML31	ERS7985615	ERR12058274
42070_1#109	MLW	Eastern Africa	Malawi	ML32	neonate	2016	193148	71	5619355	1	KL2	K2	Typeable	O1/O2v2	O1ab	Typeable	Klebsiella pneumoniae	ST25	NA	O1⍺β,2β	33	O1 (O1/O2v2)	ML44	ML36	ML31	ML27	ML36	ML33	ML32	ML32	ML32	ML32	ML32	ML32	ML32	ERS7985667	ERR12058285
42070_1#133	MLW	Eastern Africa	Malawi	ML32	neonate	2016	202602	77	5616656	1	KL2	K2	Typeable	O1/O2v2	O1ab	Typeable	Klebsiella pneumoniae	ST25	NA	O1⍺β,2β	33	O1 (O1/O2v2)	ML44	ML36	ML31	ML27	ML42	ML33	ML32	ML32	ML32	ML32	ML32	ML32	ML32	ERS7985670	ERR12058309
42070_1#141	MLW	Eastern Africa	Malawi	ML32	neonate	2016	193173	73	5620876	1	KL2	K2	Typeable	O1/O2v2	O1ab	Typeable	Klebsiella pneumoniae	ST25	NA	O1⍺β,2β	33	O1 (O1/O2v2)	ML49	ML41	ML31	ML27	ML36	ML33	ML32	ML32	ML32	ML32	ML32	ML32	ML32	ERS7985676	ERR12058317
42070_2#278	MLW	Eastern Africa	Malawi	ML32	neonate	2016	217011	69	5618129	1	KL2	K2	Typeable	O1/O2v2	O1ab	Typeable	Klebsiella pneumoniae	ST25	NA	O1⍺β,2β	33	O1 (O1/O2v2)	ML49	ML41	ML31	ML27	ML36	ML33	ML32	ML32	ML32	ML32	ML32	ML32	ML32	ERS7985582	ERR12058789
42070_1#148	MLW	Eastern Africa	Malawi	ML31	neonate	2017	375230	40	5679395	1	KL2	K2	Typeable	O1/O2v1	O1ab	Typeable	Klebsiella pneumoniae	ST39	NA	O1⍺β,2⍺	33	O1 (O1/O2v1)	ML45	ML37	ML30	ML26	ML37	ML32	ML31	ML31	ML31	ML31	ML31	ML31	ML31	ERS7986013	ERR12058324
42070_1#115	MLW	Eastern Africa	Malawi	ML31	neonate	2017	324570	58	5677063	1	KL2	K2	Typeable	O1/O2v1	O1ab	Typeable	Klebsiella pneumoniae	ST39	NA	O1⍺β,2⍺	33	O1 (O1/O2v1)	ML45	ML37	ML30	ML26	ML38	ML32	ML31	ML31	ML31	ML31	ML31	ML31	ML31	ERS7985839	ERR12058291
42070_1#121	MLW	Eastern Africa	Malawi	ML31	neonate	2017	324669	39	5678546	1	KL2	K2	Typeable	O1/O2v1	O1ab	Typeable	Klebsiella pneumoniae	ST39	NA	O1⍺β,2⍺	33	O1 (O1/O2v1)	ML45	ML37	ML30	ML26	ML37	ML32	ML31	ML31	ML31	ML31	ML31	ML31	ML31	ERS7985842	ERR12058297
42070_1#123	MLW	Eastern Africa	Malawi	ML31	neonate	2017	345497	45	5679733	1	KL2	K2	Typeable	O1/O2v1	O1ab	Typeable	Klebsiella pneumoniae	ST39	NA	O1⍺β,2⍺	33	O1 (O1/O2v1)	ML45	ML37	ML30	ML26	ML37	ML32	ML31	ML31	ML31	ML31	ML31	ML31	ML31	ERS7985843	ERR12058299
42070_1#125	MLW	Eastern Africa	Malawi	ML31	neonate	2017	338091	40	5680530	1	KL2	K2	Typeable	O1/O2v1	O1ab	Typeable	Klebsiella pneumoniae	ST39	NA	O1⍺β,2⍺	33	O1 (O1/O2v1)	ML45	ML37	ML30	ML26	ML37	ML32	ML31	ML31	ML31	ML31	ML31	ML31	ML31	ERS7985844	ERR12058301
42070_1#127	MLW	Eastern Africa	Malawi	ML31	neonate	2017	372155	40	5681824	1	KL2	K2	Typeable	O1/O2v1	O1ab	Typeable	Klebsiella pneumoniae	ST39	NA	O1⍺β,2⍺	33	O1 (O1/O2v1)	ML45	ML37	ML30	ML26	ML37	ML32	ML31	ML31	ML31	ML31	ML31	ML31	ML31	ERS7985845	ERR12058303
42070_1#147	MLW	Eastern Africa	Malawi	ML31	neonate	2017	339882	42	5680678	1	KL2	K2	Typeable	O1/O2v1	O1ab	Typeable	Klebsiella pneumoniae	ST39	NA	O1⍺β,2⍺	33	O1 (O1/O2v1)	ML51	ML37	ML30	ML26	ML37	ML32	ML31	ML31	ML31	ML31	ML31	ML31	ML31	ERS7985847	ERR12058323
42070_1#152	MLW	Eastern Africa	Malawi	ML31	neonate	2017	358284	43	5678363	1	KL2	K2	Typeable	O1/O2v1	O1ab	Typeable	Klebsiella pneumoniae	ST39	NA	O1⍺β,2⍺	33	O1 (O1/O2v1)	ML51	ML37	ML30	ML26	ML37	ML32	ML31	ML31	ML31	ML31	ML31	ML31	ML31	ERS7986015	ERR12058328
42070_1#154	MLW	Eastern Africa	Malawi	ML31	neonate	2017	338091	43	5678149	1	KL2	K2	Typeable	O1/O2v1	O1ab	Typeable	Klebsiella pneumoniae	ST39	NA	O1⍺β,2⍺	33	O1 (O1/O2v1)	ML51	ML37	ML30	ML26	ML37	ML32	ML31	ML31	ML31	ML31	ML31	ML31	ML31	ERS7986016	ERR12058330
42070_1#156	MLW	Eastern Africa	Malawi	ML31	neonate	2017	441847	38	5678995	1	KL2	K2	Typeable	O1/O2v1	O1ab	Typeable	Klebsiella pneumoniae	ST39	NA	O1⍺β,2⍺	33	O1 (O1/O2v1)	ML51	ML37	ML30	ML26	ML37	ML32	ML31	ML31	ML31	ML31	ML31	ML31	ML31	ERS7986017	ERR12058332
42070_1#158	MLW	Eastern Africa	Malawi	ML31	neonate	2017	372271	41	5679468	1	KL2	K2	Typeable	O1/O2v1	O1ab	Typeable	Klebsiella pneumoniae	ST39	NA	O1⍺β,2⍺	33	O1 (O1/O2v1)	ML51	ML37	ML30	ML26	ML37	ML32	ML31	ML31	ML31	ML31	ML31	ML31	ML31	ERS7986019	ERR12058334
42070_1#178	MLW	Eastern Africa	Malawi	ML31	neonate	2017	336706	44	5679439	1	KL2	K2	Typeable	O1/O2v1	O1ab	Typeable	Klebsiella pneumoniae	ST39	NA	O1⍺β,2⍺	33	O1 (O1/O2v1)	ML51	ML37	ML30	ML26	ML37	ML32	ML31	ML31	ML31	ML31	ML31	ML31	ML31	ERS7986022	ERR12058354
42070_1#91	MLW	Eastern Africa	Malawi	ML31	neonate	2017	372070	40	5679986	1	KL2	K2	Typeable	O1/O2v1	O1ab	Typeable	Klebsiella pneumoniae	ST39	NA	O1⍺β,2⍺	33	O1 (O1/O2v1)	ML51	ML37	ML30	ML26	ML37	ML32	ML31	ML31	ML31	ML31	ML31	ML31	ML31	ERS7985835	ERR12058267
42139_1#310	MLW	Eastern Africa	Malawi	ML31	neonate	2017	372055	41	5679709	1	KL2	K2	Typeable	O1/O2v1	O1ab	Typeable	Klebsiella pneumoniae	ST39	NA	O1⍺β,2⍺	33	O1 (O1/O2v1)	ML51	ML37	ML30	ML26	ML37	ML32	ML31	ML31	ML31	ML31	ML31	ML31	ML31	ERS7986018	ERR12059466
42070_1#113	MLW	Eastern Africa	Malawi	ML33	neonate	2017	301289	81	5696188	1	KL16	K16	Typeable	O1/O2v1	O1ab	Typeable	Klebsiella pneumoniae	ST14	NA	O1⍺β,2⍺	33	O1 (O1/O2v1)	ML46	ML38	ML32	ML28	ML39	ML34	ML33	ML33	ML33	ML33	ML33	ML33	ML33	ERS7985838	ERR12058289
42070_1#119	MLW	Eastern Africa	Malawi	ML33	neonate	2017	312078	76	5757446	1	KL16	K16	Typeable	O1/O2v1	O1ab	Typeable	Klebsiella pneumoniae	ST14	NA	O1⍺β,2⍺	33	O1 (O1/O2v1)	ML46	ML38	ML32	ML28	ML40	ML34	ML33	ML33	ML33	ML33	ML33	ML33	ML33	ERS7985841	ERR12058295
42070_1#150	MLW	Eastern Africa	Malawi	ML33	neonate	2017	243607	92	5694954	1	KL16	K16	Typeable	O1/O2v1	O1ab	Typeable	Klebsiella pneumoniae	ST14	NA	O1⍺β,2⍺	33	O1 (O1/O2v1)	ML46	ML38	ML32	ML28	ML45	ML37	ML36	ML33	ML33	ML33	ML33	ML33	ML33	ERS7986014	ERR12058326
42070_1#160	MLW	Eastern Africa	Malawi	ML31	neonate	2017	375359	42	5680709	1	KL2	K2	Typeable	O1/O2v1	O1ab	Typeable	Klebsiella pneumoniae	ST39	NA	O1⍺β,2⍺	33	O1 (O1/O2v1)	ML51	ML37	ML30	ML26	ML37	ML32	ML31	ML31	ML31	ML31	ML31	ML31	ML31	ERS7986020	ERR12058336
42070_1#129	MLW	Eastern Africa	Malawi	ML34	neonate	2018	285769	69	5696734	1	KL30	K30	Typeable	O1/O2v1	O1ab	Typeable	Klebsiella pneumoniae	ST35	NA	O1⍺β,2⍺	33	O1 (O1/O2v1)	ML47	ML39	ML33	ML29	ML41	ML35	ML34	ML34	ML34	ML34	ML34	ML34	ML34	ERS7985666	ERR12058305
42070_2#14	MLW	Eastern Africa	Malawi	ML34	neonate	2018	304780	80	5696958	1	KL30	K30	Typeable	O1/O2v1	O1ab	Typeable	Klebsiella pneumoniae	ST35	NA	O1⍺β,2⍺	33	O1 (O1/O2v1)	ML47	ML39	ML33	ML29	ML41	ML35	ML34	ML34	ML34	ML34	ML34	ML34	ML34	ERS7985350	ERR12058532
42070_2#233	MLW	Eastern Africa	Malawi	ML34	neonate	2018	292070	61	5695551	1	KL30	K30	Typeable	O1/O2v1	O1ab	Typeable	Klebsiella pneumoniae	ST35	NA	O1⍺β,2⍺	33	O1 (O1/O2v1)	ML47	ML39	ML33	ML29	ML41	ML35	ML34	ML34	ML34	ML34	ML34	ML34	ML34	ERS7985248	ERR12058744
42070_2#237	MLW	Eastern Africa	Malawi	ML34	neonate	2018	350652	67	5697758	1	KL30	K30	Typeable	O1/O2v1	O1ab	Typeable	Klebsiella pneumoniae	ST35	NA	O1⍺β,2⍺	33	O1 (O1/O2v1)	ML47	ML39	ML33	ML29	ML41	ML35	ML34	ML34	ML34	ML34	ML34	ML34	ML34	ERS7985310	ERR12058748
42070_2#257	MLW	Eastern Africa	Malawi	ML34	neonate	2018	290816	65	5700512	1	KL30	K30	Typeable	O1/O2v1	O1ab	Typeable	Klebsiella pneumoniae	ST35	NA	O1⍺β,2⍺	33	O1 (O1/O2v1)	ML47	ML39	ML33	ML29	ML41	ML35	ML34	ML34	ML34	ML34	ML34	ML34	ML34	ERS7985312	ERR12058768
42070_2#265	MLW	Eastern Africa	Malawi	ML34	neonate	2018	350650	88	5699101	1	KL30	K30	Typeable	O1/O2v1	O1ab	Typeable	Klebsiella pneumoniae	ST35	NA	O1⍺β,2⍺	33	O1 (O1/O2v1)	ML47	ML39	ML33	ML29	ML124	ML35	ML34	ML34	ML34	ML34	ML34	ML34	ML34	ERS7985316	ERR12058776
42070_2#298	MLW	Eastern Africa	Malawi	ML34	neonate	2018	308351	70	5700551	1	KL30	K30	Typeable	O1/O2v1	O1ab	Typeable	Klebsiella pneumoniae	ST35	NA	O1⍺β,2⍺	33	O1 (O1/O2v1)	ML47	ML39	ML33	ML29	ML41	ML35	ML34	ML34	ML34	ML34	ML34	ML34	ML34	ERS7985421	ERR12058809
42070_2#319	MLW	Eastern Africa	Malawi	ML34	neonate	2018	350652	68	5700325	1	KL30	K30	Typeable	O1/O2v1	O1ab	Typeable	Klebsiella pneumoniae	ST35	NA	O1⍺β,2⍺	33	O1 (O1/O2v1)	ML47	ML39	ML33	ML29	ML131	ML115	ML34	ML34	ML34	ML34	ML34	ML34	ML34	ERS7985329	ERR12058829
42070_2#330	MLW	Eastern Africa	Malawi	ML34	neonate	2018	350820	70	5701129	1	KL30	K30	Typeable	O1/O2v1	O1ab	Typeable	Klebsiella pneumoniae	ST35	NA	O1⍺β,2⍺	33	O1 (O1/O2v1)	ML47	ML39	ML33	ML29	ML41	ML35	ML34	ML34	ML34	ML34	ML34	ML34	ML34	ERS7985431	ERR12058840
42070_2#332	MLW	Eastern Africa	Malawi	ML34	neonate	2018	290696	68	5702129	1	KL30	K30	Typeable	O1/O2v1	O1ab	Typeable	Klebsiella pneumoniae	ST35	NA	O1⍺β,2⍺	33	O1 (O1/O2v1)	ML47	ML39	ML33	ML29	ML41	ML35	ML34	ML34	ML34	ML34	ML34	ML34	ML34	ERS7985432	ERR12058842
42070_2#34	MLW	Eastern Africa	Malawi	ML34	neonate	2018	380848	73	5702089	1	KL30	K30	Typeable	O1/O2v1	O1ab	Typeable	Klebsiella pneumoniae	ST35	NA	O1⍺β,2⍺	33	O1 (O1/O2v1)	ML47	ML39	ML33	ML29	ML41	ML35	ML34	ML34	ML34	ML34	ML34	ML34	ML34	ERS7985352	ERR12058552
42070_2#347	MLW	Eastern Africa	Malawi	ML34	neonate	2018	350820	59	5695638	1	KL30	K30	Typeable	O1/O2v1	O1ab	Typeable	Klebsiella pneumoniae	ST35	NA	O1⍺β,2⍺	33	O1 (O1/O2v1)	ML47	ML39	ML33	ML29	ML41	ML35	ML34	ML34	ML34	ML34	ML34	ML34	ML34	ERS7985339	ERR12058857
42070_2#351	MLW	Eastern Africa	Malawi	ML34	neonate	2018	289260	72	5700231	1	KL30	K30	Typeable	O1/O2v1	O1ab	Typeable	Klebsiella pneumoniae	ST35	NA	O1⍺β,2⍺	33	O1 (O1/O2v1)	ML47	ML39	ML33	ML29	ML41	ML35	ML34	ML34	ML34	ML34	ML34	ML34	ML34	ERS7985341	ERR12058861
42070_1#14	MLW	Eastern Africa	Malawi	ML31	neonate	2017	328512	43	5679369	1	KL2	K2	Typeable	O1/O2v1	O1ab	Typeable	Klebsiella pneumoniae	ST39	NA	O1⍺β,2⍺	33	O1 (O1/O2v1)	ML48	ML40	ML30	ML26	ML43	ML32	ML31	ML31	ML31	ML31	ML31	ML31	ML31	ERS7985739	ERR12058194
42070_1#145	MLW	Eastern Africa	Malawi	ML35	neonate	2017	509815	57	5762598	1	KL2	K2	Typeable	O1/O2v1	O1ab	Typeable	Klebsiella pneumoniae	ST14	NA	O1⍺β,2⍺	33	O1 (O1/O2v1)	ML50	ML42	ML34	ML30	ML44	ML36	ML35	ML35	ML35	ML35	ML35	ML35	ML35	ERS7985846	ERR12058321
42070_1#177	MLW	Eastern Africa	Malawi	ML31	neonate	2017	372055	45	5677865	1	KL2	K2	Typeable	O1/O2v1	O1ab	Typeable	Klebsiella pneumoniae	ST39	NA	O1⍺β,2⍺	33	O1 (O1/O2v1)	ML57	ML37	ML30	ML26	ML37	ML32	ML31	ML31	ML31	ML31	ML31	ML31	ML31	ERS7985854	ERR12058353
42070_1#179	MLW	Eastern Africa	Malawi	ML31	neonate	2017	345490	46	5678406	1	KL2	K2	Typeable	O1/O2v1	O1ab	Typeable	Klebsiella pneumoniae	ST39	NA	O1⍺β,2⍺	33	O1 (O1/O2v1)	ML57	ML37	ML30	ML26	ML52	ML32	ML31	ML31	ML31	ML31	ML31	ML31	ML31	ERS7985855	ERR12058355
42070_1#181	MLW	Eastern Africa	Malawi	ML31	neonate	2017	334915	49	5676622	1	KL2	K2	Typeable	O1/O2v1	O1ab	Typeable	Klebsiella pneumoniae	ST39	NA	O1⍺β,2⍺	33	O1 (O1/O2v1)	ML57	ML37	ML30	ML26	ML37	ML32	ML31	ML31	ML31	ML31	ML31	ML31	ML31	ERS7985856	ERR12058356
42070_1#183	MLW	Eastern Africa	Malawi	ML31	neonate	2017	338091	47	5679671	1	KL2	K2	Typeable	O1/O2v1	O1ab	Typeable	Klebsiella pneumoniae	ST39	NA	O1⍺β,2⍺	33	O1 (O1/O2v1)	ML57	ML37	ML30	ML26	ML37	ML32	ML31	ML31	ML31	ML31	ML31	ML31	ML31	ERS7985857	ERR12058357
42070_1#155	MLW	Eastern Africa	Malawi	ML31	neonate	2017	280583	42	5679696	1	KL2	K2	Typeable	O1/O2v1	O1ab	Typeable	Klebsiella pneumoniae	ST39	NA	O1⍺β,2⍺	33	O1 (O1/O2v1)	ML52	ML43	ML30	ML26	ML46	ML32	ML31	ML31	ML31	ML31	ML31	ML31	ML31	ERS7985851	ERR12058331
42070_1#157	MLW	Eastern Africa	Malawi	ML31	neonate	2017	326635	41	5679715	1	KL2	K2	Typeable	O1/O2v1	O1ab	Typeable	Klebsiella pneumoniae	ST39	NA	O1⍺β,2⍺	33	O1 (O1/O2v1)	ML52	ML43	ML30	ML26	ML37	ML32	ML31	ML31	ML31	ML31	ML31	ML31	ML31	ERS7985852	ERR12058333
42070_2#245	MLW	Eastern Africa	Malawi	ML31	neonate	2017	358284	46	5679680	1	KL2	K2	Typeable	O1/O2v1	O1ab	Typeable	Klebsiella pneumoniae	ST39	NA	O1⍺β,2⍺	33	O1 (O1/O2v1)	ML52	ML43	ML30	ML26	ML37	ML32	ML31	ML31	ML31	ML31	ML31	ML31	ML31	ERS7985477	ERR12058756
42070_2#251	MLW	Eastern Africa	Malawi	ML31	neonate	2017	345691	41	5678828	1	KL2	K2	Typeable	O1/O2v1	O1ab	Typeable	Klebsiella pneumoniae	ST39	NA	O1⍺β,2⍺	33	O1 (O1/O2v1)	ML52	ML43	ML30	ML26	ML37	ML32	ML31	ML31	ML31	ML31	ML31	ML31	ML31	ERS7985481	ERR12058762
42070_2#253	MLW	Eastern Africa	Malawi	ML31	neonate	2017	375302	39	5678085	1	KL2	K2	Typeable	O1/O2v1	O1ab	Typeable	Klebsiella pneumoniae	ST39	NA	O1⍺β,2⍺	33	O1 (O1/O2v1)	ML52	ML43	ML30	ML26	ML37	ML32	ML31	ML31	ML31	ML31	ML31	ML31	ML31	ERS7985482	ERR12058764
42070_2#277	MLW	Eastern Africa	Malawi	ML31	neonate	2017	326635	38	5679867	1	KL2	K2	Typeable	O1/O2v1	O1ab	Typeable	Klebsiella pneumoniae	ST39	NA	O1⍺β,2⍺	33	O1 (O1/O2v1)	ML52	ML43	ML30	ML26	ML37	ML32	ML31	ML31	ML31	ML31	ML31	ML31	ML31	ERS7985486	ERR12058788
42070_2#279	MLW	Eastern Africa	Malawi	ML31	neonate	2017	375429	34	5679285	1	KL2	K2	Typeable	O1/O2v1	O1ab	Typeable	Klebsiella pneumoniae	ST39	NA	O1⍺β,2⍺	33	O1 (O1/O2v1)	ML52	ML43	ML30	ML26	ML37	ML32	ML31	ML31	ML31	ML31	ML31	ML31	ML31	ERS7985487	ERR12058790
42070_2#281	MLW	Eastern Africa	Malawi	ML31	neonate	2017	326635	47	5678556	1	KL2	K2	Typeable	O1/O2v1	O1ab	Typeable	Klebsiella pneumoniae	ST39	NA	O1⍺β,2⍺	33	O1 (O1/O2v1)	ML52	ML43	ML30	ML26	ML37	ML32	ML31	ML31	ML31	ML31	ML31	ML31	ML31	ERS7985488	ERR12058792
42070_2#283	MLW	Eastern Africa	Malawi	ML31	neonate	2017	326635	44	5679775	1	KL2	K2	Typeable	O1/O2v1	O1ab	Typeable	Klebsiella pneumoniae	ST39	NA	O1⍺β,2⍺	33	O1 (O1/O2v1)	ML52	ML43	ML30	ML26	ML37	ML32	ML31	ML31	ML31	ML31	ML31	ML31	ML31	ERS7985489	ERR12058794
42070_2#287	MLW	Eastern Africa	Malawi	ML31	neonate	2017	375356	44	5680763	1	KL2	K2	Typeable	O1/O2v1	O1ab	Typeable	Klebsiella pneumoniae	ST39	NA	O1⍺β,2⍺	33	O1 (O1/O2v1)	ML52	ML43	ML30	ML26	ML37	ML32	ML31	ML31	ML31	ML31	ML31	ML31	ML31	ERS7985491	ERR12058798
42070_2#305	MLW	Eastern Africa	Malawi	ML31	neonate	2017	286131	45	5679169	1	KL2	K2	Typeable	O1/O2v1	O1ab	Typeable	Klebsiella pneumoniae	ST39	NA	O1⍺β,2⍺	33	O1 (O1/O2v1)	ML52	ML43	ML30	ML26	ML37	ML32	ML31	ML31	ML31	ML31	ML31	ML31	ML31	ERS7985492	ERR12058816
42070_2#309	MLW	Eastern Africa	Malawi	ML31	neonate	2017	254033	45	5679441	1	KL2	K2	Typeable	O1/O2v1	O1ab	Typeable	Klebsiella pneumoniae	ST39	NA	O1⍺β,2⍺	33	O1 (O1/O2v1)	ML52	ML43	ML30	ML26	ML37	ML32	ML31	ML31	ML31	ML31	ML31	ML31	ML31	ERS7985494	ERR12058820
42070_2#311	MLW	Eastern Africa	Malawi	ML31	neonate	2017	327707	41	5679798	1	KL2	K2	Typeable	O1/O2v1	O1ab	Typeable	Klebsiella pneumoniae	ST39	NA	O1⍺β,2⍺	33	O1 (O1/O2v1)	ML52	ML43	ML30	ML26	ML37	ML32	ML31	ML31	ML31	ML31	ML31	ML31	ML31	ERS7985495	ERR12058821
42070_2#313	MLW	Eastern Africa	Malawi	ML31	neonate	2017	375357	41	5678907	1	KL2	K2	Typeable	O1/O2v1	O1ab	Typeable	Klebsiella pneumoniae	ST39	NA	O1⍺β,2⍺	33	O1 (O1/O2v1)	ML52	ML43	ML30	ML26	ML37	ML32	ML31	ML31	ML31	ML31	ML31	ML31	ML31	ERS7985496	ERR12058823
42070_2#59	MLW	Eastern Africa	Malawi	ML31	neonate	2017	343414	48	5679366	1	KL2	K2	Typeable	O1/O2v1	O1ab	Typeable	Klebsiella pneumoniae	ST39	NA	O1⍺β,2⍺	33	O1 (O1/O2v1)	ML52	ML43	ML30	ML26	ML37	ML32	ML31	ML31	ML31	ML31	ML31	ML31	ML31	ERS7985454	ERR12058575
42070_2#223	MLW	Eastern Africa	Malawi	ML31	neonate	2017	429537	42	5678110	1	KL2	K2	Typeable	O1/O2v1	O1ab	Typeable	Klebsiella pneumoniae	ST39	NA	O1⍺β,2⍺	33	O1 (O1/O2v1)	ML52	ML43	ML30	ML26	ML37	ML32	ML31	ML31	ML31	ML31	ML31	ML31	ML31	ERS7985475	ERR12058734
42070_2#241	MLW	Eastern Africa	Malawi	ML31	neonate	2017	393675	39	5678775	1	KL2	K2	Typeable	O1/O2v1	O1ab	Typeable	Klebsiella pneumoniae	ST39	NA	O1⍺β,2⍺	33	O1 (O1/O2v1)	ML52	ML43	ML30	ML26	ML37	ML32	ML31	ML31	ML31	ML31	ML31	ML31	ML31	ERS7985476	ERR12058752
42070_1#162	MLW	Eastern Africa	Malawi	ML36	neonate	2016	238105	58	5581685	1	KL23	K23	Typeable	O1/O2v2	O1ab	Typeable	Klebsiella pneumoniae	ST39	NA	O1⍺β,2β	33	O1 (O1/O2v2)	ML53	ML44	ML35	ML31	ML47	ML38	ML37	ML36	ML36	ML36	ML36	ML36	ML36	ERS7985754	ERR12058338
42070_1#168	MLW	Eastern Africa	Malawi	ML37	neonate	2016	350154	89	5868333	1	KL2	K2	Typeable	O1/O2v1	O1ab	Typeable	Klebsiella pneumoniae	ST14	NA	O1⍺β,2⍺	33	O1 (O1/O2v1)	ML54	ML45	ML36	ML18	ML48	ML39	ML38	ML37	ML37	ML37	ML37	ML37	ML37	ERS7985757	ERR12058344
42070_1#173	MLW	Eastern Africa	Malawi	ML38	neonate	2019	441296	48	5588366	1	KL2	K2	Typeable	O1/O2v1	O1ab	Typeable	Klebsiella pneumoniae	ST14	NA	O1⍺β,2⍺	33	O1 (O1/O2v1)	ML55	ML46	ML37	ML32	ML49	ML40	ML39	ML38	ML38	ML38	ML38	ML38	ML38	ERS7985684	ERR12058349
42070_2#144	MLW	Eastern Africa	Malawi	ML38	neonate	2019	440256	46	5589153	1	KL2	K2	Typeable	O1/O2v1	O1ab	Typeable	Klebsiella pneumoniae	ST14	NA	O1⍺β,2⍺	33	O1 (O1/O2v1)	ML111	ML46	ML37	ML32	ML49	ML40	ML39	ML38	ML38	ML38	ML38	ML38	ML38	ERS7985383	ERR12058656
42070_2#162	MLW	Eastern Africa	Malawi	ML38	neonate	2019	353501	73	5584329	1	KL2	K2	Typeable	O1/O2v1	O1ab	Typeable	Klebsiella pneumoniae	ST14	NA	O1⍺β,2⍺	33	O1 (O1/O2v1)	ML111	ML46	ML37	ML32	ML105	ML93	ML90	ML38	ML38	ML38	ML38	ML38	ML38	ERS7985384	ERR12058673
42070_2#194	MLW	Eastern Africa	Malawi	ML38	neonate	2019	438714	49	5587657	1	KL2	K2	Typeable	O1/O2v1	O1ab	Typeable	Klebsiella pneumoniae	ST14	NA	O1⍺β,2⍺	33	O1 (O1/O2v1)	ML111	ML46	ML37	ML32	ML49	ML40	ML39	ML38	ML38	ML38	ML38	ML38	ML38	ERS7985391	ERR12058705
42070_2#202	MLW	Eastern Africa	Malawi	ML38	neonate	2019	333402	61	5590366	1	KL2	K2	Typeable	O1/O2v1	O1ab	Typeable	Klebsiella pneumoniae	ST14	NA	O1⍺β,2⍺	33	O1 (O1/O2v1)	ML111	ML46	ML37	ML32	ML49	ML40	ML39	ML38	ML38	ML38	ML38	ML38	ML38	ERS7985396	ERR12058713
42070_2#204	MLW	Eastern Africa	Malawi	ML38	neonate	2019	441119	47	5586747	1	KL2	K2	Typeable	O1/O2v1	O1ab	Typeable	Klebsiella pneumoniae	ST14	NA	O1⍺β,2⍺	33	O1 (O1/O2v1)	ML111	ML46	ML37	ML32	ML49	ML40	ML39	ML38	ML38	ML38	ML38	ML38	ML38	ERS7985397	ERR12058715
42070_2#208	MLW	Eastern Africa	Malawi	ML38	neonate	2019	412458	43	5577715	0	KL2	K2	Typeable	O1/O2v1	O1ab	Typeable	Klebsiella pneumoniae	ST14	NA	O1⍺β,2⍺	33	O1 (O1/O2v1)	ML111	ML46	ML37	ML32	ML49	ML40	ML39	ML38	ML38	ML38	ML38	ML38	ML38	ERS7985399	ERR12058719
42070_2#320	MLW	Eastern Africa	Malawi	ML38	neonate	2019	353778	57	5586047	1	KL2	K2	Typeable	O1/O2v1	O1ab	Typeable	Klebsiella pneumoniae	ST14	NA	O1⍺β,2⍺	33	O1 (O1/O2v1)	ML55	ML46	ML37	ML32	ML49	ML40	ML39	ML38	ML38	ML38	ML38	ML38	ML38	ERS7985426	ERR12058830
42070_1#175	MLW	Eastern Africa	Malawi	ML39	neonate	2018	381706	44	5636567	1	KL25	K25	Typeable	O1/O2v1	O1ab	Typeable	Klebsiella pneumoniae	ST1552	NA	O1⍺β,2⍺	33	O1 (O1/O2v1)	ML56	ML47	ML38	ML33	ML50	ML41	ML40	ML39	ML39	ML39	ML39	ML39	ML39	ERS7985685	ERR12058351
42070_1#18	MLW	Eastern Africa	Malawi	ML40	neonate	2018	371595	36	5536366	1	KL2	K2	Typeable	O1/O2v1	O1ab	Typeable	Klebsiella pneumoniae	ST14	NA	O1⍺β,2⍺	33	O1 (O1/O2v1)	ML58	ML48	ML39	ML34	ML51	ML42	ML41	ML40	ML40	ML40	ML40	ML40	ML40	ERS7985980	ERR12058198
42070_1#187	MLW	Eastern Africa	Malawi	ML41	neonate	2019	549281	33	5321987	1	KL9	Capsule null	Typeable	O1/O2v2	O2afg	Typeable	Klebsiella pneumoniae	ST584	NA	O2β	33	O2afg (O1/O2v2)	ML59	ML49	ML40	ML35	ML53	ML43	ML42	ML41	ML41	ML41	ML41	ML41	ML41	ERS7985859	ERR12058360
42070_1#189	MLW	Eastern Africa	Malawi	ML41	neonate	2019	424594	36	5323244	1	KL9	Capsule null	Typeable	O1/O2v2	O2afg	Typeable	Klebsiella pneumoniae	ST584	NA	O2β	33	O2afg (O1/O2v2)	ML59	ML49	ML40	ML35	ML53	ML43	ML42	ML41	ML41	ML41	ML41	ML41	ML41	ERS7985860	ERR12058361
42070_1#219	MLW	Eastern Africa	Malawi	ML41	neonate	2018	424594	31	5322256	1	KL9	Capsule null	Typeable	O1/O2v2	O2afg	Typeable	Klebsiella pneumoniae	ST584	NA	O2β	33	O2afg (O1/O2v2)	ML65	ML49	ML40	ML35	ML53	ML43	ML42	ML41	ML41	ML41	ML41	ML41	ML41	ERS7985869	ERR12058387
42070_1#221	MLW	Eastern Africa	Malawi	ML41	neonate	2018	460030	32	5323147	1	KL9	Capsule null	Typeable	O1/O2v2	O2afg	Typeable	Klebsiella pneumoniae	ST584	NA	O2β	33	O2afg (O1/O2v2)	ML65	ML49	ML40	ML35	ML53	ML43	ML42	ML41	ML41	ML41	ML41	ML41	ML41	ERS7985870	ERR12058389
42070_1#243	MLW	Eastern Africa	Malawi	ML41	neonate	2018	424594	36	5320647	1	KL9	Capsule null	Typeable	O1/O2v2	O2afg	Typeable	Klebsiella pneumoniae	ST584	NA	O2β	33	O2afg (O1/O2v2)	ML65	ML49	ML40	ML35	ML53	ML43	ML42	ML41	ML41	ML41	ML41	ML41	ML41	ERS7985873	ERR12058410
42070_1#247	MLW	Eastern Africa	Malawi	ML41	neonate	2018	465097	31	5321403	1	KL9	Capsule null	Typeable	O1/O2v2	O2afg	Typeable	Klebsiella pneumoniae	ST584	NA	O2β	33	O2afg (O1/O2v2)	ML65	ML49	ML40	ML35	ML53	ML43	ML42	ML41	ML41	ML41	ML41	ML41	ML41	ERS7985875	ERR12058413
42070_1#31	MLW	Eastern Africa	Malawi	ML41	neonate	2018	424592	34	5321524	1	KL9	Capsule null	Typeable	O1/O2v2	O2afg	Typeable	Klebsiella pneumoniae	ST584	NA	O2β	33	O2afg (O1/O2v2)	ML65	ML49	ML40	ML35	ML80	ML70	ML68	ML41	ML41	ML41	ML41	ML41	ML41	ERS7985819	ERR12058210
42070_1#57	MLW	Eastern Africa	Malawi	ML41	neonate	2018	465092	38	5320564	1	KL9	Capsule null	Typeable	O1/O2v2	O2afg	Typeable	Klebsiella pneumoniae	ST584	NA	O2β	33	O2afg (O1/O2v2)	ML65	ML49	ML40	ML35	ML94	ML43	ML42	ML41	ML41	ML41	ML41	ML41	ML41	ERS7985824	ERR12058235
42070_1#61	MLW	Eastern Africa	Malawi	ML41	neonate	2018	424594	36	5321587	1	KL9	Capsule null	Typeable	O1/O2v2	O2afg	Typeable	Klebsiella pneumoniae	ST584	NA	O2β	33	O2afg (O1/O2v2)	ML65	ML49	ML40	ML35	ML53	ML43	ML42	ML41	ML41	ML41	ML41	ML41	ML41	ERS7985826	ERR12058238
42070_1#83	MLW	Eastern Africa	Malawi	ML41	neonate	2018	562267	29	5320566	1	KL9	Capsule null	Typeable	O1/O2v2	O2afg	Typeable	Klebsiella pneumoniae	ST584	NA	O2β	33	O2afg (O1/O2v2)	ML65	ML49	ML40	ML35	ML53	ML43	ML42	ML41	ML41	ML41	ML41	ML41	ML41	ERS7985830	ERR12058260
42139_1#286	MLW	Eastern Africa	Malawi	ML41	neonate	2019	480220	64	5442367	1	KL9	Capsule null	Typeable	O1/O2v2	O2afg	Typeable	Klebsiella pneumoniae	ST584	NA	O2β	33	O2afg (O1/O2v2)	ML59	ML49	ML40	ML35	ML53	ML43	ML42	ML41	ML41	ML41	ML41	ML41	ML41	ERS7985834	ERR12059455
42070_1#191	MLW	Eastern Africa	Malawi	ML42	neonate	2019	152530	137	5916159	1	KL9	K9	Typeable	O1/O2v2	O1ab	Typeable	Klebsiella pneumoniae	ST540	NA	O1⍺β,2β	33	O1 (O1/O2v2)	ML60	ML50	ML41	ML36	ML54	ML44	ML43	ML42	ML42	ML42	ML42	ML42	ML42	ERS7985861	ERR12058362
42070_1#196	MLW	Eastern Africa	Malawi	ML43	neonate	2016	982169	36	5522615	1	KL10	K10	Typeable	O3/O3a	O3/O3a	Typeable	Klebsiella pneumoniae	ST76	NA	O3⍺/O3β	33	O3/O3a	ML61	ML51	ML42	ML37	ML55	ML45	ML44	ML43	ML43	ML43	ML43	ML43	ML43	ERS7985763	ERR12058367
42070_1#201	MLW	Eastern Africa	Malawi	ML44	neonate	2018	378152	49	5677299	0	KL102	unknown (KL102)	Typeable	O1/O2v2	O2afg	Typeable	Klebsiella pneumoniae	ST307	NA	O2β	33	O2afg (O1/O2v2)	ML62	ML52	ML43	ML38	ML56	ML46	ML45	ML44	ML44	ML44	ML44	ML44	ML44	ERS7985690	ERR12058372
42070_1#203	MLW	Eastern Africa	Malawi	ML44	neonate	2018	360206	53	5680350	0	KL102	unknown (KL102)	Typeable	O1/O2v2	O2afg	Typeable	Klebsiella pneumoniae	ST307	NA	O2β	33	O2afg (O1/O2v2)	ML62	ML52	ML43	ML38	ML56	ML46	ML45	ML44	ML44	ML44	ML44	ML44	ML44	ERS7985691	ERR12058374
42070_1#197	MLW	Eastern Africa	Malawi	ML45	neonate	2018	328411	60	5556902	1	KL102	unknown (KL102)	Typeable	O1/O2v2	O2afg	Typeable	Klebsiella pneumoniae	ST307	NA	O2β	33	O2afg (O1/O2v2)	ML63	ML53	ML44	ML39	ML57	ML47	ML46	ML45	ML45	ML45	ML45	ML45	ML44	ERS7985688	ERR12058368
42070_1#211	MLW	Eastern Africa	Malawi	ML38	neonate	2019	344532	50	5585036	1	KL2	K2	Typeable	O1/O2v1	O1ab	Typeable	Klebsiella pneumoniae	ST14	NA	O1⍺β,2⍺	33	O1 (O1/O2v1)	ML64	ML54	ML37	ML32	ML49	ML40	ML39	ML38	ML38	ML38	ML38	ML38	ML38	ERS7985863	ERR12058382
42070_1#325	MLW	Eastern Africa	Malawi	ML38	neonate	2019	420482	53	5586306	1	KL2	K2	Typeable	O1/O2v1	O1ab	Typeable	Klebsiella pneumoniae	ST14	NA	O1⍺β,2⍺	33	O1 (O1/O2v1)	ML88	ML54	ML37	ML32	ML49	ML40	ML39	ML38	ML38	ML38	ML38	ML38	ML38	ERS7985798	ERR12058480
42070_1#345	MLW	Eastern Africa	Malawi	ML38	neonate	2019	300614	73	5583751	1	KL2	K2	Typeable	O1/O2v1	O1ab	Typeable	Klebsiella pneumoniae	ST14	NA	O1⍺β,2⍺	33	O1 (O1/O2v1)	ML88	ML54	ML37	ML32	ML49	ML40	ML39	ML38	ML38	ML38	ML38	ML38	ML38	ERS7985804	ERR12058500
42070_1#353	MLW	Eastern Africa	Malawi	ML38	neonate	2019	353778	53	5586324	1	KL2	K2	Typeable	O1/O2v1	O1ab	Typeable	Klebsiella pneumoniae	ST14	NA	O1⍺β,2⍺	33	O1 (O1/O2v1)	ML93	ML54	ML37	ML32	ML49	ML40	ML39	ML38	ML38	ML38	ML38	ML38	ML38	ERS7985810	ERR12058508
42070_1#22	MLW	Eastern Africa	Malawi	ML46	neonate	2018	285472	92	5690745	1	KL30	K30	Typeable	O1/O2v1	O1ab	Typeable	Klebsiella pneumoniae	ST35	NA	O1⍺β,2⍺	33	O1 (O1/O2v1)	ML66	ML55	ML45	ML29	ML58	ML48	ML47	ML46	ML46	ML46	ML46	ML46	ML45	ERS7985982	ERR12058202
42070_1#28	MLW	Eastern Africa	Malawi	ML46	neonate	2018	330084	141	5722240	1	KL30	K30	Typeable	O1/O2v1	O1ab	Typeable	Klebsiella pneumoniae	ST35	NA	O1⍺β,2⍺	33	O1 (O1/O2v1)	ML66	ML55	ML45	ML29	ML69	ML59	ML47	ML46	ML46	ML46	ML46	ML46	ML45	ERS7985985	ERR12058207
42070_1#339	MLW	Eastern Africa	Malawi	ML46	neonate	2018	402402	67	5700624	1	KL30	K30	Typeable	O1/O2v1	O1ab	Typeable	Klebsiella pneumoniae	ST35	NA	O1⍺β,2⍺	33	O1 (O1/O2v1)	ML66	ML55	ML45	ML29	ML58	ML48	ML47	ML46	ML46	ML46	ML46	ML46	ML45	ERS7985902	ERR12058494
42070_1#363	MLW	Eastern Africa	Malawi	ML46	neonate	2018	290824	68	5702253	1	KL30	K30	Typeable	O1/O2v1	O1ab	Typeable	Klebsiella pneumoniae	ST35	NA	O1⍺β,2⍺	33	O1 (O1/O2v1)	ML66	ML55	ML45	ML29	ML58	ML48	ML47	ML46	ML46	ML46	ML46	ML46	ML45	ERS7985979	ERR12058518
42070_1#52	MLW	Eastern Africa	Malawi	ML46	neonate	2018	313148	105	5697879	1	KL30	K30	Typeable	O1/O2v1	O1ab	Typeable	Klebsiella pneumoniae	ST35	NA	O1⍺β,2⍺	33	O1 (O1/O2v1)	ML66	ML55	ML45	ML29	ML93	ML82	ML80	ML46	ML46	ML46	ML46	ML46	ML45	ERS7985989	ERR12058231
42070_1#227	MLW	Eastern Africa	Malawi	ML47	neonate	2018	241866	56	5676618	1	KL2	K2	Typeable	O1/O2v1	O1ab	Typeable	Klebsiella pneumoniae	ST39	NA	O1⍺β,2⍺	33	O1 (O1/O2v1)	ML67	ML56	ML46	ML26	ML59	ML49	ML48	ML47	ML47	ML47	ML47	ML47	ML46	ERS7985692	ERR12058395
42070_1#231	MLW	Eastern Africa	Malawi	ML47	neonate	2018	334915	53	5727485	1	KL2	K2	Typeable	O1/O2v1	O1ab	Typeable	Klebsiella pneumoniae	ST39	NA	O1⍺β,2⍺	33	O1 (O1/O2v1)	ML68	ML56	ML46	ML26	ML61	ML51	ML50	ML47	ML47	ML47	ML47	ML47	ML46	ERS7985697	ERR12058399
42070_1#235	MLW	Eastern Africa	Malawi	ML48	neonate	2018	384847	37	5527137	1	KL102	unknown (KL102)	Typeable	O1/O2v2	O2afg	Typeable	Klebsiella pneumoniae	ST307	NA	O2β	33	O2afg (O1/O2v2)	ML69	ML57	ML47	ML40	ML62	ML52	ML51	ML49	ML48	ML48	ML48	ML48	ML47	ERS7985699	ERR12058403
42070_1#237	MLW	Eastern Africa	Malawi	ML49	neonate	2018	372034	74	5621404	1	KL102	unknown (KL102)	Typeable	O1/O2v2	O2afg	Typeable	Klebsiella pneumoniae	ST2665	NA	O2β	33	O2afg (O1/O2v2)	ML70	ML58	ML48	ML41	ML63	ML53	ML52	ML50	ML49	ML49	ML49	ML49	ML48	ERS7985700	ERR12058405
42070_1#241	MLW	Eastern Africa	Malawi	ML50	neonate	2018	293256	63	5592850	1	KL25	K25	Typeable	O1/O2v1	O1ab	Typeable	Klebsiella pneumoniae	ST607	NA	O1⍺β,2⍺	33	O1 (O1/O2v1)	ML71	ML59	ML49	ML42	ML64	ML54	ML53	ML51	ML50	ML50	ML50	ML50	ML49	ERS7985872	ERR12058409
42070_1#253	MLW	Eastern Africa	Malawi	ML51	neonate	2018	380111	55	5528562	1	KL106	unknown (KL106)	Typeable	O1/O2v2	O1ab	Typeable	Klebsiella pneumoniae	ST101	NA	O1⍺β,2β	33	O1 (O1/O2v2)	ML72	ML60	ML50	ML43	ML65	ML55	ML54	ML52	ML51	ML51	ML51	ML51	ML50	ERS7985878	ERR12058416
42070_1#259	MLW	Eastern Africa	Malawi	ML52	neonate	2018	511138	30	5461486	0	KL47	K47	Untypeable	OL13	O13	Typeable	Klebsiella pneumoniae	ST256	NA	O13	33	OL13	ML73	ML61	ML51	ML44	ML66	ML56	ML55	ML53	ML52	ML52	ML52	ML52	ML51	ERS7985702	ERR12058421
42070_1#263	MLW	Eastern Africa	Malawi	ML53	neonate	2018	367621	64	5655378	1	KL112	unknown (KL112)	Typeable	O1/O2v2	O1ab	Typeable	Klebsiella pneumoniae	ST15	NA	O1⍺β,2β	33	O1 (O1/O2v2)	ML74	ML62	ML52	ML45	ML67	ML57	ML56	ML54	ML53	ML53	ML53	ML53	ML52	ERS7985706	ERR12058425
42070_1#271	MLW	Eastern Africa	Malawi	ML54	neonate	2018	313142	64	5619183	1	KL2	K2	Typeable	O1/O2v2	O1ab	Typeable	Klebsiella pneumoniae	ST25	NA	O1⍺β,2β	33	O1 (O1/O2v2)	ML75	ML63	ML53	ML46	ML68	ML58	ML57	ML55	ML54	ML54	ML54	ML54	ML53	ERS7985709	ERR12058431
42070_1#281	MLW	Eastern Africa	Malawi	ML55	neonate	2018	531974	41	5456193	1	KL102	unknown (KL102)	Typeable	O1/O2v2	O2afg	Typeable	Klebsiella pneumoniae	ST307	NA	O2β	33	O2afg (O1/O2v2)	ML76	ML64	ML54	ML47	ML70	ML60	ML58	ML56	ML55	ML55	ML55	ML55	ML54	ERS7985884	ERR12058438
42070_1#283	MLW	Eastern Africa	Malawi	ML55	neonate	2018	307728	46	5456960	1	KL102	unknown (KL102)	Typeable	O1/O2v2	O2afg	Typeable	Klebsiella pneumoniae	ST307	NA	O2β	33	O2afg (O1/O2v2)	ML76	ML64	ML54	ML47	ML72	ML62	ML60	ML56	ML55	ML55	ML55	ML55	ML54	ERS7985885	ERR12058439
42070_1#287	MLW	Eastern Africa	Malawi	ML56	neonate	2018	263372	70	5564338	1	KL28	Capsule null	Typeable	O1/O2v2	O1ab	Typeable	Klebsiella pneumoniae	ST20	NA	O1⍺β,2β	33	O1 (O1/O2v2)	ML77	ML65	ML55	ML48	ML71	ML61	ML59	ML57	ML56	ML56	ML56	ML56	ML55	ERS7985887	ERR12058443
42070_1#3	MLW	Eastern Africa	Malawi	ML57	neonate	2016	177673	92	5750347	1	KL2	K2	Typeable	O1/O2v2	O1ab	Typeable	Klebsiella pneumoniae	ST25	NA	O1⍺β,2β	33	O1 (O1/O2v2)	ML78	ML66	ML31	ML27	ML73	ML63	ML61	ML58	ML57	ML57	ML57	ML57	ML56	ERS7985636	ERR12058183
42070_1#45	MLW	Eastern Africa	Malawi	ML57	neonate	2016	184764	99	5751627	1	KL2	K2	Typeable	O1/O2v2	O1ab	Typeable	Klebsiella pneumoniae	ST25	NA	O1⍺β,2β	33	O1 (O1/O2v2)	ML99	ML85	ML31	ML27	ML91	ML63	ML61	ML58	ML57	ML57	ML57	ML57	ML56	ERS7985647	ERR12058224
42070_1#47	MLW	Eastern Africa	Malawi	ML57	neonate	2016	184539	82	5751854	1	KL2	K2	Typeable	O1/O2v2	O1ab	Typeable	Klebsiella pneumoniae	ST25	NA	O1⍺β,2β	33	O1 (O1/O2v2)	ML99	ML85	ML31	ML27	ML73	ML63	ML61	ML58	ML57	ML57	ML57	ML57	ML56	ERS7985650	ERR12058226
42070_1#7	MLW	Eastern Africa	Malawi	ML57	neonate	2016	181585	73	5769634	1	KL2	K2	Typeable	O1/O2v2	O1ab	Typeable	Klebsiella pneumoniae	ST25	NA	O1⍺β,2β	33	O1 (O1/O2v2)	ML101	ML87	ML31	ML27	ML95	ML83	ML81	ML76	ML57	ML57	ML57	ML57	ML56	ERS7985638	ERR12058187
42070_1#30	MLW	Eastern Africa	Malawi	ML58	neonate	2018	365923	56	5591262	1	KL2	K2	Typeable	O1/O2v1	O1ab	Typeable	Klebsiella pneumoniae	ST14	NA	O1⍺β,2⍺	33	O1 (O1/O2v1)	ML79	ML67	ML56	ML32	ML74	ML64	ML62	ML59	ML58	ML58	ML58	ML58	ML57	ERS7985986	ERR12058209
42070_1#302	MLW	Eastern Africa	Malawi	ML59	neonate	2014	741095	73	5795607	1	KL30	K30	Typeable	O1/O2v2	O1ab	Typeable	Klebsiella pneumoniae	ST391	NA	O1⍺β,2β	33	O1 (O1/O2v2)	ML80	ML68	ML57	ML16	ML75	ML65	ML63	ML60	ML59	ML59	ML59	ML59	ML58	ERS7985792	ERR12058458
42070_1#317	MLW	Eastern Africa	Malawi	ML59	neonate	2014	443462	105	5791140	1	KL30	K30	Typeable	O1/O2v2	O1ab	Typeable	Klebsiella pneumoniae	ST391	NA	O1⍺β,2β	33	O1 (O1/O2v2)	ML80	ML68	ML57	ML16	ML75	ML65	ML63	ML60	ML59	ML59	ML59	ML59	ML58	ERS7985794	ERR12058472
42070_1#303	MLW	Eastern Africa	Malawi	ML60	neonate	2018	463150	48	5653743	1	KL30	K30	Typeable	O1/O2v2	O1ab	Typeable	Klebsiella pneumoniae	ST391	NA	O1⍺β,2β	33	O1 (O1/O2v2)	ML81	ML69	ML58	ML49	ML76	ML66	ML64	ML61	ML60	ML60	ML60	ML60	ML59	ERS7985717	ERR12058459
42070_1#307	MLW	Eastern Africa	Malawi	ML61	neonate	2018	248410	59	5598875	1	KL25	K25	Typeable	O1/O2v1	O1ab	Typeable	Klebsiella pneumoniae	ST607	NA	O1⍺β,2⍺	33	O1 (O1/O2v1)	ML82	ML70	ML59	ML50	ML77	ML67	ML65	ML62	ML61	ML61	ML61	ML50	ML49	ERS7985888	ERR12058462
42070_1#315	MLW	Eastern Africa	Malawi	ML63	neonate	2018	351750	54	5493412	1	KL180	unknown (KL180)	Untypeable	O1/O2v3	O1ab	Typeable	Klebsiella pneumoniae	ST35	NA	O1⍺β,2⍺𝛾	33	O1 (O1/O2v3)	ML84	ML72	ML61	ML52	ML79	ML69	ML67	ML64	ML63	ML63	ML63	ML62	ML61	ERS7985895	ERR12058470
42070_1#333	MLW	Eastern Africa	Malawi	ML63	neonate	2018	351902	67	5506533	1	KL180	unknown (KL180)	Untypeable	O1/O2v3	O1ab	Typeable	Klebsiella pneumoniae	ST35	NA	O1⍺β,2⍺𝛾	33	O1 (O1/O2v3)	ML84	ML72	ML61	ML52	ML79	ML69	ML67	ML64	ML63	ML63	ML63	ML62	ML61	ERS7985900	ERR12058488
42070_1#356	MLW	Eastern Africa	Malawi	ML63	neonate	2018	351725	72	5510953	1	KL180	unknown (KL180)	Untypeable	O1/O2v3	O1ab	Typeable	Klebsiella pneumoniae	ST35	NA	O1⍺β,2⍺𝛾	33	O1 (O1/O2v3)	ML84	ML72	ML61	ML52	ML79	ML69	ML67	ML64	ML63	ML63	ML63	ML62	ML61	ERS7985904	ERR12058511
42070_1#357	MLW	Eastern Africa	Malawi	ML63	neonate	2018	350918	75	5512613	1	KL180	unknown (KL180)	Untypeable	O1/O2v3	O1ab	Typeable	Klebsiella pneumoniae	ST35	NA	O1⍺β,2⍺𝛾	33	O1 (O1/O2v3)	ML84	ML72	ML61	ML52	ML79	ML69	ML67	ML64	ML63	ML63	ML63	ML62	ML61	ERS7985906	ERR12058512
42070_1#318	MLW	Eastern Africa	Malawi	ML64	neonate	2018	483376	30	5394477	1	KL23	K23	Typeable	O1/O2v2	O2afg	Typeable	Klebsiella pneumoniae	ST280	NA	O2β	33	O2afg (O1/O2v2)	ML85	ML73	ML62	ML53	ML81	ML71	ML69	ML65	ML64	ML64	ML64	ML63	ML62	ERS7985718	ERR12058473
42070_1#4	MLW	Eastern Africa	Malawi	ML64	neonate	2017	814995	27	5393226	1	KL23	K23	Typeable	O1/O2v2	O2afg	Typeable	Klebsiella pneumoniae	ST280	NA	O2β	33	O2afg (O1/O2v2)	ML97	ML83	ML62	ML53	ML81	ML71	ML69	ML65	ML64	ML64	ML64	ML63	ML62	ERS7985735	ERR12058184
42070_1#320	MLW	Eastern Africa	Malawi	ML65	neonate	2018	298820	57	5687251	0	KL102	unknown (KL102)	Typeable	O1/O2v2	O2afg	Typeable	Klebsiella pneumoniae	ST307	NA	O2β	33	O2afg (O1/O2v2)	ML86	ML74	ML63	ML38	ML82	ML72	ML70	ML66	ML65	ML65	ML65	ML64	ML63	ERS7985720	ERR12058475
42070_1#324	MLW	Eastern Africa	Malawi	ML66	neonate	2018	472505	44	5658791	1	KL30	K30	Typeable	O1/O2v2	O1ab	Typeable	Klebsiella pneumoniae	ST391	NA	O1⍺β,2β	33	O1 (O1/O2v2)	ML87	ML75	ML64	ML54	ML83	ML73	ML71	ML67	ML66	ML66	ML66	ML65	ML64	ERS7985722	ERR12058479
42070_1#352	MLW	Eastern Africa	Malawi	ML66	neonate	2017	488895	54	5714745	1	KL30	K30	Typeable	O1/O2v2	O1ab	Typeable	Klebsiella pneumoniae	ST391	NA	O1⍺β,2β	33	O1 (O1/O2v2)	ML92	ML79	ML64	ML54	ML83	ML73	ML71	ML67	ML66	ML66	ML66	ML65	ML64	ERS7985732	ERR12058507
42070_2#294	MLW	Eastern Africa	Malawi	ML38	neonate	2019	382781	53	5588257	1	KL2	K2	Typeable	O1/O2v1	O1ab	Typeable	Klebsiella pneumoniae	ST14	NA	O1⍺β,2⍺	33	O1 (O1/O2v1)	ML88	ML54	ML37	ML32	ML49	ML40	ML39	ML38	ML38	ML38	ML38	ML38	ML38	ERS7985419	ERR12058805
42070_2#36	MLW	Eastern Africa	Malawi	ML38	neonate	2019	365935	55	5587132	1	KL2	K2	Typeable	O1/O2v1	O1ab	Typeable	Klebsiella pneumoniae	ST14	NA	O1⍺β,2⍺	33	O1 (O1/O2v1)	ML88	ML54	ML37	ML32	ML49	ML40	ML39	ML38	ML38	ML38	ML38	ML38	ML38	ERS7985353	ERR12058554
42070_2#38	MLW	Eastern Africa	Malawi	ML38	neonate	2019	365935	44	5587149	1	KL2	K2	Typeable	O1/O2v1	O1ab	Typeable	Klebsiella pneumoniae	ST14	NA	O1⍺β,2⍺	33	O1 (O1/O2v1)	ML88	ML54	ML37	ML32	ML49	ML40	ML39	ML38	ML38	ML38	ML38	ML38	ML38	ERS7985354	ERR12058556
42070_2#42	MLW	Eastern Africa	Malawi	ML38	neonate	2019	353501	58	5587209	1	KL2	K2	Typeable	O1/O2v1	O1ab	Typeable	Klebsiella pneumoniae	ST14	NA	O1⍺β,2⍺	33	O1 (O1/O2v1)	ML88	ML54	ML37	ML32	ML49	ML40	ML39	ML38	ML38	ML38	ML38	ML38	ML38	ERS7985356	ERR12058560
42070_2#68	MLW	Eastern Africa	Malawi	ML38	neonate	2019	446410	46	5587454	1	KL2	K2	Typeable	O1/O2v1	O1ab	Typeable	Klebsiella pneumoniae	ST14	NA	O1⍺β,2⍺	33	O1 (O1/O2v1)	ML88	ML54	ML37	ML32	ML49	ML40	ML39	ML38	ML38	ML38	ML38	ML38	ML38	ERS7985361	ERR12058584
42070_2#72	MLW	Eastern Africa	Malawi	ML38	neonate	2019	365935	46	5588897	1	KL2	K2	Typeable	O1/O2v1	O1ab	Typeable	Klebsiella pneumoniae	ST14	NA	O1⍺β,2⍺	33	O1 (O1/O2v1)	ML88	ML54	ML37	ML32	ML49	ML40	ML39	ML38	ML38	ML38	ML38	ML38	ML38	ERS7985363	ERR12058588
42070_2#76	MLW	Eastern Africa	Malawi	ML38	neonate	2019	439196	48	5588308	1	KL2	K2	Typeable	O1/O2v1	O1ab	Typeable	Klebsiella pneumoniae	ST14	NA	O1⍺β,2⍺	33	O1 (O1/O2v1)	ML106	ML54	ML37	ML32	ML49	ML40	ML39	ML38	ML38	ML38	ML38	ML38	ML38	ERS7985365	ERR12058592
42070_1#326	MLW	Eastern Africa	Malawi	ML67	neonate	2018	506065	35	5505177	1	KL111	unknown (KL111)	Typeable	O3b	O3b	Typeable	Klebsiella pneumoniae	ST7081	NA	O3𝛾	33	O3b	ML89	ML76	ML65	ML55	ML84	ML74	ML72	ML68	ML67	ML67	ML67	ML66	ML65	ERS7985723	ERR12058481
42070_1#332	MLW	Eastern Africa	Malawi	ML68	neonate	2018	370274	72	5785109	1	KL13	K13	Typeable	O1/O2v1	O1ab	Typeable	Klebsiella pneumoniae	ST4	NA	O1⍺β,2⍺	33	O1 (O1/O2v1)	ML90	ML77	ML66	ML56	ML85	ML75	ML73	ML69	ML68	ML68	ML68	ML67	ML66	ERS7985896	ERR12058487
42070_1#348	MLW	Eastern Africa	Malawi	ML69	neonate	2017	371862	51	5328208	1	KL15	K15	Typeable	O4	O4	Typeable	Klebsiella pneumoniae	ST37	NA	O4	33	O4	ML91	ML78	ML67	ML57	ML86	ML76	ML74	ML70	ML69	ML69	ML69	ML68	ML67	ERS7985730	ERR12058503
42070_1#36	MLW	Eastern Africa	Malawi	ML70	neonate	2017	477381	30	5393336	1	KL23	Capsule null	Typeable	O1/O2v2	O2afg	Typeable	Klebsiella pneumoniae	ST280	NA	O2β	33	O2afg (O1/O2v2)	ML94	ML80	ML62	ML53	ML87	ML77	ML75	ML71	ML70	ML70	ML70	ML69	ML68	ERS7985742	ERR12058215
42070_1#361	MLW	Eastern Africa	Malawi	ML71	neonate	2018	375356	49	5727139	1	KL2	K2	Typeable	O1/O2v1	O1ab	Typeable	Klebsiella pneumoniae	ST39	NA	O1⍺β,2⍺	33	O1 (O1/O2v1)	ML95	ML81	ML68	ML26	ML88	ML78	ML76	ML72	ML71	ML71	ML71	ML70	ML69	ERS7985977	ERR12058516
42070_1#39	MLW	Eastern Africa	Malawi	ML72	neonate	2016	178224	104	5825261	1	KL9	K9	Typeable	O1/O2v2	O1ab	Typeable	Klebsiella pneumoniae	ST540	NA	O1⍺β,2β	33	O1 (O1/O2v2)	ML96	ML82	ML69	ML58	ML89	ML79	ML77	ML73	ML72	ML72	ML72	ML71	ML70	ERS7985648	ERR12058218
42070_1#43	MLW	Eastern Africa	Malawi	ML73	neonate	2016	383802	41	5596006	1	KL2	K2	Typeable	O1/O2v1	O1ab	Typeable	Klebsiella pneumoniae	ST86	NA	O1⍺β,2⍺	33	O1 (O1/O2v1)	ML98	ML84	ML70	ML59	ML90	ML80	ML78	ML74	ML73	ML73	ML73	ML72	ML71	ERS7985649	ERR12058222
42070_1#48	MLW	Eastern Africa	Malawi	ML74	neonate	2017	264385	57	5449798	1	KL10	K10	Typeable	O1/O2v1	O1ab	Typeable	Klebsiella pneumoniae	ST551	NA	O1⍺β,2⍺	33	O1 (O1/O2v1)	ML100	ML86	ML71	ML60	ML92	ML81	ML79	ML75	ML74	ML74	ML74	ML73	ML72	ERS7985748	ERR12058227
42070_1#73	MLW	Eastern Africa	Malawi	ML75	neonate	2017	200762	89	5402643	0	KL104	unknown (KL104)	Typeable	O1/O2v2	O1ab	Typeable	Klebsiella pneumoniae	ST245-2LV	NA	O1⍺β,2β	33	O1 (O1/O2v2)	ML102	ML88	ML72	ML61	ML96	ML84	ML82	ML77	ML75	ML75	ML75	ML74	ML73	ERS7985654	ERR12058250
42070_1#87	MLW	Eastern Africa	Malawi	ML76	neonate	2018	320228	71	5782483	1	KL13	K13	Typeable	O1/O2v1	O1ab	Typeable	Klebsiella pneumoniae	ST4	NA	O1⍺β,2⍺	33	O1 (O1/O2v1)	ML103	ML89	ML73	ML56	ML97	ML85	ML83	ML78	ML76	ML76	ML76	ML75	ML74	ERS7985832	ERR12058264
42070_1#9	MLW	Eastern Africa	Malawi	ML77	neonate	2016	585327	56	5579994	1	KL28	K28	Typeable	O1/O2v2	O1ab	Typeable	Klebsiella pneumoniae	ST20	NA	O1⍺β,2β	33	O1 (O1/O2v2)	ML104	ML90	ML74	ML62	ML98	ML86	ML84	ML79	ML77	ML77	ML77	ML76	ML75	ERS7985639	ERR12058189
42070_1#88	MLW	Eastern Africa	Malawi	ML78	neonate	2018	441386	48	5591601	1	KL2	K2	Typeable	O1/O2v1	O1ab	Typeable	Klebsiella pneumoniae	ST14	NA	O1⍺β,2⍺	33	O1 (O1/O2v1)	ML105	ML91	ML56	ML32	ML99	ML87	ML85	ML80	ML78	ML78	ML78	ML77	ML76	ERS7985998	ERR12058265
42070_2#205	MLW	Eastern Africa	Malawi	ML78	neonate	2018	438762	50	5592519	1	KL2	K2	Typeable	O1/O2v1	O1ab	Typeable	Klebsiella pneumoniae	ST14	NA	O1⍺β,2⍺	33	O1 (O1/O2v1)	ML122	ML91	ML56	ML32	ML99	ML87	ML85	ML80	ML78	ML78	ML78	ML77	ML76	ERS7985243	ERR12058716
42070_2#104	MLW	Eastern Africa	Malawi	ML38	neonate	2019	413431	54	5586265	1	KL2	K2	Typeable	O1/O2v1	O1ab	Typeable	Klebsiella pneumoniae	ST14	NA	O1⍺β,2⍺	33	O1 (O1/O2v1)	ML106	ML54	ML37	ML32	ML49	ML40	ML39	ML38	ML38	ML38	ML38	ML38	ML38	ERS7985371	ERR12058617
42070_2#106	MLW	Eastern Africa	Malawi	ML38	neonate	2019	412453	50	5587097	1	KL2	K2	Typeable	O1/O2v1	O1ab	Typeable	Klebsiella pneumoniae	ST14	NA	O1⍺β,2⍺	33	O1 (O1/O2v1)	ML106	ML54	ML37	ML32	ML49	ML40	ML39	ML38	ML38	ML38	ML38	ML38	ML38	ERS7985372	ERR12058619
42070_2#140	MLW	Eastern Africa	Malawi	ML38	neonate	2019	353806	51	5587545	1	KL2	K2	Typeable	O1/O2v1	O1ab	Typeable	Klebsiella pneumoniae	ST14	NA	O1⍺β,2⍺	33	O1 (O1/O2v1)	ML106	ML54	ML37	ML32	ML49	ML40	ML39	ML38	ML38	ML38	ML38	ML38	ML38	ERS7985382	ERR12058652
42070_2#166	MLW	Eastern Africa	Malawi	ML38	neonate	2019	412481	50	5586705	1	KL2	K2	Typeable	O1/O2v1	O1ab	Typeable	Klebsiella pneumoniae	ST14	NA	O1⍺β,2⍺	33	O1 (O1/O2v1)	ML111	ML46	ML37	ML32	ML49	ML40	ML39	ML38	ML38	ML38	ML38	ML38	ML38	ERS7985386	ERR12058677
42070_2#110	MLW	Eastern Africa	Malawi	ML79	neonate	2019	288069	57	5587603	1	KL25	K25	Typeable	O1/O2v1	O1ab	Typeable	Klebsiella pneumoniae	ST607	NA	O1⍺β,2⍺	33	O1 (O1/O2v1)	ML107	ML92	ML75	ML42	ML101	ML89	ML86	ML81	ML79	ML79	ML79	ML78	ML77	ERS7985374	ERR12058623
42070_2#142	MLW	Eastern Africa	Malawi	ML79	neonate	2019	287432	65	5539022	1	KL25	K25	Typeable	O1/O2v1	O1ab	Typeable	Klebsiella pneumoniae	ST607	NA	O1⍺β,2⍺	33	O1 (O1/O2v1)	ML107	ML92	ML75	ML42	ML101	ML89	ML86	ML81	ML79	ML79	ML79	ML78	ML77	ERS7985381	ERR12058654
42070_2#114	MLW	Eastern Africa	Malawi	ML31	neonate	2017	372223	47	5678611	1	KL2	K2	Typeable	O1/O2v1	O1ab	Typeable	Klebsiella pneumoniae	ST39	NA	O1⍺β,2⍺	33	O1 (O1/O2v1)	ML108	ML43	ML30	ML26	ML37	ML32	ML31	ML31	ML31	ML31	ML31	ML31	ML31	ERS7985540	ERR12058627
42070_2#116	MLW	Eastern Africa	Malawi	ML31	neonate	2017	375230	39	5679882	1	KL2	K2	Typeable	O1/O2v1	O1ab	Typeable	Klebsiella pneumoniae	ST39	NA	O1⍺β,2⍺	33	O1 (O1/O2v1)	ML108	ML43	ML30	ML26	ML37	ML32	ML31	ML31	ML31	ML31	ML31	ML31	ML31	ERS7985541	ERR12058628
42070_2#120	MLW	Eastern Africa	Malawi	ML31	neonate	2017	327707	40	5672232	1	KL2	K2	Typeable	O1/O2v1	O1ab	Typeable	Klebsiella pneumoniae	ST39	NA	O1⍺β,2⍺	33	O1 (O1/O2v1)	ML108	ML43	ML30	ML26	ML37	ML32	ML31	ML31	ML31	ML31	ML31	ML31	ML31	ERS7985543	ERR12058632
42070_2#124	MLW	Eastern Africa	Malawi	ML31	neonate	2017	254186	49	5679073	1	KL2	K2	Typeable	O1/O2v1	O1ab	Typeable	Klebsiella pneumoniae	ST39	NA	O1⍺β,2⍺	33	O1 (O1/O2v1)	ML108	ML43	ML30	ML26	ML37	ML32	ML31	ML31	ML31	ML31	ML31	ML31	ML31	ERS7985545	ERR12058636
42070_2#126	MLW	Eastern Africa	Malawi	ML31	neonate	2017	371887	39	5677729	1	KL2	K2	Typeable	O1/O2v1	O1ab	Typeable	Klebsiella pneumoniae	ST39	NA	O1⍺β,2⍺	33	O1 (O1/O2v1)	ML108	ML43	ML30	ML26	ML37	ML32	ML31	ML31	ML31	ML31	ML31	ML31	ML31	ERS7985546	ERR12058638
42070_2#128	MLW	Eastern Africa	Malawi	ML31	neonate	2017	361460	45	5679471	1	KL2	K2	Typeable	O1/O2v1	O1ab	Typeable	Klebsiella pneumoniae	ST39	NA	O1⍺β,2⍺	33	O1 (O1/O2v1)	ML108	ML43	ML30	ML26	ML37	ML32	ML31	ML31	ML31	ML31	ML31	ML31	ML31	ERS7985547	ERR12058640
42070_2#148	MLW	Eastern Africa	Malawi	ML31	neonate	2017	334915	40	5676230	1	KL2	K2	Typeable	O1/O2v1	O1ab	Typeable	Klebsiella pneumoniae	ST39	NA	O1⍺β,2⍺	33	O1 (O1/O2v1)	ML108	ML43	ML30	ML26	ML37	ML32	ML31	ML31	ML31	ML31	ML31	ML31	ML31	ERS7985550	ERR12058659
42070_2#152	MLW	Eastern Africa	Malawi	ML31	neonate	2017	375359	41	5679466	1	KL2	K2	Typeable	O1/O2v1	O1ab	Typeable	Klebsiella pneumoniae	ST39	NA	O1⍺β,2⍺	33	O1 (O1/O2v1)	ML113	ML43	ML30	ML26	ML37	ML32	ML31	ML31	ML31	ML31	ML31	ML31	ML31	ERS7985551	ERR12058663
42070_2#248	MLW	Eastern Africa	Malawi	ML31	neonate	2017	334915	46	5678134	1	KL2	K2	Typeable	O1/O2v1	O1ab	Typeable	Klebsiella pneumoniae	ST39	NA	O1⍺β,2⍺	33	O1 (O1/O2v1)	ML108	ML43	ML30	ML26	ML37	ML32	ML31	ML31	ML31	ML31	ML31	ML31	ML31	ERS7985576	ERR12058759
42070_2#252	MLW	Eastern Africa	Malawi	ML31	neonate	2017	261099	49	5679562	1	KL2	K2	Typeable	O1/O2v1	O1ab	Typeable	Klebsiella pneumoniae	ST39	NA	O1⍺β,2⍺	33	O1 (O1/O2v1)	ML108	ML43	ML30	ML26	ML37	ML32	ML31	ML31	ML31	ML31	ML31	ML31	ML31	ERS7985578	ERR12058763
42070_2#256	MLW	Eastern Africa	Malawi	ML31	neonate	2017	338091	46	5679802	1	KL2	K2	Typeable	O1/O2v1	O1ab	Typeable	Klebsiella pneumoniae	ST39	NA	O1⍺β,2⍺	33	O1 (O1/O2v1)	ML108	ML43	ML30	ML26	ML37	ML32	ML31	ML31	ML31	ML31	ML31	ML31	ML31	ERS7985580	ERR12058767
42070_2#28	MLW	Eastern Africa	Malawi	ML31	neonate	2017	324672	44	5679380	1	KL2	K2	Typeable	O1/O2v1	O1ab	Typeable	Klebsiella pneumoniae	ST39	NA	O1⍺β,2⍺	33	O1 (O1/O2v1)	ML113	ML43	ML30	ML26	ML37	ML32	ML31	ML31	ML31	ML31	ML31	ML31	ML31	ERS7985521	ERR12058546
42070_2#32	MLW	Eastern Africa	Malawi	ML31	neonate	2017	375360	43	5680278	1	KL2	K2	Typeable	O1/O2v1	O1ab	Typeable	Klebsiella pneumoniae	ST39	NA	O1⍺β,2⍺	33	O1 (O1/O2v1)	ML113	ML43	ML30	ML26	ML37	ML32	ML31	ML31	ML31	ML31	ML31	ML31	ML31	ERS7985523	ERR12058550
42070_2#338	MLW	Eastern Africa	Malawi	ML31	neonate	2017	371899	39	5678582	1	KL2	K2	Typeable	O1/O2v1	O1ab	Typeable	Klebsiella pneumoniae	ST39	NA	O1⍺β,2⍺	33	O1 (O1/O2v1)	ML113	ML43	ML30	ML26	ML37	ML32	ML31	ML31	ML31	ML31	ML31	ML31	ML31	ERS7985505	ERR12058848
42070_2#339	MLW	Eastern Africa	Malawi	ML31	neonate	2017	334922	41	5679347	1	KL2	K2	Typeable	O1/O2v1	O1ab	Typeable	Klebsiella pneumoniae	ST39	NA	O1⍺β,2⍺	33	O1 (O1/O2v1)	ML113	ML43	ML30	ML26	ML37	ML32	ML31	ML31	ML31	ML31	ML31	ML31	ML31	ERS7985506	ERR12058849
42070_2#340	MLW	Eastern Africa	Malawi	ML31	neonate	2017	372174	43	5679161	1	KL2	K2	Typeable	O1/O2v1	O1ab	Typeable	Klebsiella pneumoniae	ST39	NA	O1⍺β,2⍺	33	O1 (O1/O2v1)	ML113	ML43	ML30	ML26	ML37	ML32	ML31	ML31	ML31	ML31	ML31	ML31	ML31	ERS7985507	ERR12058850
42070_2#357	MLW	Eastern Africa	Malawi	ML31	neonate	2017	375355	38	5679377	1	KL2	K2	Typeable	O1/O2v1	O1ab	Typeable	Klebsiella pneumoniae	ST39	NA	O1⍺β,2⍺	33	O1 (O1/O2v1)	ML113	ML43	ML30	ML26	ML37	ML32	ML31	ML31	ML31	ML31	ML31	ML31	ML31	ERS7985508	ERR12058867
42070_2#358	MLW	Eastern Africa	Malawi	ML31	neonate	2017	326562	44	5679059	1	KL2	K2	Typeable	O1/O2v1	O1ab	Typeable	Klebsiella pneumoniae	ST39	NA	O1⍺β,2⍺	33	O1 (O1/O2v1)	ML113	ML43	ML30	ML26	ML37	ML32	ML31	ML31	ML31	ML31	ML31	ML31	ML31	ERS7985509	ERR12058868
42070_2#360	MLW	Eastern Africa	Malawi	ML31	neonate	2017	341414	42	5678797	1	KL2	K2	Typeable	O1/O2v1	O1ab	Typeable	Klebsiella pneumoniae	ST39	NA	O1⍺β,2⍺	33	O1 (O1/O2v1)	ML113	ML43	ML30	ML26	ML37	ML32	ML31	ML31	ML31	ML31	ML31	ML31	ML31	ERS7985511	ERR12058870
42070_2#50	MLW	Eastern Africa	Malawi	ML31	neonate	2017	339876	45	5678369	1	KL2	K2	Typeable	O1/O2v1	O1ab	Typeable	Klebsiella pneumoniae	ST39	NA	O1⍺β,2⍺	33	O1 (O1/O2v1)	ML113	ML43	ML30	ML26	ML37	ML32	ML31	ML31	ML31	ML31	ML31	ML31	ML31	ERS7985524	ERR12058567
42070_2#60	MLW	Eastern Africa	Malawi	ML31	neonate	2017	327488	46	5677084	1	KL2	K2	Typeable	O1/O2v1	O1ab	Typeable	Klebsiella pneumoniae	ST39	NA	O1⍺β,2⍺	33	O1 (O1/O2v1)	ML108	ML43	ML30	ML26	ML37	ML32	ML31	ML31	ML31	ML31	ML31	ML31	ML31	ERS7985529	ERR12058576
42070_2#12	MLW	Eastern Africa	Malawi	ML80	neonate	2018	356018	58	5646710	1	KL25	K25	Typeable	O1/O2v1	O1ab	Typeable	Klebsiella pneumoniae	ST1552	NA	O1⍺β,2⍺	33	O1 (O1/O2v1)	ML109	ML93	ML76	ML63	ML102	ML90	ML87	ML82	ML80	ML80	ML80	ML79	ML39	ERS7985349	ERR12058530
42070_2#263	MLW	Eastern Africa	Malawi	ML80	neonate	2018	746100	51	5648089	1	KL25	K25	Typeable	O1/O2v1	O1ab	Typeable	Klebsiella pneumoniae	ST1552	NA	O1⍺β,2⍺	33	O1 (O1/O2v1)	ML109	ML93	ML76	ML63	ML122	ML90	ML87	ML82	ML80	ML80	ML80	ML79	ML39	ERS7985315	ERR12058774
42070_2#267	MLW	Eastern Africa	Malawi	ML80	neonate	2018	389327	56	5649251	1	KL25	K25	Typeable	O1/O2v1	O1ab	Typeable	Klebsiella pneumoniae	ST1552	NA	O1⍺β,2⍺	33	O1 (O1/O2v1)	ML133	ML93	ML76	ML63	ML102	ML90	ML87	ML82	ML80	ML80	ML80	ML79	ML39	ERS7985317	ERR12058778
42070_2#291	MLW	Eastern Africa	Malawi	ML80	neonate	2018	411078	48	5648958	1	KL25	K25	Typeable	O1/O2v1	O1ab	Typeable	Klebsiella pneumoniae	ST1552	NA	O1⍺β,2⍺	33	O1 (O1/O2v1)	ML137	ML93	ML76	ML63	ML102	ML90	ML87	ML82	ML80	ML80	ML80	ML79	ML39	ERS7985321	ERR12058802
42070_2#295	MLW	Eastern Africa	Malawi	ML80	neonate	2018	481689	50	5649401	1	KL25	K25	Typeable	O1/O2v1	O1ab	Typeable	Klebsiella pneumoniae	ST1552	NA	O1⍺β,2⍺	33	O1 (O1/O2v1)	ML137	ML93	ML76	ML63	ML102	ML90	ML87	ML82	ML80	ML80	ML80	ML79	ML39	ERS7985323	ERR12058806
42070_2#299	MLW	Eastern Africa	Malawi	ML80	neonate	2018	482017	49	5649770	1	KL25	K25	Typeable	O1/O2v1	O1ab	Typeable	Klebsiella pneumoniae	ST1552	NA	O1⍺β,2⍺	33	O1 (O1/O2v1)	ML137	ML93	ML76	ML63	ML102	ML90	ML87	ML82	ML80	ML80	ML80	ML79	ML39	ERS7985325	ERR12058810
42070_2#342	MLW	Eastern Africa	Malawi	ML80	neonate	2018	427477	49	5649129	1	KL25	K25	Typeable	O1/O2v1	O1ab	Typeable	Klebsiella pneumoniae	ST1552	NA	O1⍺β,2⍺	33	O1 (O1/O2v1)	ML109	ML93	ML76	ML63	ML102	ML90	ML87	ML82	ML80	ML80	ML80	ML79	ML39	ERS7985433	ERR12058852
42070_2#343	MLW	Eastern Africa	Malawi	ML80	neonate	2018	428772	48	5648126	1	KL25	K25	Typeable	O1/O2v1	O1ab	Typeable	Klebsiella pneumoniae	ST1552	NA	O1⍺β,2⍺	33	O1 (O1/O2v1)	ML109	ML93	ML76	ML63	ML102	ML90	ML87	ML82	ML80	ML80	ML80	ML79	ML39	ERS7985337	ERR12058853
42070_2#345	MLW	Eastern Africa	Malawi	ML80	neonate	2018	356684	49	5648397	1	KL25	K25	Typeable	O1/O2v1	O1ab	Typeable	Klebsiella pneumoniae	ST1552	NA	O1⍺β,2⍺	33	O1 (O1/O2v1)	ML109	ML93	ML76	ML63	ML102	ML90	ML87	ML82	ML80	ML80	ML80	ML79	ML39	ERS7985338	ERR12058855
42070_2#4	MLW	Eastern Africa	Malawi	ML80	neonate	2018	358562	65	5648599	1	KL25	K25	Typeable	O1/O2v1	O1ab	Typeable	Klebsiella pneumoniae	ST1552	NA	O1⍺β,2⍺	33	O1 (O1/O2v1)	ML137	ML93	ML76	ML63	ML102	ML90	ML87	ML82	ML80	ML80	ML80	ML79	ML39	ERS7985345	ERR12058522
42070_2#6	MLW	Eastern Africa	Malawi	ML80	neonate	2018	356813	52	5649760	1	KL25	K25	Typeable	O1/O2v1	O1ab	Typeable	Klebsiella pneumoniae	ST1552	NA	O1⍺β,2⍺	33	O1 (O1/O2v1)	ML137	ML93	ML76	ML63	ML102	ML90	ML87	ML82	ML80	ML80	ML80	ML79	ML39	ERS7985346	ERR12058524
42070_2#52	MLW	Eastern Africa	Malawi	ML31	neonate	2017	372175	41	5677254	1	KL2	K2	Typeable	O1/O2v1	O1ab	Typeable	Klebsiella pneumoniae	ST39	NA	O1⍺β,2⍺	33	O1 (O1/O2v1)	ML113	ML43	ML30	ML26	ML144	ML128	ML124	ML31	ML31	ML31	ML31	ML31	ML31	ERS7985525	ERR12058568
42070_2#54	MLW	Eastern Africa	Malawi	ML31	neonate	2017	337631	40	5678239	1	KL2	K2	Typeable	O1/O2v1	O1ab	Typeable	Klebsiella pneumoniae	ST39	NA	O1⍺β,2⍺	33	O1 (O1/O2v1)	ML113	ML43	ML30	ML26	ML37	ML32	ML31	ML31	ML31	ML31	ML31	ML31	ML31	ERS7985526	ERR12058570
42070_2#135	MLW	Eastern Africa	Malawi	ML81	neonate	2018	407951	64	5697735	1	KL30	K30	Typeable	O1/O2v1	O1ab	Typeable	Klebsiella pneumoniae	ST35	NA	O1⍺β,2⍺	33	O1 (O1/O2v1)	ML110	ML94	ML33	ML29	ML103	ML91	ML88	ML83	ML81	ML81	ML81	ML80	ML78	ERS7985223	ERR12058647
42070_2#56	MLW	Eastern Africa	Malawi	ML31	neonate	2017	289086	43	5676873	1	KL2	K2	Typeable	O1/O2v1	O1ab	Typeable	Klebsiella pneumoniae	ST39	NA	O1⍺β,2⍺	33	O1 (O1/O2v1)	ML113	ML43	ML30	ML26	ML37	ML32	ML31	ML31	ML31	ML31	ML31	ML31	ML31	ERS7985527	ERR12058572
42070_2#149	MLW	Eastern Africa	Malawi	ML31	neonate	2017	261146	45	5677595	1	KL2	K2	Typeable	O1/O2v1	O1ab	Typeable	Klebsiella pneumoniae	ST39	NA	O1⍺β,2⍺	33	O1 (O1/O2v1)	ML112	ML43	ML30	ML26	ML37	ML32	ML31	ML31	ML31	ML31	ML31	ML31	ML31	ERS7985609	ERR12058660
42070_2#155	MLW	Eastern Africa	Malawi	ML31	neonate	2017	334915	49	5678111	1	KL2	K2	Typeable	O1/O2v1	O1ab	Typeable	Klebsiella pneumoniae	ST39	NA	O1⍺β,2⍺	33	O1 (O1/O2v1)	ML112	ML43	ML30	ML26	ML37	ML32	ML31	ML31	ML31	ML31	ML31	ML31	ML31	ERS7985457	ERR12058666
42070_2#185	MLW	Eastern Africa	Malawi	ML31	neonate	2017	286131	39	5677117	1	KL2	K2	Typeable	O1/O2v1	O1ab	Typeable	Klebsiella pneumoniae	ST39	NA	O1⍺β,2⍺	33	O1 (O1/O2v1)	ML120	ML43	ML30	ML26	ML37	ML32	ML31	ML31	ML31	ML31	ML31	ML31	ML31	ERS7985464	ERR12058696
42070_2#187	MLW	Eastern Africa	Malawi	ML31	neonate	2017	327481	41	5678570	1	KL2	K2	Typeable	O1/O2v1	O1ab	Typeable	Klebsiella pneumoniae	ST39	NA	O1⍺β,2⍺	33	O1 (O1/O2v1)	ML120	ML43	ML30	ML26	ML37	ML32	ML31	ML31	ML31	ML31	ML31	ML31	ML31	ERS7985465	ERR12058698
42070_2#189	MLW	Eastern Africa	Malawi	ML31	neonate	2017	327481	42	5677677	1	KL2	K2	Typeable	O1/O2v1	O1ab	Typeable	Klebsiella pneumoniae	ST39	NA	O1⍺β,2⍺	33	O1 (O1/O2v1)	ML120	ML43	ML30	ML26	ML37	ML32	ML31	ML31	ML31	ML31	ML31	ML31	ML31	ERS7985466	ERR12058700
42070_2#191	MLW	Eastern Africa	Malawi	ML31	neonate	2017	326635	44	5679719	1	KL2	K2	Typeable	O1/O2v1	O1ab	Typeable	Klebsiella pneumoniae	ST39	NA	O1⍺β,2⍺	33	O1 (O1/O2v1)	ML120	ML43	ML30	ML26	ML37	ML32	ML31	ML31	ML31	ML31	ML31	ML31	ML31	ERS7985467	ERR12058702
42070_2#213	MLW	Eastern Africa	Malawi	ML31	neonate	2017	372006	41	5678712	1	KL2	K2	Typeable	O1/O2v1	O1ab	Typeable	Klebsiella pneumoniae	ST39	NA	O1⍺β,2⍺	33	O1 (O1/O2v1)	ML52	ML43	ML30	ML26	ML37	ML32	ML31	ML31	ML31	ML31	ML31	ML31	ML31	ERS7985470	ERR12058724
42070_2#215	MLW	Eastern Africa	Malawi	ML31	neonate	2017	339876	55	5782725	1	KL2	K2	Typeable	O1/O2v1	O1ab	Typeable	Klebsiella pneumoniae	ST39	NA	O1⍺β,2⍺	33	O1 (O1/O2v1)	ML52	ML43	ML30	ML26	ML37	ML32	ML31	ML31	ML31	ML31	ML31	ML31	ML31	ERS7985471	ERR12058726
42070_2#217	MLW	Eastern Africa	Malawi	ML31	neonate	2017	372174	41	5679179	1	KL2	K2	Typeable	O1/O2v1	O1ab	Typeable	Klebsiella pneumoniae	ST39	NA	O1⍺β,2⍺	33	O1 (O1/O2v1)	ML52	ML43	ML30	ML26	ML37	ML32	ML31	ML31	ML31	ML31	ML31	ML31	ML31	ERS7985472	ERR12058728
42070_2#219	MLW	Eastern Africa	Malawi	ML31	neonate	2017	372068	44	5679513	1	KL2	K2	Typeable	O1/O2v1	O1ab	Typeable	Klebsiella pneumoniae	ST39	NA	O1⍺β,2⍺	33	O1 (O1/O2v1)	ML52	ML43	ML30	ML26	ML37	ML32	ML31	ML31	ML31	ML31	ML31	ML31	ML31	ERS7985473	ERR12058730
42070_2#221	MLW	Eastern Africa	Malawi	ML31	neonate	2017	265865	44	5680613	1	KL2	K2	Typeable	O1/O2v1	O1ab	Typeable	Klebsiella pneumoniae	ST39	NA	O1⍺β,2⍺	33	O1 (O1/O2v1)	ML52	ML43	ML30	ML26	ML37	ML32	ML31	ML31	ML31	ML31	ML31	ML31	ML31	ERS7985474	ERR12058732
42070_2#154	MLW	Eastern Africa	Malawi	ML82	neonate	2016	315651	67	5509057	1	KL17	K17	Typeable	O1/O2v1	O1ab	Typeable	Klebsiella pneumoniae	ST101	NA	O1⍺β,2⍺	33	O1 (O1/O2v1)	ML114	ML95	ML77	ML64	ML104	ML92	ML89	ML84	ML82	ML82	ML82	ML81	ML79	ERS7985552	ERR12058665
42070_2#179	MLW	Eastern Africa	Malawi	ML82	neonate	2017	314284	73	5510014	1	KL17	K17	Typeable	O1/O2v1	O1ab	Typeable	Klebsiella pneumoniae	ST101	NA	O1⍺β,2⍺	33	O1 (O1/O2v1)	ML118	ML95	ML77	ML64	ML104	ML92	ML89	ML84	ML82	ML82	ML82	ML81	ML79	ERS7985461	ERR12058690
42070_2#180	MLW	Eastern Africa	Malawi	ML82	neonate	2016	224323	73	5510599	1	KL17	Capsule null	Typeable	O1/O2v1	O1ab	Typeable	Klebsiella pneumoniae	ST101	NA	O1⍺β,2⍺	33	O1 (O1/O2v1)	ML118	ML95	ML77	ML64	ML104	ML92	ML89	ML84	ML82	ML82	ML82	ML81	ML79	ERS7985559	ERR12058691
42070_2#182	MLW	Eastern Africa	Malawi	ML82	neonate	2016	314279	70	5505473	1	KL17	K17	Typeable	O1/O2v1	O1ab	Typeable	Klebsiella pneumoniae	ST101	NA	O1⍺β,2⍺	33	O1 (O1/O2v1)	ML118	ML95	ML77	ML64	ML109	ML92	ML89	ML84	ML82	ML82	ML82	ML81	ML79	ERS7985558	ERR12058693
42070_2#184	MLW	Eastern Africa	Malawi	ML82	neonate	2016	314279	75	5510018	1	KL17	K17	Typeable	O1/O2v1	O1ab	Typeable	Klebsiella pneumoniae	ST101	NA	O1⍺β,2⍺	33	O1 (O1/O2v1)	ML118	ML95	ML77	ML64	ML110	ML97	ML94	ML84	ML82	ML82	ML82	ML81	ML79	ERS7985561	ERR12058695
42070_2#255	MLW	Eastern Africa	Malawi	ML82	neonate	2017	349734	70	5508819	1	KL17	K17	Typeable	O1/O2v1	O1ab	Typeable	Klebsiella pneumoniae	ST101	NA	O1⍺β,2⍺	33	O1 (O1/O2v1)	ML118	ML95	ML77	ML64	ML104	ML92	ML89	ML84	ML82	ML82	ML82	ML81	ML79	ERS7985483	ERR12058766
42070_2#316	MLW	Eastern Africa	Malawi	ML82	neonate	2017	315651	64	5512060	1	KL17	K17	Typeable	O1/O2v1	O1ab	Typeable	Klebsiella pneumoniae	ST101	NA	O1⍺β,2⍺	33	O1 (O1/O2v1)	ML118	ML95	ML77	ML64	ML104	ML92	ML89	ML84	ML82	ML82	ML82	ML81	ML79	ERS7985499	ERR12058826
42070_2#158	MLW	Eastern Africa	Malawi	ML83	neonate	2017	324564	69	5509025	1	KL17	K17	Typeable	O1/O2v1	O1ab	Typeable	Klebsiella pneumoniae	ST101	NA	O1⍺β,2⍺	33	O1 (O1/O2v1)	ML115	ML96	ML77	ML64	ML106	ML94	ML91	ML85	ML83	ML83	ML83	ML82	ML80	ERS7985555	ERR12058669
42070_2#216	MLW	Eastern Africa	Malawi	ML83	neonate	2017	374765	63	5510536	1	KL17	K17	Typeable	O1/O2v1	O1ab	Typeable	Klebsiella pneumoniae	ST101	NA	O1⍺β,2⍺	33	O1 (O1/O2v1)	ML115	ML96	ML77	ML64	ML106	ML94	ML91	ML85	ML83	ML83	ML83	ML82	ML80	ERS7985568	ERR12058727
42070_2#165	MLW	Eastern Africa	Malawi	ML84	neonate	2018	469448	37	5414624	1	KL62	K62	Typeable	O1/O2v1	O1ab	Typeable	Klebsiella pneumoniae	ST48	NA	O1⍺β,2⍺	33	O1 (O1/O2v1)	ML116	ML97	ML78	ML65	ML107	ML95	ML92	ML86	ML84	ML84	ML84	ML83	ML81	ERS7985231	ERR12058676
42070_2#170	MLW	Eastern Africa	Malawi	ML85	neonate	2019	356509	79	5524230	1	KL67	K67	Typeable	OL13	O13	Typeable	Klebsiella pneumoniae	ST1427	NA	O13	33	OL13	ML117	ML98	ML79	ML66	ML108	ML96	ML93	ML87	ML85	ML85	ML85	ML84	ML82	ERS7985387	ERR12058681
42070_2#183	MLW	Eastern Africa	Malawi	ML86	neonate	2017	447233	34	5460520	1	KL19	K19	Typeable	O1/O2v2	O1ab	Typeable	Klebsiella pneumoniae	ST29	NA	O1⍺β,2β	33	O1 (O1/O2v2)	ML119	ML99	ML80	ML67	ML111	ML98	ML95	ML88	ML86	ML86	ML86	ML85	ML83	ERS7985463	ERR12058694
42070_2#2	MLW	Eastern Africa	Malawi	ML87	neonate	2018	335804	63	5420015	1	KL25	K25	Typeable	O5	O5	Typeable	Klebsiella pneumoniae	ST17	NA	O5	33	O5	ML121	ML100	ML81	ML68	ML112	ML99	ML96	ML89	ML87	ML87	ML87	ML86	ML84	ERS7985344	ERR12058520
42070_2#220	MLW	Eastern Africa	Malawi	ML88	neonate	2017	461825	38	5768917	0	KL52	K52	Typeable	OL13	O13	Typeable	Klebsiella pneumoniae	ST45	NA	O13	33	OL13	ML123	ML101	ML82	ML69	ML113	ML100	ML97	ML90	ML88	ML88	ML88	ML87	ML85	ERS7985570	ERR12058731
42070_2#275	MLW	Eastern Africa	Malawi	ML88	neonate	2017	408782	62	5980105	1	KL52	K52	Typeable	OL13	O13	Untypeable	Klebsiella pneumoniae	ST45	NA	O13	33	OL13	ML135	ML101	ML82	ML69	ML113	ML100	ML97	ML90	ML88	ML88	ML88	ML87	ML85	ERS7985485	ERR12058786
42070_2#222	MLW	Eastern Africa	Malawi	ML89	neonate	2017	215043	94	5475557	1	KL49	Capsule null	Typeable	OL13	O13	Typeable	Klebsiella pneumoniae	ST6126	NA	O13	33	OL13	ML124	ML102	ML83	ML70	ML114	ML101	ML98	ML91	ML89	ML89	ML89	ML88	ML86	ERS7985571	ERR12058733
42070_2#227	MLW	Eastern Africa	Malawi	ML90	neonate	2018	257419	122	5857850	1	KL122	unknown (KL122)	Typeable	O1/O2v2	O2afg	Typeable	Klebsiella pneumoniae	ST17	NA	O2β	33	O2afg (O1/O2v2)	ML125	ML103	ML84	ML71	ML115	ML102	ML99	ML92	ML90	ML90	ML90	ML89	ML87	ERS7985246	ERR12058738
42070_2#229	MLW	Eastern Africa	Malawi	ML90	neonate	2018	302688	108	5854943	1	KL122	unknown (KL122)	Typeable	O1/O2v2	O2afg	Typeable	Klebsiella pneumoniae	ST17	NA	O2β	33	O2afg (O1/O2v2)	ML125	ML103	ML84	ML71	ML115	ML102	ML99	ML92	ML90	ML90	ML90	ML89	ML87	ERS7985245	ERR12058740
42070_2#232	MLW	Eastern Africa	Malawi	ML91	neonate	2019	350809	89	5319647	0	KL16	K16	Typeable	O1/O2v1	O1ab	Typeable	Klebsiella pneumoniae	ST1799	NA	O1⍺β,2⍺	33	O1 (O1/O2v1)	ML126	ML104	ML85	ML72	ML116	ML103	ML100	ML93	ML91	ML91	ML91	ML90	ML88	ERS7985404	ERR12058743
42070_2#230	MLW	Eastern Africa	Malawi	ML92	neonate	2019	340144	53	5587683	1	KL25	K25	Typeable	O1/O2v1	O1ab	Typeable	Klebsiella pneumoniae	ST607	NA	O1⍺β,2⍺	33	O1 (O1/O2v1)	ML127	ML105	ML75	ML42	ML117	ML104	ML101	ML94	ML92	ML92	ML92	ML91	ML89	ERS7985402	ERR12058741
42070_2#238	MLW	Eastern Africa	Malawi	ML92	neonate	2019	375680	58	5585684	1	KL25	K25	Typeable	O1/O2v1	O1ab	Typeable	Klebsiella pneumoniae	ST607	NA	O1⍺β,2⍺	33	O1 (O1/O2v1)	ML127	ML105	ML75	ML42	ML117	ML104	ML101	ML94	ML92	ML92	ML92	ML91	ML89	ERS7985406	ERR12058749
42070_2#236	MLW	Eastern Africa	Malawi	ML93	neonate	2019	338227	60	5603462	1	KL25	K25	Typeable	O1/O2v1	O1ab	Typeable	Klebsiella pneumoniae	ST607	NA	O1⍺β,2⍺	33	O1 (O1/O2v1)	ML128	ML106	ML86	ML50	ML118	ML105	ML102	ML95	ML93	ML93	ML93	ML92	ML89	ERS7985405	ERR12058747
42070_2#240	MLW	Eastern Africa	Malawi	ML94	neonate	2019	298820	52	5441953	1	KL102	unknown (KL102)	Typeable	O1/O2v2	O2afg	Typeable	Klebsiella pneumoniae	ST307	NA	O2β	33	O2afg (O1/O2v2)	ML129	ML107	ML87	ML73	ML119	ML106	ML103	ML96	ML94	ML94	ML94	ML93	ML90	ERS7985407	ERR12058751
42139_1#237	MLW	Eastern Africa	Malawi	ML94	neonate	2019	377096	35	5444113	1	KL102	unknown (KL102)	Typeable	O1/O2v2	O2afg	Typeable	Klebsiella pneumoniae	ST307	NA	O2β	33	O2afg (O1/O2v2)	ML221	ML190	ML87	ML73	ML208	ML106	ML103	ML96	ML94	ML94	ML94	ML93	ML90	ERS7985969	ERR12059437
42139_1#259	MLW	Eastern Africa	Malawi	ML94	neonate	2019	706845	34	5440926	1	KL102	unknown (KL102)	Typeable	O1/O2v2	O2afg	Typeable	Klebsiella pneumoniae	ST307	NA	O2β	33	O2afg (O1/O2v2)	ML221	ML190	ML87	ML73	ML208	ML106	ML103	ML96	ML94	ML94	ML94	ML93	ML90	ERS7985972	ERR12059442
42070_2#244	MLW	Eastern Africa	Malawi	ML95	neonate	2016	355751	96	5515309	1	KL30	K30	Typeable	O1/O2v2	O1ab	Typeable	Klebsiella pneumoniae	ST231	NA	O1⍺β,2β	33	O1 (O1/O2v2)	ML130	ML108	ML88	ML74	ML120	ML107	ML104	ML97	ML95	ML95	ML95	ML94	ML91	ERS7985574	ERR12058755
42070_2#260	MLW	Eastern Africa	Malawi	ML96	neonate	2019	712145	38	5418628	1	KL15	K15	Typeable	O4	O4	Typeable	Klebsiella pneumoniae	ST37	NA	O4	33	O4	ML131	ML109	ML89	ML75	ML121	ML108	ML105	ML98	ML96	ML96	ML96	ML95	ML92	ERS7985409	ERR12058771
42070_2#264	MLW	Eastern Africa	Malawi	ML97	neonate	2019	344375	54	5366929	0	KL10	K10	Untypeable	O3/O3a	O3/O3a	Typeable	Klebsiella pneumoniae	ST1263	NA	O3⍺/O3β	33	O3/O3a	ML132	ML110	ML90	ML76	ML123	ML109	ML106	ML99	ML97	ML97	ML97	ML96	ML93	ERS7985411	ERR12058775
42070_2#273	MLW	Eastern Africa	Malawi	ML88	neonate	2017	361746	84	5974713	1	KL52	K52	Typeable	OL13	O13	Typeable	Klebsiella pneumoniae	ST45	NA	O13	33	OL13	ML134	ML111	ML82	ML69	ML125	ML100	ML97	ML90	ML88	ML88	ML88	ML87	ML85	ERS7985484	ERR12058784
42070_2#286	MLW	Eastern Africa	Malawi	ML98	neonate	2016	177673	83	5752487	1	KL2	K2	Typeable	O1/O2v2	O1ab	Typeable	Klebsiella pneumoniae	ST25	NA	O1⍺β,2β	33	O1 (O1/O2v2)	ML136	ML112	ML91	ML27	ML126	ML110	ML107	ML100	ML98	ML98	ML98	ML32	ML32	ERS7985587	ERR12058797
42070_2#3	MLW	Eastern Africa	Malawi	ML99	neonate	2020	376022	35	5247539	0	KL45	K45	Untypeable	O1/O2v2	O1ab	Typeable	Klebsiella pneumoniae	ST2632	NA	O1⍺β,2β	33	O1 (O1/O2v2)	ML138	ML113	ML92	ML77	ML127	ML111	ML108	ML101	ML99	ML99	ML99	ML97	ML94	ERS7985189	ERR12058521
42070_2#306	MLW	Eastern Africa	Malawi	ML100	neonate	2016	374429	36	5445070	1	KL102	unknown (KL102)	Typeable	O1/O2v2	O2afg	Typeable	Klebsiella pneumoniae	ST307	NA	O2β	33	O2afg (O1/O2v2)	ML139	ML114	ML93	ML78	ML128	ML112	ML109	ML102	ML100	ML100	ML100	ML98	ML95	ERS7985592	ERR12058817
42070_2#307	MLW	Eastern Africa	Malawi	ML101	neonate	2017	217016	76	5654304	1	KL2	K2	Typeable	O1/O2v2	O2afg	Typeable	Klebsiella pneumoniae	ST25	NA	O2β	33	O2afg (O1/O2v2)	ML140	ML115	ML94	ML27	ML129	ML113	ML110	ML103	ML101	ML101	ML101	ML99	ML96	ERS7985493	ERR12058818
42070_2#317	MLW	Eastern Africa	Malawi	ML102	neonate	2018	356424	47	5302293	0	KL117	unknown (KL117)	Typeable	O1/O2v2	O2afg	Typeable	Klebsiella pneumoniae	ST34	NA	O2β	33	O2afg (O1/O2v2)	ML141	ML116	ML95	ML79	ML130	ML114	ML111	ML104	ML102	ML102	ML102	ML100	ML97	ERS7985327	ERR12058827
42070_2#325	MLW	Eastern Africa	Malawi	ML103	neonate	2018	388932	50	5649115	1	KL25	K25	Typeable	O1/O2v1	O1ab	Typeable	Klebsiella pneumoniae	ST1552	NA	O1⍺β,2⍺	33	O1 (O1/O2v1)	ML142	ML117	ML76	ML63	ML132	ML116	ML112	ML105	ML103	ML103	ML103	ML101	ML98	ERS7985331	ERR12058835
42070_2#326	MLW	Eastern Africa	Malawi	ML104	neonate	2019	369762	75	5631456	1	KL43	K43	Typeable	O1/O2v1	O2a	Typeable	Klebsiella pneumoniae	ST372	NA	O2⍺	33	O2a (O1/O2v1)	ML143	ML118	ML96	ML80	ML133	ML117	ML113	ML106	ML104	ML104	ML104	ML102	ML99	ERS7985429	ERR12058836
42070_2#336	MLW	Eastern Africa	Malawi	ML105	neonate	2017	264039	52	5472395	1	KL61	K61	Typeable	O1/O2v1	O1ab	Typeable	Klebsiella pneumoniae	ST43	NA	O1⍺β,2⍺	33	O1 (O1/O2v1)	ML144	ML119	ML97	ML81	ML134	ML118	ML114	ML107	ML105	ML105	ML105	ML103	ML100	ERS7985503	ERR12058846
42070_2#35	MLW	Eastern Africa	Malawi	ML106	neonate	2013	363963	64	5764815	1	KL52	K52	Typeable	OL13	O13	Untypeable	Klebsiella pneumoniae	ST45	NA	O13	33	OL13	ML145	ML120	ML98	ML82	ML135	ML119	ML115	ML108	ML106	ML106	ML106	ML104	ML101	ERS7985196	ERR12058553
42070_2#359	MLW	Eastern Africa	Malawi	ML107	neonate	2017	374764	62	5509436	1	KL17	K17	Typeable	O1/O2v1	O1ab	Typeable	Klebsiella pneumoniae	ST101	NA	O1⍺β,2⍺	33	O1 (O1/O2v1)	ML146	ML121	ML99	ML64	ML136	ML120	ML116	ML109	ML107	ML107	ML107	ML105	ML102	ERS7985510	ERR12058869
42070_2#362	MLW	Eastern Africa	Malawi	ML108	neonate	2016	443590	21	5209762	0	KL51	K51	Typeable	O3b	O3b	Typeable	Klebsiella pneumoniae	ST292	NA	O3𝛾	33	O3b	ML147	ML122	ML100	ML83	ML137	ML121	ML117	ML110	ML108	ML108	ML108	ML106	ML103	ERS7985513	ERR12058872
42070_2#44	MLW	Eastern Africa	Malawi	ML113	neonate	2019	463888	40	5486025	1	KL16	K16	Typeable	O1/O2v1	O1ab	Typeable	Klebsiella pneumoniae	ST14	NA	O1⍺β,2⍺	33	O1 (O1/O2v1)	ML152	ML127	ML105	ML88	ML142	ML126	ML122	ML115	ML113	ML113	ML113	ML111	ML108	ERS7985357	ERR12058562
42070_2#5	MLW	Eastern Africa	Malawi	ML114	neonate	2013	270620	62	5560104	1	KL15	K15	Typeable	O4	O4	Typeable	Klebsiella pneumoniae	ST340	NA	O4	33	O4	ML153	ML128	ML106	ML12	ML143	ML127	ML123	ML116	ML114	ML114	ML114	ML112	ML109	ERS7985190	ERR12058523
42070_2#9	MLW	Eastern Africa	Malawi	ML114	neonate	2013	196582	64	5556008	1	KL15	K15	Typeable	O4	O4	Typeable	Klebsiella pneumoniae	ST340	NA	O4	33	O4	ML153	ML128	ML106	ML12	ML143	ML127	ML123	ML116	ML114	ML114	ML114	ML112	ML109	ERS7985192	ERR12058527
42070_2#62	MLW	Eastern Africa	Malawi	ML115	neonate	2017	294067	51	5757967	0	KL52	K52	Untypeable	OL13	O13	Typeable	Klebsiella pneumoniae	ST3430	NA	O13	33	OL13	ML154	ML129	ML107	ML89	ML145	ML129	ML125	ML117	ML115	ML115	ML115	ML113	ML110	ERS7985530	ERR12058578
42092_1#146	MLW	Eastern Africa	Malawi	ML117	neonate	2020	269168	59	5693075	1	KL48	K48	Typeable	O1/O2v1	O1ab	Typeable	Klebsiella pneumoniae	ST15	NA	O1⍺β,2⍺	33	O1 (O1/O2v1)	ML156	ML131	ML109	ML91	ML148	ML132	ML127	ML119	ML117	ML117	ML117	ML115	ML112	ERS7984837	ERR12058907
42092_1#84	MLW	Eastern Africa	Malawi	ML117	neonate	2020	329273	58	5545877	1	KL48	K48	Typeable	O1/O2v1	O1ab	Typeable	Klebsiella pneumoniae	ST15	NA	O1⍺β,2⍺	33	O1 (O1/O2v1)	ML170	ML143	ML109	ML91	ML151	ML135	ML127	ML119	ML117	ML117	ML117	ML115	ML112	ERS7984822	ERR12058892
42092_1#186	MLW	Eastern Africa	Malawi	ML118	neonate	2020	498077	32	5501054	1	KL30	K30	Typeable	O1/O2v2	O1ab	Typeable	Klebsiella pneumoniae	ST391	NA	O1⍺β,2β	33	O1 (O1/O2v2)	ML157	ML132	ML110	ML92	ML149	ML133	ML128	ML120	ML118	ML118	ML118	ML116	ML113	ERS7984850	ERR12058919
42092_1#148	MLW	Eastern Africa	Malawi	ML119	neonate	2020	374110	52	5613150	1	KL25	K25	Typeable	O1/O2v1	O1ab	Typeable	Klebsiella pneumoniae	ST607	NA	O1⍺β,2⍺	33	O1 (O1/O2v1)	ML158	ML133	ML111	ML93	ML150	ML134	ML129	ML121	ML119	ML119	ML119	ML117	ML114	ERS7984838	ERR12058908
42092_1#20	MLW	Eastern Africa	Malawi	ML117	neonate	2019	294265	61	5547174	1	KL48	K48	Typeable	O1/O2v1	O1ab	Typeable	Klebsiella pneumoniae	ST15	NA	O1⍺β,2⍺	33	O1 (O1/O2v1)	ML159	ML134	ML109	ML91	ML151	ML135	ML127	ML119	ML117	ML117	ML117	ML115	ML112	ERS7984803	ERR12058876
42092_1#22	MLW	Eastern Africa	Malawi	ML117	neonate	2019	321390	66	5543744	1	KL48	K48	Typeable	O1/O2v1	O1ab	Typeable	Klebsiella pneumoniae	ST15	NA	O1⍺β,2⍺	33	O1 (O1/O2v1)	ML159	ML134	ML109	ML91	ML151	ML135	ML127	ML119	ML117	ML117	ML117	ML115	ML112	ERS7984805	ERR12058877
42092_1#28	MLW	Eastern Africa	Malawi	ML117	neonate	2019	326092	61	5716187	1	KL48	K48	Typeable	O1/O2v1	O1ab	Typeable	Klebsiella pneumoniae	ST15	NA	O1⍺β,2⍺	33	O1 (O1/O2v1)	ML159	ML134	ML109	ML91	ML158	ML142	ML136	ML119	ML117	ML117	ML117	ML115	ML112	ERS7984808	ERR12058880
42092_1#30	MLW	Eastern Africa	Malawi	ML117	neonate	2019	270730	68	5548194	1	KL48	K48	Typeable	O1/O2v1	O1ab	Typeable	Klebsiella pneumoniae	ST15	NA	O1⍺β,2⍺	33	O1 (O1/O2v1)	ML159	ML134	ML109	ML91	ML151	ML135	ML127	ML119	ML117	ML117	ML117	ML115	ML112	ERS7984809	ERR12058881
42092_2#41	MLW	Eastern Africa	Malawi	ML117	neonate	2019	333352	71	5546109	1	KL48	K48	Typeable	O1/O2v1	O1ab	Typeable	Klebsiella pneumoniae	ST15	NA	O1⍺β,2⍺	33	O1 (O1/O2v1)	ML203	ML134	ML109	ML91	ML151	ML135	ML127	ML119	ML117	ML117	ML117	ML115	ML112	ERS7984950	ERR12058991
42139_1#202	MLW	Eastern Africa	Malawi	ML117	neonate	2019	268980	60	5546435	1	KL48	K48	Typeable	O1/O2v1	O1ab	Typeable	Klebsiella pneumoniae	ST15	NA	O1⍺β,2⍺	33	O1 (O1/O2v1)	ML159	ML134	ML109	ML91	ML151	ML135	ML127	ML119	ML117	ML117	ML117	ML115	ML112	ERS7986137	ERR12059418
42139_1#206	MLW	Eastern Africa	Malawi	ML117	neonate	2019	262699	59	5547804	1	KL48	K48	Typeable	O1/O2v1	O1ab	Typeable	Klebsiella pneumoniae	ST15	NA	O1⍺β,2⍺	33	O1 (O1/O2v1)	ML159	ML134	ML109	ML91	ML151	ML135	ML127	ML119	ML117	ML117	ML117	ML115	ML112	ERS7986139	ERR12059422
42139_1#208	MLW	Eastern Africa	Malawi	ML117	neonate	2019	329756	59	5546613	1	KL48	K48	Typeable	O1/O2v1	O1ab	Typeable	Klebsiella pneumoniae	ST15	NA	O1⍺β,2⍺	33	O1 (O1/O2v1)	ML159	ML134	ML109	ML91	ML151	ML135	ML127	ML119	ML117	ML117	ML117	ML115	ML112	ERS7986140	ERR12059424
42139_1#234	MLW	Eastern Africa	Malawi	ML117	neonate	2019	271203	57	5548700	1	KL48	K48	Typeable	O1/O2v1	O1ab	Typeable	Klebsiella pneumoniae	ST15	NA	O1⍺β,2⍺	33	O1 (O1/O2v1)	ML159	ML134	ML109	ML91	ML151	ML135	ML127	ML119	ML117	ML117	ML117	ML115	ML112	ERS7986145	ERR12059434
42092_1#214	MLW	Eastern Africa	Malawi	ML120	neonate	2020	973654	47	5720000	1	KL52	K52	Typeable	OL13	O13	Typeable	Klebsiella pneumoniae	ST45	NA	O13	33	OL13	ML160	ML135	ML112	ML94	ML152	ML136	ML130	ML122	ML120	ML120	ML120	ML118	ML115	ERS7984856	ERR12058925
42092_1#220	MLW	Eastern Africa	Malawi	ML121	neonate	2020	165606	108	5709048	1	KL142	Capsule null	Typeable	O1/O2v1	O1ab	Typeable	Klebsiella pneumoniae	ST3132	NA	O1⍺β,2⍺	33	O1 (O1/O2v1)	ML161	ML136	ML113	ML95	ML153	ML137	ML131	ML123	ML121	ML121	ML121	ML119	ML116	ERS7984859	ERR12058928
42092_1#224	MLW	Eastern Africa	Malawi	ML122	neonate	2020	350651	67	5612635	1	KL19	K19	Typeable	O1/O2v2	O1ab	Typeable	Klebsiella pneumoniae	ST29	NA	O1⍺β,2β	33	O1 (O1/O2v2)	ML162	ML137	ML114	ML96	ML154	ML138	ML132	ML124	ML122	ML122	ML122	ML120	ML117	ERS7984861	ERR12058930
42092_1#248	MLW	Eastern Africa	Malawi	ML122	neonate	2020	350068	62	5614807	1	KL19	K19	Typeable	O1/O2v2	O1ab	Typeable	Klebsiella pneumoniae	ST29	NA	O1⍺β,2β	33	O1 (O1/O2v2)	ML164	ML137	ML114	ML96	ML154	ML138	ML132	ML124	ML122	ML122	ML122	ML120	ML117	ERS7984865	ERR12058934
42092_1#280	MLW	Eastern Africa	Malawi	ML122	neonate	2020	335523	72	5613752	1	KL19	Capsule null	Typeable	O1/O2v2	O1ab	Typeable	Klebsiella pneumoniae	ST29	NA	O1⍺β,2β	33	O1 (O1/O2v2)	ML164	ML137	ML114	ML96	ML159	ML138	ML132	ML124	ML122	ML122	ML122	ML120	ML117	ERS7984873	ERR12058942
42092_1#284	MLW	Eastern Africa	Malawi	ML122	neonate	2020	350552	69	5612927	1	KL19	K19	Typeable	O1/O2v2	O1ab	Typeable	Klebsiella pneumoniae	ST29	NA	O1⍺β,2β	33	O1 (O1/O2v2)	ML164	ML137	ML114	ML96	ML159	ML138	ML132	ML124	ML122	ML122	ML122	ML120	ML117	ERS7984875	ERR12058944
42092_1#288	MLW	Eastern Africa	Malawi	ML122	neonate	2020	350552	74	5613436	1	KL19	K19	Typeable	O1/O2v2	O1ab	Typeable	Klebsiella pneumoniae	ST29	NA	O1⍺β,2β	33	O1 (O1/O2v2)	ML164	ML137	ML114	ML96	ML159	ML138	ML132	ML124	ML122	ML122	ML122	ML120	ML117	ERS7984877	ERR12058946
42092_2#1	MLW	Eastern Africa	Malawi	ML122	neonate	2020	350102	70	5612015	1	KL19	K19	Typeable	O1/O2v2	O1ab	Typeable	Klebsiella pneumoniae	ST29	NA	O1⍺β,2β	33	O1 (O1/O2v2)	ML172	ML137	ML114	ML96	ML159	ML138	ML132	ML124	ML122	ML122	ML122	ML120	ML117	ERS7984882	ERR12058951
42092_1#24	MLW	Eastern Africa	Malawi	ML123	neonate	2019	362971	35	5440081	0	KL15	K15	Typeable	O4	O4	Typeable	Klebsiella pneumoniae	ST45	NA	O4	33	O4	ML163	ML138	ML115	ML97	ML155	ML139	ML133	ML125	ML123	ML123	ML123	ML121	ML118	ERS7984806	ERR12058878
42139_1#162	MLW	Eastern Africa	Malawi	ML123	neonate	2019	376988	35	5437889	0	KL15	K15	Typeable	O4	O4	Typeable	Klebsiella pneumoniae	ST45	NA	O4	33	O4	ML213	ML182	ML115	ML97	ML155	ML139	ML133	ML125	ML123	ML123	ML123	ML121	ML118	ERS7986125	ERR12059394
42139_1#174	MLW	Eastern Africa	Malawi	ML123	neonate	2019	437099	35	5438916	0	KL15	K15	Typeable	O4	O4	Typeable	Klebsiella pneumoniae	ST45	NA	O4	33	O4	ML213	ML182	ML115	ML97	ML155	ML139	ML133	ML125	ML123	ML123	ML123	ML121	ML118	ERS7986131	ERR12059406
42139_1#176	MLW	Eastern Africa	Malawi	ML123	neonate	2019	437099	35	5440048	0	KL15	K15	Typeable	O4	O4	Typeable	Klebsiella pneumoniae	ST45	NA	O4	33	O4	ML213	ML182	ML115	ML97	ML155	ML139	ML133	ML125	ML123	ML123	ML123	ML121	ML118	ERS7986132	ERR12059408
42092_2#7	MLW	Eastern Africa	Malawi	ML122	neonate	2020	368390	75	5612885	1	KL19	K19	Typeable	O1/O2v2	O1ab	Typeable	Klebsiella pneumoniae	ST29	NA	O1⍺β,2β	33	O1 (O1/O2v2)	ML172	ML137	ML114	ML96	ML159	ML138	ML132	ML124	ML122	ML122	ML122	ML120	ML117	ERS7984941	ERR12058957
42092_1#242	MLW	Eastern Africa	Malawi	ML124	neonate	2020	428661	70	5354052	0	KL49	Capsule null	Typeable	OL13	O13	Typeable	Klebsiella pneumoniae	ST463-1LV	NA	O13	33	OL13	ML165	ML139	ML116	ML98	ML156	ML140	ML134	ML126	ML124	ML124	ML124	ML122	ML119	ERS7984862	ERR12058931
42092_1#286	MLW	Eastern Africa	Malawi	ML124	neonate	2020	255755	71	5353106	0	KL49	Capsule null	Typeable	OL13	O13	Typeable	Klebsiella pneumoniae	ST463-1LV	NA	O13	33	OL13	ML167	ML139	ML116	ML98	ML156	ML140	ML134	ML126	ML124	ML124	ML124	ML122	ML119	ERS7984876	ERR12058945
42092_1#312	MLW	Eastern Africa	Malawi	ML124	neonate	2020	315199	78	5354902	0	KL49	K49	Typeable	OL13	O13	Typeable	Klebsiella pneumoniae	ST463-1LV	NA	O13	33	OL13	ML167	ML139	ML116	ML98	ML156	ML140	ML134	ML126	ML124	ML124	ML124	ML122	ML119	ERS7984881	ERR12058950
42092_1#274	MLW	Eastern Africa	Malawi	ML125	neonate	2020	623955	34	5373163	1	KL9	K9	Typeable	O1/O2v2	O2afg	Typeable	Klebsiella pneumoniae	ST584	NA	O2β	33	O2afg (O1/O2v2)	ML166	ML140	ML117	ML99	ML157	ML141	ML135	ML127	ML125	ML125	ML125	ML123	ML120	ERS7984870	ERR12058939
42092_1#308	MLW	Eastern Africa	Malawi	ML126	neonate	2020	302589	66	5654209	1	KL102	unknown (KL102)	Typeable	O1/O2v2	O2afg	Typeable	Klebsiella pneumoniae	ST307	NA	O2β	33	O2afg (O1/O2v2)	ML168	ML141	ML118	ML100	ML160	ML143	ML137	ML128	ML126	ML126	ML126	ML124	ML121	ERS7984879	ERR12058948
42092_1#58	MLW	Eastern Africa	Malawi	ML127	neonate	2019	352060	78	5611133	1	KL19	K19	Typeable	O1/O2v2	O1ab	Typeable	Klebsiella pneumoniae	ST29	NA	O1⍺β,2β	33	O1 (O1/O2v2)	ML169	ML142	ML119	ML96	ML161	ML144	ML138	ML129	ML127	ML127	ML127	ML125	ML122	ERS7984818	ERR12058887
42092_1#88	MLW	Eastern Africa	Malawi	ML128	neonate	2020	326097	76	5805619	1	KL102	unknown (KL102)	Typeable	O1/O2v2	O2afg	Typeable	Klebsiella pneumoniae	ST307	NA	O2β	33	O2afg (O1/O2v2)	ML171	ML144	ML120	ML101	ML162	ML145	ML139	ML130	ML128	ML128	ML128	ML126	ML123	ERS7984824	ERR12058894
42092_2#18	MLW	Eastern Africa	Malawi	ML135	neonate	2014	463781	109	5788887	1	KL30	K30	Typeable	O1/O2v2	O1ab	Typeable	Klebsiella pneumoniae	ST391	NA	O1⍺β,2β	33	O1 (O1/O2v2)	ML180	ML152	ML127	ML16	ML169	ML152	ML146	ML137	ML135	ML135	ML135	ML133	ML130	ERS7985260	ERR12058968
42092_2#3	MLW	Eastern Africa	Malawi	ML145	neonate	2020	435184	33	5331215	1	KL30	K30	Typeable	O1/O2v2	O1ab	Typeable	Klebsiella pneumoniae	ST29	NA	O1⍺β,2β	33	O1 (O1/O2v2)	ML191	ML162	ML134	ML111	ML179	ML162	ML156	ML147	ML145	ML145	ML145	ML143	ML140	ERS7984939	ERR12058953
42092_2#5	MLW	Eastern Africa	Malawi	ML155	neonate	2020	358616	55	5574143	1	KL15	K15	Typeable	O4	O4	Typeable	Klebsiella pneumoniae	ST45	NA	O4	33	O4	ML205	ML174	ML142	ML97	ML192	ML175	ML169	ML158	ML155	ML155	ML155	ML153	ML150	ERS7984940	ERR12058955
42092_2#9	MLW	Eastern Africa	Malawi	ML161	neonate	2020	334924	44	5561105	1	KL2	K2	Typeable	O1/O2v1	O1ab	Typeable	Klebsiella pneumoniae	ST39	NA	O1⍺β,2⍺	33	O1 (O1/O2v1)	ML211	ML180	ML147	ML121	ML198	ML181	ML175	ML164	ML161	ML161	ML161	ML159	ML156	ERS7984942	ERR12058959
42139_1#100	MLW	Eastern Africa	Malawi	ML123	neonate	2019	437097	37	5439418	0	KL15	K15	Typeable	O4	O4	Typeable	Klebsiella pneumoniae	ST45	NA	O4	33	O4	ML213	ML182	ML115	ML97	ML155	ML139	ML133	ML125	ML123	ML123	ML123	ML121	ML118	ERS7986110	ERR12059364
42139_1#112	MLW	Eastern Africa	Malawi	ML123	neonate	2019	488450	43	5434352	0	KL15	K15	Typeable	O4	O4	Typeable	Klebsiella pneumoniae	ST45	NA	O4	33	O4	ML213	ML182	ML115	ML97	ML155	ML139	ML133	ML125	ML123	ML123	ML123	ML121	ML118	ERS7986116	ERR12059376
42139_1#132	MLW	Eastern Africa	Malawi	ML123	neonate	2019	358293	33	5435809	0	KL15	K15	Typeable	O4	O4	Typeable	Klebsiella pneumoniae	ST45	NA	O4	33	O4	ML213	ML182	ML115	ML97	ML155	ML139	ML133	ML125	ML123	ML123	ML123	ML121	ML118	ERS7986117	ERR12059380
42139_1#110	MLW	Eastern Africa	Malawi	ML163	neonate	2019	383919	75	5809425	1	KL2	K2	Typeable	O1/O2v1	O1ab	Typeable	Klebsiella pneumoniae	ST14	NA	O1⍺β,2⍺	33	O1 (O1/O2v1)	ML214	ML183	ML149	ML34	ML200	ML183	ML177	ML166	ML163	ML163	ML163	ML161	ML158	ERS7986115	ERR12059374
42139_1#12	MLW	Eastern Africa	Malawi	ML165	neonate	2019	469730	39	5419165	1	KL62	K62	Typeable	O1/O2v1	O1ab	Typeable	Klebsiella pneumoniae	ST48	NA	O1⍺β,2⍺	33	O1 (O1/O2v1)	ML216	ML185	ML151	ML65	ML202	ML185	ML179	ML168	ML165	ML165	ML165	ML163	ML160	ERS7986090	ERR12059324
42139_1#354	MLW	Eastern Africa	Malawi	ML165	neonate	2019	578535	42	5417832	1	KL62	K62	Typeable	O1/O2v1	O1ab	Typeable	Klebsiella pneumoniae	ST48	NA	O1⍺β,2⍺	33	O1 (O1/O2v1)	ML231	ML185	ML151	ML65	ML218	ML198	ML192	ML181	ML165	ML165	ML165	ML163	ML160	ERS7986081	ERR12059482
42139_1#4	MLW	Eastern Africa	Malawi	ML165	neonate	2019	469730	36	5417233	1	KL62	K62	Typeable	O1/O2v1	O1ab	Typeable	Klebsiella pneumoniae	ST48	NA	O1⍺β,2⍺	33	O1 (O1/O2v1)	ML231	ML185	ML151	ML65	ML202	ML185	ML179	ML168	ML165	ML165	ML165	ML163	ML160	ERS7986088	ERR12059318
42139_1#170	MLW	Eastern Africa	Malawi	ML166	neonate	2019	120296	105	5697276	1	KL142	Capsule null	Typeable	O1/O2v1	O1ab	Typeable	Klebsiella pneumoniae	ST3132	NA	O1⍺β,2⍺	33	O1 (O1/O2v1)	ML217	ML186	ML152	ML95	ML204	ML186	ML180	ML169	ML166	ML166	ML166	ML164	ML161	ERS7986129	ERR12059402
42139_1#197	MLW	Eastern Africa	Malawi	ML167	neonate	2013	219859	66	5600911	1	KL15	K15	Typeable	O4	O4	Typeable	Klebsiella pneumoniae	ST340	NA	O4	33	O4	ML218	ML187	ML153	ML12	ML205	ML187	ML181	ML170	ML167	ML167	ML167	ML165	ML162	ERS7985957	ERR12059413
42139_1#2	MLW	Eastern Africa	Malawi	ML168	neonate	2019	428464	41	5590936	1	KL25	K25	Typeable	O5	O5	Typeable	Klebsiella pneumoniae	ST17	NA	O5	33	O5	ML219	ML188	ML154	ML124	ML206	ML188	ML182	ML171	ML168	ML168	ML168	ML166	ML163	ERS7986085	ERR12059316
42139_1#328	MLW	Eastern Africa	Malawi	ML168	neonate	2019	428464	46	5596732	1	KL25	K25	Typeable	O5	O5	Typeable	Klebsiella pneumoniae	ST17	NA	O5	33	O5	ML227	ML188	ML154	ML124	ML214	ML188	ML182	ML171	ML168	ML168	ML168	ML166	ML163	ERS7986075	ERR12059473
42139_1#263	MLW	Eastern Africa	Malawi	ML94	neonate	2019	378138	36	5442476	1	KL102	unknown (KL102)	Typeable	O1/O2v2	O2afg	Typeable	Klebsiella pneumoniae	ST307	NA	O2β	33	O2afg (O1/O2v2)	ML221	ML190	ML87	ML73	ML208	ML106	ML103	ML96	ML94	ML94	ML94	ML93	ML90	ERS7986056	ERR12059444
42139_1#269	MLW	Eastern Africa	Malawi	ML170	neonate	2019	372851	45	5415964	1	KL62	K62	Typeable	O1/O2v1	O1ab	Typeable	Klebsiella pneumoniae	ST48	NA	O1⍺β,2⍺	33	O1 (O1/O2v1)	ML222	ML191	ML151	ML65	ML209	ML190	ML184	ML173	ML170	ML170	ML170	ML168	ML165	ERS7986061	ERR12059447
42139_1#293	MLW	Eastern Africa	Malawi	ML171	neonate	2019	135421	112	5626472	1	KL142	Capsule null	Typeable	O1/O2v1	O1ab	Typeable	Klebsiella pneumoniae	ST3132	NA	O1⍺β,2⍺	33	O1 (O1/O2v1)	ML223	ML192	ML156	ML95	ML210	ML191	ML185	ML174	ML171	ML171	ML171	ML169	ML166	ERS7986065	ERR12059459
42139_1#295	MLW	Eastern Africa	Malawi	ML172	neonate	2019	385751	40	5486808	1	KL35	K35	Typeable	O1/O2v2	O1ab	Typeable	Klebsiella pneumoniae	ST4083	NA	O1⍺β,2β	33	O1 (O1/O2v2)	ML224	ML193	ML157	ML126	ML211	ML192	ML186	ML175	ML172	ML172	ML172	ML170	ML167	ERS7986064	ERR12059460
42139_1#320	MLW	Eastern Africa	Malawi	ML173	neonate	2019	243899	65	5580193	0	KL108	unknown (KL108)	Typeable	O1/O2v2	O1ab	Typeable	Klebsiella pneumoniae	ST110	NA	O1⍺β,2β	33	O1 (O1/O2v2)	ML225	ML194	ML158	ML127	ML212	ML193	ML187	ML176	ML173	ML173	ML173	ML171	ML168	ERS7986071	ERR12059469
42139_1#318	MLW	Eastern Africa	Malawi	ML174	neonate	2019	378138	36	5541929	1	KL102	unknown (KL102)	Typeable	O1/O2v2	O2afg	Typeable	Klebsiella pneumoniae	ST307	NA	O2β	33	O2afg (O1/O2v2)	ML226	ML195	ML159	ML101	ML213	ML194	ML188	ML177	ML174	ML94	ML94	ML93	ML90	ERS7986070	ERR12059468
42139_1#330	MLW	Eastern Africa	Malawi	ML175	neonate	2019	391069	30	5537330	1	KL2	Capsule null	Typeable	O1/O2v1	O1ab	Typeable	Klebsiella pneumoniae	ST14	NA	O1⍺β,2⍺	33	O1 (O1/O2v1)	ML228	ML196	ML160	ML34	ML215	ML195	ML189	ML178	ML175	ML174	ML174	ML172	ML169	ERS7986076	ERR12059474
42139_1#350	MLW	Eastern Africa	Malawi	ML176	neonate	2019	390103	32	5257182	0	KL10	K10	Typeable	O3b	O3b	Typeable	Klebsiella pneumoniae	ST1015-2LV	NA	O3𝛾	33	O3b	ML229	ML197	ML161	ML128	ML216	ML196	ML190	ML179	ML176	ML175	ML175	ML173	ML170	ERS7986082	ERR12059480
42139_1#352	MLW	Eastern Africa	Malawi	ML177	neonate	2019	204676	80	5494364	1	KL14	K14	Typeable	O3b	O3b	Typeable	Klebsiella pneumoniae	ST54	NA	O3𝛾	33	O3b	ML230	ML198	ML162	ML129	ML217	ML197	ML191	ML180	ML177	ML176	ML176	ML174	ML171	ERS7986084	ERR12059481
42139_1#38	MLW	Eastern Africa	Malawi	ML178	neonate	2019	338091	63	5858848	1	KL2	K2	Typeable	O1/O2v1	O1ab	Typeable	Klebsiella pneumoniae	ST39	NA	O1⍺β,2⍺	33	O1 (O1/O2v1)	ML232	ML199	ML163	ML130	ML219	ML199	ML193	ML182	ML178	ML177	ML177	ML175	ML172	ERS7986095	ERR12059334
42139_1#66	MLW	Eastern Africa	Malawi	ML179	neonate	2019	318886	72	5620401	1	KL23	K23	Typeable	O1/O2v2	O1ab	Typeable	Klebsiella pneumoniae	ST39	NA	O1⍺β,2β	33	O1 (O1/O2v2)	ML233	ML200	ML164	ML131	ML220	ML200	ML194	ML183	ML179	ML178	ML178	ML176	ML173	ERS7986101	ERR12059346
42139_1#74	MLW	Eastern Africa	Malawi	ML180	neonate	2019	339868	72	5941527	1	KL2	K2	Typeable	O1/O2v1	O1ab	Typeable	Klebsiella pneumoniae	ST14	NA	O1⍺β,2⍺	33	O1 (O1/O2v1)	ML234	ML201	ML165	ML132	ML221	ML201	ML195	ML184	ML180	ML179	ML179	ML177	ML174	ERS7986105	ERR12059354
42139_1#8	MLW	Eastern Africa	Malawi	ML181	neonate	2019	238304	94	5638205	1	KL16	Capsule null	Typeable	O1/O2v1	O1ab	Typeable	Klebsiella pneumoniae	ST1799	NA	O1⍺β,2⍺	33	O1 (O1/O2v1)	ML235	ML202	ML166	ML133	ML222	ML202	ML196	ML185	ML181	ML180	ML180	ML178	ML175	ERS7986087	ERR12059320
KPS_0215	CHRF	Southern Asia	Bangladesh	CHRF90	neonate	2013	426348	134	5729520	2	KL51	K51	Typeable	O3b	O3b	Typeable	Klebsiella pneumoniae	ST16	NA	O3𝛾	37	O3b	CHRF90	CHRF90	CHRF90	CHRF90	CHRF110	CHRF108	CHRF98	CHRF91	CHRF90	CHRF86	CHRF83	CHRF83	CHRF79	ERS25053884	ERR15159517
KPS_0206	CHRF	Southern Asia	Bangladesh	CHRF91	neonate	2013	212528	201	5998770	2	KL64	K64	Typeable	O1/O2v1	O2a	Typeable	Klebsiella pneumoniae	ST147	NA	O2⍺	37	O2a (O1/O2v1)	CHRF91	CHRF91	CHRF91	CHRF91	CHRF102	CHRF101	CHRF99	CHRF92	CHRF91	CHRF87	CHRF84	CHRF84	CHRF80	ERS25054359	ERR15139045
KPS_0207	CHRF	Southern Asia	Bangladesh	CHRF92	neonate	2013	367017	158	5877403	2	KL110	unknown (KL110)	Typeable	O1/O2v1	O2a	Typeable	Klebsiella pneumoniae	ST2805	NA	O2⍺	35	O2a (O1/O2v1)	CHRF92	CHRF92	CHRF92	CHRF92	CHRF103	CHRF102	CHRF100	CHRF93	CHRF92	CHRF88	CHRF85	CHRF85	CHRF81	ERS25053930	ERR15159745
KPS_0212	CHRF	Southern Asia	Bangladesh	CHRF92	neonate	2013	219913	124	5838970	2	KL110	unknown (KL110)	Typeable	O1/O2v1	O2a	Typeable	Klebsiella pneumoniae	ST2805	NA	O2⍺	35	O2a (O1/O2v1)	CHRF92	CHRF92	CHRF92	CHRF92	CHRF108	CHRF102	CHRF100	CHRF93	CHRF92	CHRF88	CHRF85	CHRF85	CHRF81	ERS25054430	ERR15142317
KPS_0208	CHRF	Southern Asia	Bangladesh	CHRF93	neonate	2013	493217	94	5541336	0	KL54	K54	Typeable	O1/O2v2	O1ab	Typeable	Klebsiella pneumoniae	ST29	NA	O1⍺β,2β	35	O1 (O1/O2v2)	CHRF93	CHRF93	CHRF93	CHRF93	CHRF104	CHRF103	CHRF101	CHRF94	CHRF93	CHRF89	CHRF86	CHRF86	CHRF82	ERS25053931	ERR15159750
KPS_0209	CHRF	Southern Asia	Bangladesh	CHRF94	neonate	2013	248100	88	5447899	1	KL27	K27	Typeable	O4	O4	Typeable	Klebsiella pneumoniae	ST392	NA	O4	37	O4	CHRF94	CHRF94	CHRF94	CHRF94	CHRF105	CHRF104	CHRF102	CHRF95	CHRF94	CHRF90	CHRF87	CHRF87	CHRF83	ERS25054351	ERR15138320
KPS_0211	CHRF	Southern Asia	Bangladesh	CHRF95	neonate	2013	286561	135	5640586	2	KL3	K3	Typeable	O1/O2v2	O2afg	Typeable	Klebsiella pneumoniae	ST490	NA	O2β	37	O2afg (O1/O2v2)	CHRF95	CHRF95	CHRF95	CHRF95	CHRF106	CHRF105	CHRF103	CHRF96	CHRF95	CHRF91	CHRF88	CHRF88	CHRF84	ERS25053859	ERR15157521
KPS_0210	CHRF	Southern Asia	Bangladesh	CHRF96	neonate	2013	334863	125	5689955	2	KL25	K25	Typeable	O5	O5	Typeable	Klebsiella pneumoniae	ST336	NA	O5	37	O5	CHRF96	CHRF96	CHRF96	CHRF96	CHRF107	CHRF106	CHRF104	CHRF97	CHRF96	CHRF92	CHRF89	CHRF89	CHRF85	ERS25054069	ERR15133386
KPS_0213	CHRF	Southern Asia	Bangladesh	CHRF97	neonate	2013	201194	140	5588903	2	KL3	Capsule null	Typeable	O1/O2v2	O2afg	Typeable	Klebsiella pneumoniae	ST490	NA	O2β	35	O2afg (O1/O2v2)	CHRF97	CHRF97	CHRF97	CHRF97	CHRF109	CHRF107	CHRF105	CHRF98	CHRF97	CHRF93	CHRF90	CHRF90	CHRF84	ERS25054360	ERR15139046
KPS_0216	CHRF	Southern Asia	Bangladesh	CHRF98	neonate	2013	467153	207	5751094	2	KL25	K25	Typeable	O5	O5	Typeable	Klebsiella pneumoniae	ST336	NA	O5	37	O5	CHRF98	CHRF98	CHRF98	CHRF98	CHRF111	CHRF109	CHRF106	CHRF99	CHRF98	CHRF94	CHRF89	CHRF89	CHRF85	ERS25053883	ERR15159511
KPS_0217	CHRF	Southern Asia	Bangladesh	CHRF99	neonate	2013	247918	149	5622144	1	KL10	K10	Typeable	O3/O3a	O3/O3a	Typeable	Klebsiella pneumoniae	ST147	NA	O3⍺/O3β	37	O3/O3a	CHRF99	CHRF99	CHRF99	CHRF99	CHRF112	CHRF110	CHRF107	CHRF100	CHRF99	CHRF95	CHRF91	CHRF91	CHRF86	ERS25054288	ERR15135443
KPS_0219	CHRF	Southern Asia	Bangladesh	CHRF100	neonate	2013	367372	98	5522253	2	KL24	K24	Typeable	O1/O2v1	O2a	Typeable	Klebsiella pneumoniae	ST11	NA	O2⍺	35	O2a (O1/O2v1)	CHRF100	CHRF100	CHRF100	CHRF100	CHRF113	CHRF111	CHRF108	CHRF101	CHRF100	CHRF96	CHRF92	CHRF92	CHRF87	ERS25053936	ERR15159775
KPS_0220	CHRF	Southern Asia	Bangladesh	CHRF100	neonate	2013	367372	95	5521416	2	KL24	K24	Typeable	O1/O2v1	O2a	Typeable	Klebsiella pneumoniae	ST11	NA	O2⍺	35	O2a (O1/O2v1)	CHRF100	CHRF100	CHRF100	CHRF100	CHRF113	CHRF111	CHRF108	CHRF101	CHRF100	CHRF96	CHRF92	CHRF92	CHRF87	ERS25053935	ERR15159772
KPS_0218	CHRF	Southern Asia	Bangladesh	CHRF101	neonate	2013	180858	126	5425462	2	KL15	K15	Typeable	O4	O4	Typeable	Klebsiella pneumoniae	ST340	NA	O4	35	O4	CHRF101	CHRF101	CHRF101	CHRF101	CHRF114	CHRF112	CHRF109	CHRF102	CHRF101	CHRF97	CHRF93	CHRF93	CHRF73	ERS25054436	ERR15142339
KPS_0222	CHRF	Southern Asia	Bangladesh	CHRF103	neonate	2014	215302	159	5442872	2	KL52	K52	Typeable	OL13	O13	Typeable	Klebsiella pneumoniae	ST38	NA	O13	37	OL13	CHRF103	CHRF103	CHRF103	CHRF103	CHRF116	CHRF114	CHRF111	CHRF104	CHRF103	CHRF99	CHRF95	CHRF95	CHRF89	ERS25053846	ERR15157126
KPS_0224	CHRF	Southern Asia	Bangladesh	CHRF104	neonate	2014	418992	122	5462666	1	KL23	K23	Typeable	O1/O2v2	O1ab	Typeable	Klebsiella pneumoniae	ST39	NA	O1⍺β,2β	35	O1 (O1/O2v2)	CHRF104	CHRF104	CHRF104	CHRF104	CHRF117	CHRF115	CHRF112	CHRF105	CHRF104	CHRF100	CHRF96	CHRF96	CHRF90	ERS25053900	ERR15159606
KPS_0226	CHRF	Southern Asia	Bangladesh	CHRF105	neonate	2014	357499	83	5498534	1	KL9	K9	Typeable	O1/O2v2	O2afg	Typeable	Klebsiella pneumoniae	ST22	NA	O2β	38	O2afg (O1/O2v2)	CHRF105	CHRF105	CHRF105	CHRF105	CHRF118	CHRF116	CHRF113	CHRF106	CHRF105	CHRF101	CHRF97	CHRF97	CHRF91	ERS25054428	ERR15142304
KPS_0228	CHRF	Southern Asia	Bangladesh	CHRF106	neonate	2014	341742	99	5490762	1	KL27	Capsule null	Typeable	O4	O4	Typeable	Klebsiella pneumoniae	ST429	NA	O4	35	O4	CHRF106	CHRF106	CHRF106	CHRF106	CHRF119	CHRF117	CHRF114	CHRF107	CHRF106	CHRF102	CHRF98	CHRF98	CHRF92	ERS25054366	ERR15139052
KPS_0227	CHRF	Southern Asia	Bangladesh	CHRF107	neonate	2014	266582	153	5754428	2	KL112	unknown (KL112)	Typeable	O1/O2v1	O1ab	Typeable	Klebsiella pneumoniae	ST15	NA	O1⍺β,2⍺	37	O1 (O1/O2v1)	CHRF107	CHRF107	CHRF107	CHRF107	CHRF120	CHRF118	CHRF115	CHRF108	CHRF107	CHRF103	CHRF99	CHRF99	CHRF93	ERS25053848	ERR15157274
KPS_0233	CHRF	Southern Asia	Bangladesh	CHRF109	neonate	2015	203685	158	5485439	2	KL15	K15	Typeable	O4	O4	Typeable	Klebsiella pneumoniae	ST340	NA	O4	35	O4	CHRF109	CHRF109	CHRF109	CHRF109	CHRF122	CHRF120	CHRF117	CHRF110	CHRF109	CHRF105	CHRF101	CHRF100	CHRF94	ERS25054435	ERR15142336
KPS_0239	CHRF	Southern Asia	Bangladesh	CHRF110	neonate	2016	256383	91	5649975	1	KL15	K15	Typeable	O4	O4	Typeable	Klebsiella pneumoniae	ST37	NA	O4	38	O4	CHRF110	CHRF110	CHRF110	CHRF110	CHRF123	CHRF121	CHRF118	CHRF111	CHRF110	CHRF106	CHRF102	CHRF101	CHRF95	ERS25054293	ERR15136910
KPS_0240	CHRF	Southern Asia	Bangladesh	CHRF111	neonate	2016	189481	100	5647602	2	KL64	K64	Typeable	O1/O2v1	O1ab	Typeable	Klebsiella pneumoniae	ST14	NA	O1⍺β,2⍺	37	O1 (O1/O2v1)	CHRF111	CHRF111	CHRF111	CHRF111	CHRF124	CHRF122	CHRF119	CHRF112	CHRF111	CHRF107	CHRF103	CHRF102	CHRF96	ERS25054350	ERR15138319
KPS_0249	CHRF	Southern Asia	Bangladesh	CHRF111	neonate	2016	210481	94	5648758	2	KL64	K64	Typeable	O1/O2v1	O1ab	Typeable	Klebsiella pneumoniae	ST14	NA	O1⍺β,2⍺	37	O1 (O1/O2v1)	CHRF111	CHRF111	CHRF111	CHRF111	CHRF131	CHRF129	CHRF126	CHRF112	CHRF111	CHRF107	CHRF103	CHRF102	CHRF96	ERS25054408	ERR15141322
KPS_0251	CHRF	Southern Asia	Bangladesh	CHRF111	neonate	2016	189481	99	5648012	2	KL64	K64	Typeable	O1/O2v1	O1ab	Typeable	Klebsiella pneumoniae	ST14	NA	O1⍺β,2⍺	37	O1 (O1/O2v1)	CHRF111	CHRF111	CHRF111	CHRF111	CHRF131	CHRF129	CHRF126	CHRF112	CHRF111	CHRF107	CHRF103	CHRF102	CHRF96	ERS25054419	ERR15141344
KPS_0241	CHRF	Southern Asia	Bangladesh	CHRF112	neonate	2016	265575	71	5436346	1	KL62	K62	Typeable	O1/O2v1	O2a	Typeable	Klebsiella pneumoniae	ST441-1LV	NA	O2⍺	38	O2a (O1/O2v1)	CHRF112	CHRF112	CHRF112	CHRF112	CHRF125	CHRF123	CHRF120	CHRF113	CHRF112	CHRF108	CHRF104	CHRF103	CHRF97	ERS25054066	ERR15133372
KPS_0244	CHRF	Southern Asia	Bangladesh	CHRF113	neonate	2016	129318	173	5784630	1	KL131	unknown (KL131)	Typeable	O4	O4	Typeable	Klebsiella pneumoniae	ST2258	NA	O4	38	O4	CHRF113	CHRF113	CHRF113	CHRF113	CHRF126	CHRF124	CHRF121	CHRF114	CHRF113	CHRF109	CHRF105	CHRF104	CHRF98	ERS25054358	ERR15139044
KPS_0243	CHRF	Southern Asia	Bangladesh	CHRF114	neonate	2016	129332	121	5754644	1	KL131	unknown (KL131)	Typeable	O4	O4	Typeable	Klebsiella pneumoniae	ST2258	NA	O4	35	O4	CHRF114	CHRF114	CHRF114	CHRF114	CHRF127	CHRF125	CHRF122	CHRF115	CHRF114	CHRF109	CHRF105	CHRF104	CHRF98	ERS25054072	ERR15133392
KPS_0246	CHRF	Southern Asia	Bangladesh	CHRF115	neonate	2016	218518	145	5592800	2	KL54	K54	Typeable	O1/O2v1	O1ab	Typeable	Klebsiella pneumoniae	ST626	NA	O1⍺β,2⍺	37	O1 (O1/O2v1)	CHRF115	CHRF115	CHRF115	CHRF115	CHRF128	CHRF126	CHRF123	CHRF116	CHRF115	CHRF110	CHRF106	CHRF105	CHRF99	ERS25054302	ERR15136999
KPS_0248	CHRF	Southern Asia	Bangladesh	CHRF115	neonate	2016	254731	146	5591475	2	KL54	K54	Typeable	O1/O2v1	O1ab	Typeable	Klebsiella pneumoniae	ST626	NA	O1⍺β,2⍺	37	O1 (O1/O2v1)	CHRF115	CHRF115	CHRF115	CHRF115	CHRF130	CHRF128	CHRF125	CHRF118	CHRF115	CHRF110	CHRF106	CHRF105	CHRF99	ERS25054300	ERR15136937
KPS_0247	CHRF	Southern Asia	Bangladesh	CHRF116	neonate	2016	301368	243	5830133	2	KL19	K19	Typeable	O1/O2v2	O1ab	Typeable	Klebsiella pneumoniae	ST29	NA	O1⍺β,2β	37	O1 (O1/O2v2)	CHRF116	CHRF116	CHRF116	CHRF116	CHRF129	CHRF127	CHRF124	CHRF117	CHRF116	CHRF111	CHRF107	CHRF106	CHRF100	ERS25054417	ERR15141338
KPS_0263	CHRF	Southern Asia	Bangladesh	CHRF115	neonate	2017	218518	147	5589348	1	KL54	K54	Typeable	O1/O2v1	O1ab	Typeable	Klebsiella pneumoniae	ST626	NA	O1⍺β,2⍺	37	O1 (O1/O2v1)	CHRF115	CHRF115	CHRF115	CHRF115	CHRF140	CHRF138	CHRF134	CHRF125	CHRF115	CHRF110	CHRF106	CHRF105	CHRF99	ERS25054308	ERR15137843
KPS_0264	CHRF	Southern Asia	Bangladesh	CHRF115	neonate	2017	210469	139	5584973	1	KL54	K54	Typeable	O1/O2v1	O1ab	Typeable	Klebsiella pneumoniae	ST626	NA	O1⍺β,2⍺	37	O1 (O1/O2v1)	CHRF115	CHRF115	CHRF115	CHRF115	CHRF140	CHRF138	CHRF134	CHRF125	CHRF115	CHRF110	CHRF106	CHRF105	CHRF99	ERS25054307	ERR15137842
KPS_0250	CHRF	Southern Asia	Bangladesh	CHRF117	neonate	2016	188978	109	5661730	1	KL3	K3	Typeable	O1/O2v2	O2afg	Typeable	Klebsiella pneumoniae	ST490	NA	O2β	37	O2afg (O1/O2v2)	CHRF117	CHRF117	CHRF117	CHRF117	CHRF132	CHRF130	CHRF127	CHRF119	CHRF117	CHRF112	CHRF108	CHRF107	CHRF101	ERS25054416	ERR15141336
KPS_0253	CHRF	Southern Asia	Bangladesh	CHRF118	neonate	2017	204094	192	5553237	2	KL47	K47	Typeable	O1/O2v1	O1ab	Typeable	Klebsiella pneumoniae	ST39	NA	O1⍺β,2⍺	37	O1 (O1/O2v1)	CHRF118	CHRF118	CHRF118	CHRF118	CHRF133	CHRF131	CHRF128	CHRF120	CHRF118	CHRF113	CHRF109	CHRF108	CHRF102	ERS25054409	ERR15141325
KPS_0254	CHRF	Southern Asia	Bangladesh	CHRF119	neonate	2017	252425	141	5725345	2	KL15	K15	Typeable	O4	O4	Typeable	Klebsiella pneumoniae	ST37	NA	O4	37	O4	CHRF119	CHRF119	CHRF119	CHRF119	CHRF134	CHRF132	CHRF129	CHRF121	CHRF119	CHRF114	CHRF110	CHRF109	CHRF103	ERS25054404	ERR15141314
KPS_0255	CHRF	Southern Asia	Bangladesh	CHRF120	neonate	2017	186603	154	5804182	2	KL102	unknown (KL102)	Typeable	O1/O2v2	O2afg	Typeable	Klebsiella pneumoniae	ST307	NA	O2β	37	O2afg (O1/O2v2)	CHRF120	CHRF120	CHRF120	CHRF120	CHRF135	CHRF133	CHRF130	CHRF122	CHRF120	CHRF115	CHRF111	CHRF110	CHRF104	ERS25054407	ERR15141319
KPS_0256	CHRF	Southern Asia	Bangladesh	CHRF120	neonate	2017	323651	144	5703979	2	KL102	unknown (KL102)	Typeable	O1/O2v2	O2afg	Typeable	Klebsiella pneumoniae	ST307	NA	O2β	37	O2afg (O1/O2v2)	CHRF120	CHRF120	CHRF120	CHRF120	CHRF136	CHRF134	CHRF130	CHRF122	CHRF120	CHRF115	CHRF111	CHRF110	CHRF104	ERS25053850	ERR15157283
KPS_0258	CHRF	Southern Asia	Bangladesh	CHRF120	neonate	2017	224673	140	5754809	2	KL102	unknown (KL102)	Typeable	O1/O2v2	O2afg	Typeable	Klebsiella pneumoniae	ST307	NA	O2β	37	O2afg (O1/O2v2)	CHRF120	CHRF120	CHRF120	CHRF120	CHRF135	CHRF133	CHRF130	CHRF122	CHRF120	CHRF115	CHRF111	CHRF110	CHRF104	ERS25054074	ERR15137840
KPS_0259	CHRF	Southern Asia	Bangladesh	CHRF120	neonate	2017	177752	141	5738358	2	KL102	unknown (KL102)	Typeable	O1/O2v2	O2afg	Typeable	Klebsiella pneumoniae	ST307	NA	O2β	37	O2afg (O1/O2v2)	CHRF120	CHRF120	CHRF120	CHRF120	CHRF135	CHRF133	CHRF130	CHRF122	CHRF120	CHRF115	CHRF111	CHRF110	CHRF104	ERS25054353	ERR15138322
KPS_0260	CHRF	Southern Asia	Bangladesh	CHRF120	neonate	2017	139985	189	5810878	2	KL102	unknown (KL102)	Typeable	O1/O2v2	O2afg	Typeable	Klebsiella pneumoniae	ST307	NA	O2β	37	O2afg (O1/O2v2)	CHRF120	CHRF120	CHRF120	CHRF120	CHRF138	CHRF136	CHRF132	CHRF124	CHRF120	CHRF115	CHRF111	CHRF110	CHRF104	ERS25054406	ERR15141317
KPS_0261	CHRF	Southern Asia	Bangladesh	CHRF121	neonate	2017	158388	243	5743270	2	KL8	K8	Typeable	O1/O2v2	O1ab	Typeable	Klebsiella pneumoniae	ST70-1LV	NA	O1⍺β,2β	37	O1 (O1/O2v2)	CHRF121	CHRF121	CHRF121	CHRF121	CHRF137	CHRF135	CHRF131	CHRF123	CHRF121	CHRF116	CHRF112	CHRF111	CHRF105	ERS25054403	ERR15141311
KPS_0262	CHRF	Southern Asia	Bangladesh	CHRF115	neonate	2017	203470	150	5591451	2	KL54	K54	Typeable	O1/O2v1	O1ab	Typeable	Klebsiella pneumoniae	ST626	NA	O1⍺β,2⍺	37	O1 (O1/O2v1)	CHRF115	CHRF115	CHRF115	CHRF115	CHRF139	CHRF137	CHRF133	CHRF125	CHRF115	CHRF110	CHRF106	CHRF105	CHRF99	ERS25054311	ERR15137847
KPS_0265	CHRF	Southern Asia	Bangladesh	CHRF115	neonate	2017	254731	149	5595873	2	KL54	K54	Typeable	O1/O2v1	O1ab	Typeable	Klebsiella pneumoniae	ST626	NA	O1⍺β,2⍺	37	O1 (O1/O2v1)	CHRF115	CHRF115	CHRF115	CHRF115	CHRF141	CHRF139	CHRF135	CHRF126	CHRF115	CHRF110	CHRF106	CHRF105	CHRF99	ERS25054309	ERR15137844
KPS_0266	CHRF	Southern Asia	Bangladesh	CHRF115	neonate	2017	254731	155	5594465	2	KL54	K54	Typeable	O1/O2v1	O1ab	Typeable	Klebsiella pneumoniae	ST626	NA	O1⍺β,2⍺	37	O1 (O1/O2v1)	CHRF115	CHRF115	CHRF115	CHRF115	CHRF139	CHRF137	CHRF133	CHRF125	CHRF115	CHRF110	CHRF106	CHRF105	CHRF99	ERS25054402	ERR15141308
KPS_0313	CHRF	Southern Asia	Bangladesh	CHRF115	neonate	2018	210541	147	5583839	2	KL54	K54	Typeable	O1/O2v1	O1ab	Typeable	Klebsiella pneumoniae	ST626	NA	O1⍺β,2⍺	37	O1 (O1/O2v1)	CHRF115	CHRF115	CHRF115	CHRF115	CHRF171	CHRF168	CHRF163	CHRF152	CHRF115	CHRF110	CHRF106	CHRF105	CHRF99	ERS25054316	ERR15137853
KPS_0269	CHRF	Southern Asia	Bangladesh	CHRF122	neonate	2017	336525	182	5536207	2	KL25	K25	Typeable	O5	O5	Typeable	Klebsiella pneumoniae	ST17	NA	O5	35	O5	CHRF122	CHRF122	CHRF122	CHRF122	CHRF142	CHRF140	CHRF136	CHRF127	CHRF122	CHRF117	CHRF113	CHRF112	CHRF106	ERS25054299	ERR15136925
KPS_0268	CHRF	Southern Asia	Bangladesh	CHRF123	neonate	2017	293544	152	5654084	2	KL48	K48	Typeable	O1/O2v1	O2a	Typeable	Klebsiella pneumoniae	ST16	NA	O2⍺	37	O2a (O1/O2v1)	CHRF123	CHRF123	CHRF123	CHRF123	CHRF143	CHRF141	CHRF137	CHRF128	CHRF123	CHRF118	CHRF114	CHRF113	CHRF107	ERS25054405	ERR15141316
KPS_0273	CHRF	Southern Asia	Bangladesh	CHRF124	neonate	2017	295623	156	5585882	2	KL128	unknown (KL128)	Typeable	O3b	O3b	Typeable	Klebsiella pneumoniae	ST147	NA	O3𝛾	37	O3b	CHRF124	CHRF124	CHRF124	CHRF124	CHRF144	CHRF142	CHRF138	CHRF129	CHRF124	CHRF119	CHRF115	CHRF114	CHRF108	ERS25054411	ERR15141328
KPS_0278	CHRF	Southern Asia	Bangladesh	CHRF126	neonate	2018	296996	165	5618365	2	KL81	K81	Typeable	OL13	O13	Typeable	Klebsiella pneumoniae	ST16	NA	O13	37	OL13	CHRF126	CHRF126	CHRF126	CHRF126	CHRF146	CHRF144	CHRF140	CHRF131	CHRF126	CHRF121	CHRF117	CHRF116	CHRF110	ERS25054400	ERR15194071
KPS_0282	CHRF	Southern Asia	Bangladesh	CHRF126	neonate	2018	150711	124	5578748	2	KL81	K81	Typeable	OL13	O13	Typeable	Klebsiella pneumoniae	ST16	NA	O13	37	OL13	CHRF126	CHRF126	CHRF126	CHRF126	CHRF148	CHRF146	CHRF142	CHRF133	CHRF126	CHRF121	CHRF117	CHRF116	CHRF110	ERS25054075	ERR15133511
KPS_0304	CHRF	Southern Asia	Bangladesh	CHRF126	neonate	2018	302079	84	5548967	2	KL81	K81	Typeable	OL13	O13	Typeable	Klebsiella pneumoniae	ST16	NA	O13	37	OL13	CHRF126	CHRF126	CHRF126	CHRF126	CHRF163	CHRF161	CHRF157	CHRF131	CHRF126	CHRF121	CHRF117	CHRF116	CHRF110	ERS25054397	ERR15194049
KPS_0305	CHRF	Southern Asia	Bangladesh	CHRF126	neonate	2018	293545	95	5704713	2	KL81	K81	Typeable	OL13	O13	Typeable	Klebsiella pneumoniae	ST16	NA	O13	37	OL13	CHRF126	CHRF126	CHRF126	CHRF126	CHRF165	CHRF144	CHRF140	CHRF131	CHRF126	CHRF121	CHRF117	CHRF116	CHRF110	ERS25054387	ERR15193338
KPS_0312	CHRF	Southern Asia	Bangladesh	CHRF126	neonate	2018	353852	83	5545483	2	KL81	K81	Typeable	OL13	O13	Typeable	Klebsiella pneumoniae	ST16	NA	O13	37	OL13	CHRF126	CHRF126	CHRF126	CHRF126	CHRF169	CHRF166	CHRF140	CHRF131	CHRF126	CHRF121	CHRF117	CHRF116	CHRF110	ERS25054395	ERR15194034
KPS_0316	CHRF	Southern Asia	Bangladesh	CHRF126	neonate	2018	324075	84	5547765	2	KL81	K81	Typeable	OL13	O13	Typeable	Klebsiella pneumoniae	ST16	NA	O13	37	OL13	CHRF126	CHRF126	CHRF126	CHRF126	CHRF172	CHRF144	CHRF140	CHRF131	CHRF126	CHRF121	CHRF117	CHRF116	CHRF110	ERS25054163	ERR15140004
KPS_0288	CHRF	Southern Asia	Bangladesh	CHRF129	neonate	2018	258563	150	5632278	2	KL48	K48	Typeable	O1/O2v1	O2a	Typeable	Klebsiella pneumoniae	ST16	NA	O2⍺	37	O2a (O1/O2v1)	CHRF129	CHRF129	CHRF129	CHRF129	CHRF152	CHRF150	CHRF146	CHRF135	CHRF129	CHRF118	CHRF114	CHRF113	CHRF107	ERS25054315	ERR15137852
KPS_0286	CHRF	Southern Asia	Bangladesh	CHRF130	neonate	2018	203725	181	5885021	2	KL19	K19	Typeable	O1/O2v2	O1ab	Typeable	Klebsiella pneumoniae	ST15	NA	O1⍺β,2β	37	O1 (O1/O2v2)	CHRF130	CHRF130	CHRF130	CHRF130	CHRF151	CHRF149	CHRF145	CHRF136	CHRF130	CHRF124	CHRF120	CHRF119	CHRF113	ERS25054348	ERR15138317
KPS_0290	CHRF	Southern Asia	Bangladesh	CHRF131	neonate	2018	110652	141	5405264	2	KL38	K38	Typeable	O3b	O3b	Typeable	Klebsiella pneumoniae	ST37	NA	O3𝛾	37	O3b	CHRF131	CHRF131	CHRF131	CHRF131	CHRF153	CHRF151	CHRF147	CHRF137	CHRF131	CHRF125	CHRF121	CHRF120	CHRF114	ERS25054077	ERR15133539
KPS_0291	CHRF	Southern Asia	Bangladesh	CHRF131	neonate	2018	218354	132	5429930	2	KL38	K38	Typeable	O3b	O3b	Typeable	Klebsiella pneumoniae	ST37	NA	O3𝛾	37	O3b	CHRF131	CHRF131	CHRF131	CHRF131	CHRF154	CHRF152	CHRF148	CHRF138	CHRF131	CHRF125	CHRF121	CHRF120	CHRF114	ERS25054314	ERR15137851
KPS_0294	CHRF	Southern Asia	Bangladesh	CHRF132	neonate	2018	348289	74	5342255	1	KL124	unknown (KL124)	Typeable	O1/O2v1	O1ab	Typeable	Klebsiella pneumoniae	ST48	NA	O1⍺β,2⍺	37	O1 (O1/O2v1)	CHRF132	CHRF132	CHRF132	CHRF132	CHRF155	CHRF153	CHRF149	CHRF139	CHRF132	CHRF126	CHRF122	CHRF121	CHRF115	ERS25054319	ERR15137856
KPS_0295	CHRF	Southern Asia	Bangladesh	CHRF134	neonate	2018	270167	218	5519649	2	KL8	K8	Typeable	O1/O2v2	O1ab	Typeable	Klebsiella pneumoniae	ST337	NA	O1⍺β,2β	37	O1 (O1/O2v2)	CHRF134	CHRF134	CHRF134	CHRF134	CHRF157	CHRF155	CHRF151	CHRF141	CHRF134	CHRF128	CHRF124	CHRF123	CHRF117	ERS25054396	ERR15194039
KPS_0298	CHRF	Southern Asia	Bangladesh	CHRF135	neonate	2018	299538	224	5869773	2	KL122	unknown (KL122)	Typeable	O1/O2v2	O1ab	Typeable	Klebsiella pneumoniae	ST70	NA	O1⍺β,2β	37	O1 (O1/O2v2)	CHRF135	CHRF135	CHRF135	CHRF135	CHRF158	CHRF156	CHRF152	CHRF142	CHRF135	CHRF129	CHRF125	CHRF124	CHRF118	ERS25054078	ERR15133546
KPS_0299	CHRF	Southern Asia	Bangladesh	CHRF136	neonate	2018	247469	108	5453048	2	KL15	K15	Typeable	O4	O4	Typeable	Klebsiella pneumoniae	ST3623	NA	O4	37	O4	CHRF136	CHRF136	CHRF136	CHRF136	CHRF159	CHRF157	CHRF153	CHRF143	CHRF136	CHRF130	CHRF126	CHRF125	CHRF119	ERS25054104	ERR15133720
KPS_0300	CHRF	Southern Asia	Bangladesh	CHRF137	neonate	2018	350121	75	5396665	1	KL2	K2	Typeable	O1/O2v2	O1ab	Typeable	Klebsiella pneumoniae	ST101	NA	O1⍺β,2β	37	O1 (O1/O2v2)	CHRF137	CHRF137	CHRF137	CHRF137	CHRF160	CHRF158	CHRF154	CHRF144	CHRF137	CHRF131	CHRF127	CHRF126	CHRF120	ERS25054258	ERR15134465
KPS_0301	CHRF	Southern Asia	Bangladesh	CHRF138	neonate	2018	238660	92	5579540	2	KL24	Capsule null	Typeable	O1/O2v1	O1ab	Typeable	Klebsiella pneumoniae	ST15	NA	O1⍺β,2⍺	37	O1 (O1/O2v1)	CHRF138	CHRF138	CHRF138	CHRF138	CHRF161	CHRF159	CHRF155	CHRF145	CHRF138	CHRF132	CHRF128	CHRF127	CHRF121	ERS25054157	ERR15134446
KPS_0302	CHRF	Southern Asia	Bangladesh	CHRF139	neonate	2018	196429	182	5652813	2	KL149	unknown (KL149)	Typeable	O4	O4	Typeable	Klebsiella pneumoniae	ST152	NA	O4	37	O4	CHRF139	CHRF139	CHRF139	CHRF139	CHRF162	CHRF160	CHRF156	CHRF146	CHRF139	CHRF133	CHRF129	CHRF128	CHRF122	ERS25054317	ERR15137854
KPS_0332	CHRF	Southern Asia	Bangladesh	CHRF139	neonate	2019	259386	266	5799250	2	KL149	unknown (KL149)	Typeable	O4	O4	Typeable	Klebsiella pneumoniae	ST152	NA	O4	37	O4	CHRF139	CHRF139	CHRF139	CHRF139	CHRF180	CHRF176	CHRF156	CHRF146	CHRF139	CHRF133	CHRF129	CHRF128	CHRF122	ERS25054373	ERR15192253
KPS_0335	CHRF	Southern Asia	Bangladesh	CHRF139	neonate	2019	259488	216	5789049	2	KL149	unknown (KL149)	Typeable	O4	O4	Typeable	Klebsiella pneumoniae	ST152	NA	O4	37	O4	CHRF139	CHRF139	CHRF139	CHRF139	CHRF180	CHRF176	CHRF156	CHRF146	CHRF139	CHRF133	CHRF129	CHRF128	CHRF122	ERS25054378	ERR15192576
KPS_0303	CHRF	Southern Asia	Bangladesh	CHRF140	neonate	2018	292132	93	5633847	2	KL51	K51	Typeable	O1/O2v2	O1ab	Typeable	Klebsiella pneumoniae	ST231	NA	O1⍺β,2β	37	O1 (O1/O2v2)	CHRF140	CHRF140	CHRF140	CHRF140	CHRF164	CHRF162	CHRF158	CHRF147	CHRF140	CHRF134	CHRF130	CHRF129	CHRF123	ERS25054156	ERR15134445
KPS_0307	CHRF	Southern Asia	Bangladesh	CHRF140	neonate	2018	338359	88	5637311	2	KL51	K51	Typeable	O1/O2v2	O1ab	Typeable	Klebsiella pneumoniae	ST231	NA	O1⍺β,2β	37	O1 (O1/O2v2)	CHRF140	CHRF140	CHRF140	CHRF140	CHRF164	CHRF162	CHRF158	CHRF147	CHRF140	CHRF134	CHRF130	CHRF129	CHRF123	ERS25054393	ERR15194024
KPS_0306	CHRF	Southern Asia	Bangladesh	CHRF141	neonate	2018	250181	167	5893925	2	KL51	K51	Typeable	O1/O2v2	O1ab	Typeable	Klebsiella pneumoniae	ST231	NA	O1⍺β,2β	37	O1 (O1/O2v2)	CHRF141	CHRF141	CHRF141	CHRF141	CHRF166	CHRF163	CHRF159	CHRF148	CHRF141	CHRF135	CHRF131	CHRF130	CHRF123	ERS25054388	ERR15193343
KPS_0308	CHRF	Southern Asia	Bangladesh	CHRF142	neonate	2018	295571	104	5756286	2	KL10	K10	Typeable	O3/O3a	O3/O3a	Typeable	Klebsiella pneumoniae	ST147	NA	O3⍺/O3β	37	O3/O3a	CHRF142	CHRF142	CHRF142	CHRF142	CHRF167	CHRF164	CHRF160	CHRF149	CHRF142	CHRF136	CHRF132	CHRF131	CHRF124	ERS25054394	ERR15194029
KPS_0310	CHRF	Southern Asia	Bangladesh	CHRF143	neonate	2018	273168	83	5550348	2	KL15	K15	Typeable	O4	O4	Typeable	Klebsiella pneumoniae	ST273	NA	O4	37	O4	CHRF143	CHRF143	CHRF143	CHRF143	CHRF168	CHRF165	CHRF161	CHRF150	CHRF143	CHRF137	CHRF133	CHRF132	CHRF125	ERS25054111	ERR15133944
KPS_0320	CHRF	Southern Asia	Bangladesh	CHRF143	neonate	2019	350832	82	5552528	2	KL15	K15	Typeable	O4	O4	Typeable	Klebsiella pneumoniae	ST273	NA	O4	37	O4	CHRF143	CHRF143	CHRF143	CHRF143	CHRF168	CHRF165	CHRF161	CHRF150	CHRF143	CHRF137	CHRF133	CHRF132	CHRF125	ERS25054079	ERR15133596
KPS_0323	CHRF	Southern Asia	Bangladesh	CHRF143	neonate	2019	413576	75	5553994	2	KL15	K15	Typeable	O4	O4	Typeable	Klebsiella pneumoniae	ST273	NA	O4	37	O4	CHRF143	CHRF143	CHRF143	CHRF143	CHRF168	CHRF165	CHRF161	CHRF150	CHRF143	CHRF137	CHRF133	CHRF132	CHRF125	ERS25054093	ERR15133715
KPS_0314	CHRF	Southern Asia	Bangladesh	CHRF144	neonate	2018	312493	93	5477511	2	KL25	K25	Typeable	O5	O5	Typeable	Klebsiella pneumoniae	ST17	NA	O5	37	O5	CHRF144	CHRF144	CHRF144	CHRF144	CHRF170	CHRF167	CHRF162	CHRF151	CHRF144	CHRF138	CHRF134	CHRF133	CHRF126	ERS25054399	ERR15194068
KPS_0317	CHRF	Southern Asia	Bangladesh	CHRF145	neonate	2019	273390	143	5688338	2	KL48	K48	Typeable	O1/O2v1	O2a	Typeable	Klebsiella pneumoniae	ST16	NA	O2⍺	37	O2a (O1/O2v1)	CHRF145	CHRF145	CHRF145	CHRF145	CHRF173	CHRF169	CHRF164	CHRF153	CHRF145	CHRF118	CHRF114	CHRF113	CHRF107	ERS25054320	ERR15137857
KPS_0318	CHRF	Southern Asia	Bangladesh	CHRF146	neonate	2019	215433	91	5466497	1	KL102	unknown (KL102)	Typeable	O1/O2v2	O2afg	Typeable	Klebsiella pneumoniae	ST307	NA	O2β	37	O2afg (O1/O2v2)	CHRF146	CHRF146	CHRF146	CHRF146	CHRF174	CHRF170	CHRF165	CHRF154	CHRF146	CHRF139	CHRF135	CHRF134	CHRF127	ERS25054389	ERR15194004
KPS_0325	CHRF	Southern Asia	Bangladesh	CHRF147	neonate	2019	187896	120	5446301	2	KL19	K19	Typeable	O1/O2v2	O2afg	Typeable	Klebsiella pneumoniae	ST340	NA	O2β	37	O2afg (O1/O2v2)	CHRF147	CHRF147	CHRF147	CHRF147	CHRF175	CHRF171	CHRF166	CHRF155	CHRF147	CHRF140	CHRF136	CHRF135	CHRF128	ERS25054390	ERR15194012
KPS_0327	CHRF	Southern Asia	Bangladesh	CHRF148	neonate	2019	348310	81	5478277	2	KL62	K62	Typeable	O1/O2v1	O1ab	Typeable	Klebsiella pneumoniae	ST48	NA	O1⍺β,2⍺	37	O1 (O1/O2v1)	CHRF148	CHRF148	CHRF148	CHRF148	CHRF177	CHRF173	CHRF168	CHRF157	CHRF148	CHRF141	CHRF137	CHRF136	CHRF129	ERS25054385	ERR15193281
KPS_0334	CHRF	Southern Asia	Bangladesh	CHRF148	neonate	2019	344552	80	5465399	2	KL62	K62	Typeable	O1/O2v1	O1ab	Typeable	Klebsiella pneumoniae	ST48	NA	O1⍺β,2⍺	37	O1 (O1/O2v1)	CHRF148	CHRF148	CHRF148	CHRF148	CHRF181	CHRF177	CHRF171	CHRF160	CHRF148	CHRF141	CHRF137	CHRF136	CHRF129	ERS25054374	ERR15192254
KPS_0376	CHRF	Southern Asia	Bangladesh	CHRF148	neonate	2019	348310	80	5489629	2	KL62	K62	Typeable	O1/O2v1	O1ab	Typeable	Klebsiella pneumoniae	ST48	NA	O1⍺β,2⍺	37	O1 (O1/O2v1)	CHRF148	CHRF148	CHRF148	CHRF148	CHRF203	CHRF191	CHRF184	CHRF173	CHRF148	CHRF141	CHRF137	CHRF136	CHRF129	ERS25054329	ERR15138279
KPS_0384	CHRF	Southern Asia	Bangladesh	CHRF148	neonate	2020	348226	83	5493206	2	KL62	K62	Typeable	O1/O2v1	O1ab	Typeable	Klebsiella pneumoniae	ST48	NA	O1⍺β,2⍺	37	O1 (O1/O2v1)	CHRF148	CHRF148	CHRF148	CHRF148	CHRF203	CHRF191	CHRF184	CHRF173	CHRF148	CHRF141	CHRF137	CHRF136	CHRF129	ERS25054372	ERR15192251
KPS_0386	CHRF	Southern Asia	Bangladesh	CHRF148	neonate	2020	344552	78	5489234	2	KL62	K62	Typeable	O1/O2v1	O1ab	Typeable	Klebsiella pneumoniae	ST48	NA	O1⍺β,2⍺	37	O1 (O1/O2v1)	CHRF148	CHRF148	CHRF148	CHRF148	CHRF203	CHRF191	CHRF184	CHRF173	CHRF148	CHRF141	CHRF137	CHRF136	CHRF129	ERS25054136	ERR15184017
KPS_0329	CHRF	Southern Asia	Bangladesh	CHRF149	neonate	2019	247525	90	5552384	2	KL15	K15	Typeable	O4	O4	Typeable	Klebsiella pneumoniae	ST11	NA	O4	37	O4	CHRF149	CHRF149	CHRF149	CHRF149	CHRF178	CHRF174	CHRF169	CHRF158	CHRF149	CHRF142	CHRF138	CHRF137	CHRF130	ERS25054386	ERR15193334
KPS_0330	CHRF	Southern Asia	Bangladesh	CHRF149	neonate	2019	350709	86	5551751	2	KL15	K15	Typeable	O4	O4	Typeable	Klebsiella pneumoniae	ST11	NA	O4	38	O4	CHRF149	CHRF149	CHRF149	CHRF149	CHRF178	CHRF174	CHRF169	CHRF158	CHRF149	CHRF142	CHRF138	CHRF137	CHRF130	ERS25054382	ERR15193129
KPS_0336	CHRF	Southern Asia	Bangladesh	CHRF149	neonate	2019	209804	91	5551947	2	KL15	K15	Typeable	O4	O4	Typeable	Klebsiella pneumoniae	ST11	NA	O4	37	O4	CHRF149	CHRF149	CHRF149	CHRF149	CHRF178	CHRF174	CHRF169	CHRF158	CHRF149	CHRF142	CHRF138	CHRF137	CHRF130	ERS25054379	ERR15192699
KPS_0342	CHRF	Southern Asia	Bangladesh	CHRF149	neonate	2019	270158	83	5553157	2	KL15	K15	Typeable	O4	O4	Typeable	Klebsiella pneumoniae	ST11	NA	O4	37	O4	CHRF149	CHRF149	CHRF149	CHRF149	CHRF178	CHRF174	CHRF169	CHRF158	CHRF149	CHRF142	CHRF138	CHRF137	CHRF130	ERS25054154	ERR15134270
KPS_0344	CHRF	Southern Asia	Bangladesh	CHRF149	neonate	2019	270158	85	5553408	2	KL15	K15	Typeable	O4	O4	Typeable	Klebsiella pneumoniae	ST11	NA	O4	37	O4	CHRF149	CHRF149	CHRF149	CHRF149	CHRF187	CHRF181	CHRF169	CHRF158	CHRF149	CHRF142	CHRF138	CHRF137	CHRF130	ERS25054324	ERR15138275
KPS_0348	CHRF	Southern Asia	Bangladesh	CHRF149	neonate	2019	270158	85	5553077	2	KL15	K15	Typeable	O4	O4	Typeable	Klebsiella pneumoniae	ST11	NA	O4	38	O4	CHRF149	CHRF149	CHRF149	CHRF149	CHRF178	CHRF174	CHRF169	CHRF158	CHRF149	CHRF142	CHRF138	CHRF137	CHRF130	ERS25054151	ERR15134158
KPS_0352	CHRF	Southern Asia	Bangladesh	CHRF149	neonate	2019	350709	80	5551628	2	KL15	K15	Typeable	O4	O4	Typeable	Klebsiella pneumoniae	ST11	NA	O4	37	O4	CHRF149	CHRF149	CHRF149	CHRF149	CHRF178	CHRF174	CHRF169	CHRF158	CHRF149	CHRF142	CHRF138	CHRF137	CHRF130	ERS25054375	ERR15192288
KPS_0358	CHRF	Southern Asia	Bangladesh	CHRF149	neonate	2019	270158	88	5552915	2	KL15	K15	Typeable	O4	O4	Typeable	Klebsiella pneumoniae	ST11	NA	O4	37	O4	CHRF149	CHRF149	CHRF149	CHRF149	CHRF178	CHRF174	CHRF169	CHRF158	CHRF149	CHRF142	CHRF138	CHRF137	CHRF130	ERS25054147	ERR15184156
KPS_0359	CHRF	Southern Asia	Bangladesh	CHRF149	neonate	2019	258529	90	5549670	2	KL15	K15	Typeable	O4	O4	Typeable	Klebsiella pneumoniae	ST11	NA	O4	37	O4	CHRF149	CHRF149	CHRF149	CHRF149	CHRF178	CHRF174	CHRF169	CHRF158	CHRF149	CHRF142	CHRF138	CHRF137	CHRF130	ERS25054260	ERR15134467
KPS_0361	CHRF	Southern Asia	Bangladesh	CHRF149	neonate	2019	350709	78	5552041	2	KL15	K15	Typeable	O4	O4	Typeable	Klebsiella pneumoniae	ST11	NA	O4	37	O4	CHRF149	CHRF149	CHRF149	CHRF149	CHRF178	CHRF174	CHRF169	CHRF158	CHRF149	CHRF142	CHRF138	CHRF137	CHRF130	ERS25054148	ERR15187791
KPS_0362	CHRF	Southern Asia	Bangladesh	CHRF149	neonate	2019	203670	77	5539038	2	KL15	K15	Typeable	O4	O4	Typeable	Klebsiella pneumoniae	ST11	NA	O4	37	O4	CHRF149	CHRF149	CHRF149	CHRF149	CHRF194	CHRF174	CHRF169	CHRF158	CHRF149	CHRF142	CHRF138	CHRF137	CHRF130	ERS25054263	ERR15134470
KPS_0367	CHRF	Southern Asia	Bangladesh	CHRF149	neonate	2019	350709	88	5548366	3	KL15	K15	Typeable	O4	O4	Typeable	Klebsiella pneumoniae	ST11	NA	O4	37	O4	CHRF149	CHRF149	CHRF149	CHRF149	CHRF192	CHRF174	CHRF169	CHRF158	CHRF149	CHRF142	CHRF138	CHRF137	CHRF130	ERS25054155	ERR15134444
KPS_0368	CHRF	Southern Asia	Bangladesh	CHRF149	neonate	2019	258543	93	5552449	2	KL15	K15	Typeable	O4	O4	Typeable	Klebsiella pneumoniae	ST11	NA	O4	37	O4	CHRF149	CHRF149	CHRF149	CHRF149	CHRF200	CHRF174	CHRF169	CHRF158	CHRF149	CHRF142	CHRF138	CHRF137	CHRF130	ERS25054328	ERR15138278
KPS_0369	CHRF	Southern Asia	Bangladesh	CHRF149	neonate	2019	258453	89	5552660	2	KL15	K15	Typeable	O4	O4	Typeable	Klebsiella pneumoniae	ST11	NA	O4	37	O4	CHRF149	CHRF149	CHRF149	CHRF149	CHRF199	CHRF174	CHRF169	CHRF158	CHRF149	CHRF142	CHRF138	CHRF137	CHRF130	ERS25054330	ERR15138280
KPS_0370	CHRF	Southern Asia	Bangladesh	CHRF149	neonate	2019	270158	85	5548581	3	KL15	K15	Typeable	O4	O4	Typeable	Klebsiella pneumoniae	ST11	NA	O4	37	O4	CHRF149	CHRF149	CHRF149	CHRF149	CHRF192	CHRF174	CHRF169	CHRF158	CHRF149	CHRF142	CHRF138	CHRF137	CHRF130	ERS25054327	ERR15183822
KPS_0372	CHRF	Southern Asia	Bangladesh	CHRF149	neonate	2019	350709	59	5330902	2	KL15	K15	Typeable	O4	O4	Typeable	Klebsiella pneumoniae	ST11	NA	O4	37	O4	CHRF149	CHRF149	CHRF149	CHRF149	CHRF178	CHRF174	CHRF169	CHRF158	CHRF149	CHRF142	CHRF138	CHRF137	CHRF130	ERS25054150	ERR15187795
KPS_0373	CHRF	Southern Asia	Bangladesh	CHRF149	neonate	2019	270158	90	5552707	2	KL15	K15	Typeable	O4	O4	Typeable	Klebsiella pneumoniae	ST11	NA	O4	37	O4	CHRF149	CHRF149	CHRF149	CHRF149	CHRF178	CHRF174	CHRF169	CHRF158	CHRF149	CHRF142	CHRF138	CHRF137	CHRF130	ERS25054264	ERR15134471
KPS_0377	CHRF	Southern Asia	Bangladesh	CHRF149	neonate	2019	258537	85	5553979	2	KL15	K15	Typeable	O4	O4	Typeable	Klebsiella pneumoniae	ST11	NA	O4	37	O4	CHRF149	CHRF149	CHRF149	CHRF149	CHRF178	CHRF174	CHRF169	CHRF158	CHRF149	CHRF142	CHRF138	CHRF137	CHRF130	ERS25054265	ERR15134472
KPS_0378	CHRF	Southern Asia	Bangladesh	CHRF149	neonate	2019	237796	91	5552125	2	KL15	K15	Typeable	O4	O4	Typeable	Klebsiella pneumoniae	ST11	NA	O4	37	O4	CHRF149	CHRF149	CHRF149	CHRF149	CHRF178	CHRF174	CHRF169	CHRF158	CHRF149	CHRF142	CHRF138	CHRF137	CHRF130	ERS25054371	ERR15192241
KPS_0379	CHRF	Southern Asia	Bangladesh	CHRF149	neonate	2019	209827	94	5551976	2	KL15	K15	Typeable	O4	O4	Typeable	Klebsiella pneumoniae	ST11	NA	O4	37	O4	CHRF149	CHRF149	CHRF149	CHRF149	CHRF178	CHRF174	CHRF169	CHRF158	CHRF149	CHRF142	CHRF138	CHRF137	CHRF130	ERS25054257	ERR15134464
KPS_0380	CHRF	Southern Asia	Bangladesh	CHRF149	neonate	2020	270158	90	5552780	2	KL15	K15	Typeable	O4	O4	Typeable	Klebsiella pneumoniae	ST11	NA	O4	37	O4	CHRF149	CHRF149	CHRF149	CHRF149	CHRF178	CHRF174	CHRF169	CHRF158	CHRF149	CHRF142	CHRF138	CHRF137	CHRF130	ERS25054270	ERR15134477
KPS_0382	CHRF	Southern Asia	Bangladesh	CHRF149	neonate	2020	350709	58	5324456	2	KL15	K15	Typeable	O4	O4	Typeable	Klebsiella pneumoniae	ST11	NA	O4	38	O4	CHRF149	CHRF149	CHRF149	CHRF149	CHRF178	CHRF174	CHRF169	CHRF158	CHRF149	CHRF142	CHRF138	CHRF137	CHRF130	ERS25054143	ERR15184093
KPS_0383	CHRF	Southern Asia	Bangladesh	CHRF149	neonate	2020	293706	83	5554322	2	KL15	K15	Typeable	O4	O4	Typeable	Klebsiella pneumoniae	ST11	NA	O4	37	O4	CHRF149	CHRF149	CHRF149	CHRF149	CHRF178	CHRF174	CHRF169	CHRF158	CHRF149	CHRF142	CHRF138	CHRF137	CHRF130	ERS25054331	ERR15138300
KPS_0385	CHRF	Southern Asia	Bangladesh	CHRF149	neonate	2020	270158	86	5551492	2	KL15	K15	Typeable	O4	O4	Typeable	Klebsiella pneumoniae	ST11	NA	O4	37	O4	CHRF149	CHRF149	CHRF149	CHRF149	CHRF178	CHRF174	CHRF169	CHRF158	CHRF149	CHRF142	CHRF138	CHRF137	CHRF130	ERS25054274	ERR15135213
KPS_0388	CHRF	Southern Asia	Bangladesh	CHRF149	neonate	2020	270158	89	5550132	2	KL15	K15	Typeable	O4	O4	Typeable	Klebsiella pneumoniae	ST11	NA	O4	37	O4	CHRF149	CHRF149	CHRF149	CHRF149	CHRF178	CHRF174	CHRF169	CHRF158	CHRF149	CHRF142	CHRF138	CHRF137	CHRF130	ERS25054272	ERR15134480
KPS_0389	CHRF	Southern Asia	Bangladesh	CHRF149	neonate	2020	270158	84	5549904	2	KL15	K15	Typeable	O4	O4	Typeable	Klebsiella pneumoniae	ST11	NA	O4	37	O4	CHRF149	CHRF149	CHRF149	CHRF149	CHRF178	CHRF174	CHRF169	CHRF158	CHRF149	CHRF142	CHRF138	CHRF137	CHRF130	ERS25054140	ERR15184086
KPS_0390	CHRF	Southern Asia	Bangladesh	CHRF149	neonate	2020	270158	89	5552622	2	KL15	K15	Typeable	O4	O4	Typeable	Klebsiella pneumoniae	ST11	NA	O4	37	O4	CHRF149	CHRF149	CHRF149	CHRF149	CHRF178	CHRF174	CHRF169	CHRF158	CHRF149	CHRF142	CHRF138	CHRF137	CHRF130	ERS25054166	ERR15140009
KPS_0391	CHRF	Southern Asia	Bangladesh	CHRF149	neonate	2020	270158	86	5553320	2	KL15	K15	Typeable	O4	O4	Typeable	Klebsiella pneumoniae	ST11	NA	O4	37	O4	CHRF149	CHRF149	CHRF149	CHRF149	CHRF178	CHRF174	CHRF169	CHRF158	CHRF149	CHRF142	CHRF138	CHRF137	CHRF130	ERS25054333	ERR15138302
KPS_0393	CHRF	Southern Asia	Bangladesh	CHRF149	neonate	2020	350709	81	5550273	3	KL15	K15	Typeable	O4	O4	Typeable	Klebsiella pneumoniae	ST11	NA	O4	37	O4	CHRF149	CHRF149	CHRF149	CHRF149	CHRF192	CHRF174	CHRF169	CHRF158	CHRF149	CHRF142	CHRF138	CHRF137	CHRF130	ERS25054334	ERR15138303
KPS_0394	CHRF	Southern Asia	Bangladesh	CHRF149	neonate	2020	270158	90	5552115	2	KL15	K15	Typeable	O4	O4	Typeable	Klebsiella pneumoniae	ST11	NA	O4	37	O4	CHRF149	CHRF149	CHRF149	CHRF149	CHRF178	CHRF174	CHRF169	CHRF158	CHRF149	CHRF142	CHRF138	CHRF137	CHRF130	ERS25054137	ERR15184074
KPS_0395	CHRF	Southern Asia	Bangladesh	CHRF149	neonate	2020	247525	91	5552408	2	KL15	K15	Typeable	O4	O4	Typeable	Klebsiella pneumoniae	ST11	NA	O4	37	O4	CHRF149	CHRF149	CHRF149	CHRF149	CHRF178	CHRF174	CHRF169	CHRF158	CHRF149	CHRF142	CHRF138	CHRF137	CHRF130	ERS25054141	ERR15184088
KPS_0396	CHRF	Southern Asia	Bangladesh	CHRF149	neonate	2020	247343	89	5552206	2	KL15	K15	Typeable	O4	O4	Typeable	Klebsiella pneumoniae	ST11	NA	O4	37	O4	CHRF149	CHRF149	CHRF149	CHRF149	CHRF178	CHRF174	CHRF169	CHRF158	CHRF149	CHRF142	CHRF138	CHRF137	CHRF130	ERS25054138	ERR15184078
KPS_0397	CHRF	Southern Asia	Bangladesh	CHRF149	neonate	2020	247343	93	5549443	2	KL15	K15	Typeable	O4	O4	Typeable	Klebsiella pneumoniae	ST11	NA	O4	37	O4	CHRF149	CHRF149	CHRF149	CHRF149	CHRF178	CHRF174	CHRF169	CHRF158	CHRF149	CHRF142	CHRF138	CHRF137	CHRF130	ERS25054342	ERR15138311
KPS_0398	CHRF	Southern Asia	Bangladesh	CHRF149	neonate	2020	270158	87	5553554	2	KL15	K15	Typeable	O4	O4	Typeable	Klebsiella pneumoniae	ST11	NA	O4	37	O4	CHRF149	CHRF149	CHRF149	CHRF149	CHRF178	CHRF174	CHRF169	CHRF158	CHRF149	CHRF142	CHRF138	CHRF137	CHRF130	ERS25054164	ERR15134448
KPS_0399	CHRF	Southern Asia	Bangladesh	CHRF149	neonate	2020	247343	86	5553451	2	KL15	K15	Typeable	O4	O4	Typeable	Klebsiella pneumoniae	ST11	NA	O4	37	O4	CHRF149	CHRF149	CHRF149	CHRF149	CHRF178	CHRF174	CHRF169	CHRF158	CHRF149	CHRF142	CHRF138	CHRF137	CHRF130	ERS25054332	ERR15138301
KPS_0402	CHRF	Southern Asia	Bangladesh	CHRF149	neonate	2020	247525	101	5534809	2	KL15	K15	Typeable	O4	O4	Typeable	Klebsiella pneumoniae	ST11	NA	O4	37	O4	CHRF149	CHRF149	CHRF149	CHRF149	CHRF178	CHRF174	CHRF169	CHRF158	CHRF149	CHRF142	CHRF138	CHRF137	CHRF130	ERS25054278	ERR15135226
KPS_0406	CHRF	Southern Asia	Bangladesh	CHRF149	neonate	2020	310000	107	5546081	2	KL15	K15	Typeable	O4	O4	Typeable	Klebsiella pneumoniae	ST11	NA	O4	37	O4	CHRF149	CHRF149	CHRF149	CHRF149	CHRF178	CHRF174	CHRF169	CHRF158	CHRF149	CHRF142	CHRF138	CHRF137	CHRF130	ERS25054130	ERR15184001
KPS_0407	CHRF	Southern Asia	Bangladesh	CHRF149	neonate	2020	270158	84	5494712	2	KL15	K15	Typeable	O4	O4	Typeable	Klebsiella pneumoniae	ST11	NA	O4	37	O4	CHRF149	CHRF149	CHRF149	CHRF149	CHRF211	CHRF174	CHRF169	CHRF158	CHRF149	CHRF142	CHRF138	CHRF137	CHRF130	ERS25054115	ERR15139842
KPS_0409	CHRF	Southern Asia	Bangladesh	CHRF149	neonate	2020	310779	79	5474979	2	KL15	K15	Typeable	O4	O4	Typeable	Klebsiella pneumoniae	ST11	NA	O4	37	O4	CHRF149	CHRF149	CHRF149	CHRF149	CHRF211	CHRF174	CHRF169	CHRF158	CHRF149	CHRF142	CHRF138	CHRF137	CHRF130	ERS25054127	ERR15183992
KPS_0410	CHRF	Southern Asia	Bangladesh	CHRF149	neonate	2020	258530	84	5497875	2	KL15	K15	Typeable	O4	O4	Typeable	Klebsiella pneumoniae	ST11	NA	O4	37	O4	CHRF149	CHRF149	CHRF149	CHRF149	CHRF211	CHRF174	CHRF169	CHRF158	CHRF149	CHRF142	CHRF138	CHRF137	CHRF130	ERS25054116	ERR15139843
KPS_0414	CHRF	Southern Asia	Bangladesh	CHRF149	neonate	2020	350709	84	5553411	2	KL15	K15	Typeable	O4	O4	Typeable	Klebsiella pneumoniae	ST11	NA	O4	38	O4	CHRF149	CHRF149	CHRF149	CHRF149	CHRF216	CHRF174	CHRF169	CHRF158	CHRF149	CHRF142	CHRF138	CHRF137	CHRF130	ERS25054277	ERR15135225
KPS_0417	CHRF	Southern Asia	Bangladesh	CHRF149	neonate	2020	310898	78	5470531	2	KL15	K15	Typeable	O4	O4	Typeable	Klebsiella pneumoniae	ST11	NA	O4	38	O4	CHRF149	CHRF149	CHRF149	CHRF149	CHRF178	CHRF174	CHRF169	CHRF158	CHRF149	CHRF142	CHRF138	CHRF137	CHRF130	ERS25054139	ERR15184082
KPS_0418	CHRF	Southern Asia	Bangladesh	CHRF149	neonate	2020	270182	79	5526284	2	KL15	K15	Typeable	O4	O4	Typeable	Klebsiella pneumoniae	ST11	NA	O4	37	O4	CHRF149	CHRF149	CHRF149	CHRF149	CHRF178	CHRF174	CHRF169	CHRF158	CHRF149	CHRF142	CHRF138	CHRF137	CHRF130	ERS25054336	ERR15138305
KPS_0420	CHRF	Southern Asia	Bangladesh	CHRF149	neonate	2020	372800	73	5553093	2	KL15	K15	Typeable	O4	O4	Typeable	Klebsiella pneumoniae	ST11	NA	O4	38	O4	CHRF149	CHRF149	CHRF149	CHRF149	CHRF217	CHRF174	CHRF169	CHRF158	CHRF149	CHRF142	CHRF138	CHRF137	CHRF130	ERS25054337	ERR15138306
KPS_0424	CHRF	Southern Asia	Bangladesh	CHRF149	neonate	2020	258461	109	5518231	2	KL15	K15	Typeable	O4	O4	Typeable	Klebsiella pneumoniae	ST11	NA	O4	37	O4	CHRF149	CHRF149	CHRF149	CHRF149	CHRF178	CHRF174	CHRF169	CHRF158	CHRF149	CHRF142	CHRF138	CHRF137	CHRF130	ERS25054343	ERR15138312
KPS_0426	CHRF	Southern Asia	Bangladesh	CHRF149	neonate	2020	270182	78	5525366	2	KL15	K15	Typeable	O4	O4	Typeable	Klebsiella pneumoniae	ST11	NA	O4	37	O4	CHRF149	CHRF149	CHRF149	CHRF149	CHRF178	CHRF174	CHRF169	CHRF158	CHRF149	CHRF142	CHRF138	CHRF137	CHRF130	ERS25054283	ERR15135236
KPS_0432	CHRF	Southern Asia	Bangladesh	CHRF149	neonate	2020	350709	82	5552822	2	KL15	K15	Typeable	O4	O4	Typeable	Klebsiella pneumoniae	ST11	NA	O4	37	O4	CHRF149	CHRF149	CHRF149	CHRF149	CHRF178	CHRF174	CHRF169	CHRF158	CHRF149	CHRF142	CHRF138	CHRF137	CHRF130	ERS25054340	ERR15138309
KPS_0433	CHRF	Southern Asia	Bangladesh	CHRF149	neonate	2020	270158	84	5548919	2	KL15	K15	Typeable	O4	O4	Typeable	Klebsiella pneumoniae	ST11	NA	O4	37	O4	CHRF149	CHRF149	CHRF149	CHRF149	CHRF178	CHRF174	CHRF169	CHRF158	CHRF149	CHRF142	CHRF138	CHRF137	CHRF130	ERS25054279	ERR15135227
KPS_0437	CHRF	Southern Asia	Bangladesh	CHRF149	neonate	2020	247162	91	5521352	2	KL15	K15	Typeable	O4	O4	Typeable	Klebsiella pneumoniae	ST11	NA	O4	37	O4	CHRF149	CHRF149	CHRF149	CHRF149	CHRF178	CHRF174	CHRF169	CHRF158	CHRF149	CHRF142	CHRF138	CHRF137	CHRF130	ERS25054369	ERR15192226
KPS_0438	CHRF	Southern Asia	Bangladesh	CHRF149	neonate	2020	270182	79	5526474	2	KL15	K15	Typeable	O4	O4	Typeable	Klebsiella pneumoniae	ST11	NA	O4	37	O4	CHRF149	CHRF149	CHRF149	CHRF149	CHRF178	CHRF174	CHRF169	CHRF158	CHRF149	CHRF142	CHRF138	CHRF137	CHRF130	ERS25054135	ERR15184015
KPS_0439	CHRF	Southern Asia	Bangladesh	CHRF149	neonate	2020	230835	81	5523069	2	KL15	K15	Typeable	O4	O4	Typeable	Klebsiella pneumoniae	ST11	NA	O4	37	O4	CHRF149	CHRF149	CHRF149	CHRF149	CHRF178	CHRF174	CHRF169	CHRF158	CHRF149	CHRF142	CHRF138	CHRF137	CHRF130	ERS25054285	ERR15135440
KPS_0440	CHRF	Southern Asia	Bangladesh	CHRF149	neonate	2020	267097	80	5553609	2	KL15	K15	Typeable	O4	O4	Typeable	Klebsiella pneumoniae	ST11	NA	O4	37	O4	CHRF149	CHRF149	CHRF149	CHRF149	CHRF228	CHRF174	CHRF169	CHRF158	CHRF149	CHRF142	CHRF138	CHRF137	CHRF130	ERS25054338	ERR15138307
KPS_0441	CHRF	Southern Asia	Bangladesh	CHRF149	neonate	2020	256342	79	5525615	2	KL15	K15	Typeable	O4	O4	Typeable	Klebsiella pneumoniae	ST11	NA	O4	37	O4	CHRF149	CHRF149	CHRF149	CHRF149	CHRF178	CHRF174	CHRF169	CHRF158	CHRF149	CHRF142	CHRF138	CHRF137	CHRF130	ERS25054129	ERR15183998
KPS_0443	CHRF	Southern Asia	Bangladesh	CHRF149	neonate	2020	118432	92	5487728	2	KL15	K15	Typeable	O4	O4	Typeable	Klebsiella pneumoniae	ST11	NA	O4	37	O4	CHRF149	CHRF149	CHRF149	CHRF149	CHRF230	CHRF213	CHRF202	CHRF158	CHRF149	CHRF142	CHRF138	CHRF137	CHRF130	ERS25054363	ERR15139049
KPS_0446	CHRF	Southern Asia	Bangladesh	CHRF149	neonate	2020	350709	81	5552985	2	KL15	K15	Typeable	O4	O4	Typeable	Klebsiella pneumoniae	ST11	NA	O4	37	O4	CHRF149	CHRF149	CHRF149	CHRF149	CHRF232	CHRF174	CHRF169	CHRF158	CHRF149	CHRF142	CHRF138	CHRF137	CHRF130	ERS25054117	ERR15139844
KPS_0455	CHRF	Southern Asia	Bangladesh	CHRF149	neonate	2020	350709	79	5552798	2	KL15	K15	Typeable	O4	O4	Typeable	Klebsiella pneumoniae	ST11	NA	O4	37	O4	CHRF149	CHRF149	CHRF149	CHRF149	CHRF240	CHRF174	CHRF169	CHRF158	CHRF149	CHRF142	CHRF138	CHRF137	CHRF130	ERS25054118	ERR15139845
KPS_0459	CHRF	Southern Asia	Bangladesh	CHRF149	neonate	2020	350710	79	5545808	2	KL15	K15	Typeable	O4	O4	Typeable	Klebsiella pneumoniae	ST11	NA	O4	37	O4	CHRF149	CHRF149	CHRF149	CHRF149	CHRF178	CHRF174	CHRF169	CHRF158	CHRF149	CHRF142	CHRF138	CHRF137	CHRF130	ERS25054173	ERR15134449
KPS_0465	CHRF	Southern Asia	Bangladesh	CHRF149	neonate	2020	350709	83	5551294	2	KL15	K15	Typeable	O4	O4	Typeable	Klebsiella pneumoniae	ST11	NA	O4	37	O4	CHRF149	CHRF149	CHRF149	CHRF149	CHRF178	CHRF174	CHRF169	CHRF158	CHRF149	CHRF142	CHRF138	CHRF137	CHRF130	ERS25054120	ERR15139847
KPS_0415	CHRF	Southern Asia	Bangladesh	CHRF149	neonate	2020	300910	79	5468152	2	KL15	K15	Typeable	O4	O4	Typeable	Klebsiella pneumoniae	ST11	NA	O4	38	O4	CHRF149	CHRF149	CHRF149	CHRF149	CHRF217	CHRF174	CHRF169	CHRF158	CHRF149	CHRF142	CHRF138	CHRF137	CHRF130	ERS25054273	ERR15134481
KPS_0331	CHRF	Southern Asia	Bangladesh	CHRF150	neonate	2019	214402	94	5635051	2	KL10	K10	Typeable	O3/O3a	O3/O3a	Typeable	Klebsiella pneumoniae	ST147	NA	O3⍺/O3β	37	O3/O3a	CHRF150	CHRF150	CHRF150	CHRF150	CHRF179	CHRF175	CHRF170	CHRF159	CHRF150	CHRF143	CHRF139	CHRF138	CHRF131	ERS25054259	ERR15134466
KPS_0343	CHRF	Southern Asia	Bangladesh	CHRF150	neonate	2019	206385	95	5635575	2	KL10	K10	Typeable	O3/O3a	O3/O3a	Typeable	Klebsiella pneumoniae	ST147	NA	O3⍺/O3β	37	O3/O3a	CHRF150	CHRF150	CHRF150	CHRF150	CHRF186	CHRF175	CHRF170	CHRF159	CHRF150	CHRF143	CHRF139	CHRF138	CHRF131	ERS25054322	ERR15137859
KPS_0349	CHRF	Southern Asia	Bangladesh	CHRF150	neonate	2019	206385	98	5635115	2	KL10	K10	Typeable	O3/O3a	O3/O3a	Typeable	Klebsiella pneumoniae	ST147	NA	O3⍺/O3β	37	O3/O3a	CHRF150	CHRF150	CHRF150	CHRF150	CHRF186	CHRF175	CHRF170	CHRF159	CHRF150	CHRF143	CHRF139	CHRF138	CHRF131	ERS25054380	ERR15192704
KPS_0350	CHRF	Southern Asia	Bangladesh	CHRF150	neonate	2019	196934	98	5635325	2	KL10	K10	Typeable	O3/O3a	O3/O3a	Typeable	Klebsiella pneumoniae	ST147	NA	O3⍺/O3β	37	O3/O3a	CHRF150	CHRF150	CHRF150	CHRF150	CHRF186	CHRF175	CHRF170	CHRF159	CHRF150	CHRF143	CHRF139	CHRF138	CHRF131	ERS25054346	ERR15138315
KPS_0353	CHRF	Southern Asia	Bangladesh	CHRF150	neonate	2019	196934	92	5635975	2	KL10	K10	Typeable	O3/O3a	O3/O3a	Typeable	Klebsiella pneumoniae	ST147	NA	O3⍺/O3β	37	O3/O3a	CHRF150	CHRF150	CHRF150	CHRF150	CHRF186	CHRF175	CHRF170	CHRF159	CHRF150	CHRF143	CHRF139	CHRF138	CHRF131	ERS25054376	ERR15192430
KPS_0333	CHRF	Southern Asia	Bangladesh	CHRF151	neonate	2019	281110	138	5800200	1	KL136	unknown (KL136)	Typeable	O1/O2v2	O1ab	Typeable	Klebsiella pneumoniae	ST70	NA	O1⍺β,2β	37	O1 (O1/O2v2)	CHRF151	CHRF151	CHRF151	CHRF151	CHRF182	CHRF178	CHRF172	CHRF161	CHRF151	CHRF144	CHRF140	CHRF139	CHRF132	ERS25054321	ERR15137858
KPS_0339	CHRF	Southern Asia	Bangladesh	CHRF151	neonate	2019	252955	142	5769212	1	KL136	unknown (KL136)	Typeable	O1/O2v2	O1ab	Typeable	Klebsiella pneumoniae	ST70	NA	O1⍺β,2β	37	O1 (O1/O2v2)	CHRF151	CHRF151	CHRF151	CHRF151	CHRF184	CHRF178	CHRF172	CHRF161	CHRF151	CHRF144	CHRF140	CHRF139	CHRF132	ERS25054153	ERR15134244
KPS_0341	CHRF	Southern Asia	Bangladesh	CHRF151	neonate	2019	322768	151	5771152	1	KL136	unknown (KL136)	Typeable	O1/O2v2	O1ab	Typeable	Klebsiella pneumoniae	ST70	NA	O1⍺β,2β	38	O1 (O1/O2v2)	CHRF151	CHRF151	CHRF151	CHRF151	CHRF184	CHRF178	CHRF172	CHRF161	CHRF151	CHRF144	CHRF140	CHRF139	CHRF132	ERS25054383	ERR15193133
KPS_0365	CHRF	Southern Asia	Bangladesh	CHRF151	neonate	2019	281101	132	5774209	1	KL136	unknown (KL136)	Typeable	O1/O2v2	O1ab	Typeable	Klebsiella pneumoniae	ST70	NA	O1⍺β,2β	37	O1 (O1/O2v2)	CHRF151	CHRF151	CHRF151	CHRF151	CHRF197	CHRF178	CHRF172	CHRF161	CHRF151	CHRF144	CHRF140	CHRF139	CHRF132	ERS25054325	ERR15138276
KPS_0337	CHRF	Southern Asia	Bangladesh	CHRF152	neonate	2019	293315	124	5603368	1	KL11	K11	Typeable	O3b	O3b	Typeable	Klebsiella pneumoniae	ST22-1LV	NA	O3𝛾	37	O3b	CHRF152	CHRF152	CHRF152	CHRF152	CHRF183	CHRF179	CHRF173	CHRF162	CHRF152	CHRF145	CHRF141	CHRF140	CHRF133	ERS25054144	ERR15134024
KPS_0340	CHRF	Southern Asia	Bangladesh	CHRF153	neonate	2019	182036	134	5529180	2	KL54	K54	Typeable	O1/O2v2	O1ab	Typeable	Klebsiella pneumoniae	ST6366	NA	O1⍺β,2β	37	O1 (O1/O2v2)	CHRF153	CHRF153	CHRF153	CHRF153	CHRF185	CHRF180	CHRF174	CHRF163	CHRF153	CHRF146	CHRF118	CHRF117	CHRF111	ERS25054323	ERR15137860
KPS_0357	CHRF	Southern Asia	Bangladesh	CHRF149	neonate	2019	258549	85	5546802	3	KL15	K15	Typeable	O4	O4	Typeable	Klebsiella pneumoniae	ST11	NA	O4	37	O4	CHRF149	CHRF149	CHRF149	CHRF149	CHRF192	CHRF174	CHRF169	CHRF158	CHRF149	CHRF142	CHRF138	CHRF137	CHRF130	ERS25054268	ERR15134475
KPS_0366	CHRF	Southern Asia	Bangladesh	CHRF149	neonate	2019	258519	88	5550097	2	KL15	K15	Typeable	O4	O4	Typeable	Klebsiella pneumoniae	ST11	NA	O4	37	O4	CHRF149	CHRF149	CHRF149	CHRF149	CHRF198	CHRF174	CHRF169	CHRF158	CHRF149	CHRF142	CHRF138	CHRF137	CHRF130	ERS25054269	ERR15134476
KPS_0400	CHRF	Southern Asia	Bangladesh	CHRF149	neonate	2020	203670	109	5542540	2	KL15	K15	Typeable	O4	O4	Typeable	Klebsiella pneumoniae	ST11	NA	O4	37	O4	CHRF149	CHRF149	CHRF149	CHRF149	CHRF207	CHRF195	CHRF169	CHRF158	CHRF149	CHRF142	CHRF138	CHRF137	CHRF130	ERS25054282	ERR15135235
KPS_0403	CHRF	Southern Asia	Bangladesh	CHRF149	neonate	2020	60568	225	5488746	2	KL15	K15	Typeable	O4	O4	Typeable	Klebsiella pneumoniae	ST11	NA	O4	37	O4	CHRF149	CHRF149	CHRF149	CHRF149	CHRF208	CHRF196	CHRF188	CHRF177	CHRF149	CHRF142	CHRF138	CHRF137	CHRF130	ERS25054364	ERR15139050
KPS_0345	CHRF	Southern Asia	Bangladesh	CHRF154	neonate	2019	348493	82	5519315	1	KL124	unknown (KL124)	Typeable	O1/O2v1	O1ab	Typeable	Klebsiella pneumoniae	ST48	NA	O1⍺β,2⍺	35	O1 (O1/O2v1)	CHRF154	CHRF154	CHRF154	CHRF154	CHRF188	CHRF182	CHRF175	CHRF164	CHRF154	CHRF147	CHRF142	CHRF141	CHRF134	ERS25054381	ERR15192706
KPS_0346	CHRF	Southern Asia	Bangladesh	CHRF155	neonate	2019	244400	150	5963629	2	KL155	unknown (KL155)	Typeable	OL13	O13	Typeable	Klebsiella pneumoniae	ST895	NA	O13	37	OL13	CHRF155	CHRF155	CHRF155	CHRF155	CHRF189	CHRF183	CHRF176	CHRF165	CHRF155	CHRF148	CHRF143	CHRF142	CHRF135	ERS25054326	ERR15138277
KPS_0347	CHRF	Southern Asia	Bangladesh	CHRF156	neonate	2019	293544	152	5678291	2	KL51	K51	Typeable	O3b	O3b	Typeable	Klebsiella pneumoniae	ST16	NA	O3𝛾	37	O3b	CHRF156	CHRF156	CHRF156	CHRF156	CHRF190	CHRF184	CHRF177	CHRF166	CHRF156	CHRF149	CHRF144	CHRF143	CHRF136	ERS25054133	ERR15133950
KPS_0351	CHRF	Southern Asia	Bangladesh	CHRF157	neonate	2019	268557	74	5249132	1	KL38	K38	Typeable	O3b	O3b	Typeable	Klebsiella pneumoniae	ST1804	NA	O3𝛾	38	O3b	CHRF157	CHRF157	CHRF157	CHRF157	CHRF191	CHRF185	CHRF178	CHRF167	CHRF157	CHRF150	CHRF145	CHRF144	CHRF137	ERS25054122	ERR15133947
KPS_0360	CHRF	Southern Asia	Bangladesh	CHRF158	neonate	2019	313128	70	5294590	2	KL25	K25	Typeable	O5	O5	Typeable	Klebsiella pneumoniae	ST17	NA	O5	38	O5	CHRF158	CHRF158	CHRF158	CHRF158	CHRF193	CHRF186	CHRF179	CHRF168	CHRF158	CHRF151	CHRF146	CHRF145	CHRF138	ERS25054159	ERR15139956
KPS_0363	CHRF	Southern Asia	Bangladesh	CHRF159	neonate	2019	108193	135	5516178	2	KL15	K15	Typeable	O4	O4	Typeable	Klebsiella pneumoniae	ST11	NA	O4	37	O4	CHRF159	CHRF159	CHRF159	CHRF159	CHRF195	CHRF187	CHRF180	CHRF169	CHRF159	CHRF152	CHRF138	CHRF137	CHRF130	ERS25054267	ERR15134474
KPS_0364	CHRF	Southern Asia	Bangladesh	CHRF160	neonate	2019	251077	99	5761882	2	KL48	K48	Typeable	O1/O2v1	O2a	Typeable	Klebsiella pneumoniae	ST147	NA	O2⍺	37	O2a (O1/O2v1)	CHRF160	CHRF160	CHRF160	CHRF160	CHRF196	CHRF188	CHRF181	CHRF170	CHRF160	CHRF153	CHRF147	CHRF146	CHRF139	ERS25054149	ERR15187794
KPS_0371	CHRF	Southern Asia	Bangladesh	CHRF161	neonate	2019	257649	157	5731884	2	KL30	K30	Typeable	O1/O2v1	O1ab	Typeable	Klebsiella pneumoniae	ST43	NA	O1⍺β,2⍺	37	O1 (O1/O2v1)	CHRF161	CHRF161	CHRF161	CHRF161	CHRF201	CHRF189	CHRF182	CHRF171	CHRF161	CHRF154	CHRF148	CHRF147	CHRF140	ERS25054261	ERR15134468
KPS_0375	CHRF	Southern Asia	Bangladesh	CHRF162	neonate	2019	230036	193	5785559	2	KL141	unknown (KL141)	Typeable	O4	O4	Typeable	Klebsiella pneumoniae	ST273	NA	O4	37	O4	CHRF162	CHRF162	CHRF162	CHRF162	CHRF202	CHRF190	CHRF183	CHRF172	CHRF162	CHRF155	CHRF149	CHRF148	CHRF141	ERS25054370	ERR15192232
KPS_0431	CHRF	Southern Asia	Bangladesh	CHRF148	neonate	2020	306255	86	5491898	2	KL62	K62	Typeable	O1/O2v1	O1ab	Typeable	Klebsiella pneumoniae	ST48	NA	O1⍺β,2⍺	37	O1 (O1/O2v1)	CHRF148	CHRF148	CHRF148	CHRF148	CHRF225	CHRF210	CHRF199	CHRF185	CHRF148	CHRF141	CHRF137	CHRF136	CHRF129	ERS25054339	ERR15138308
KPS_0448	CHRF	Southern Asia	Bangladesh	CHRF148	neonate	2020	306320	92	5722526	2	KL62	K62	Typeable	O1/O2v1	O1ab	Typeable	Klebsiella pneumoniae	ST48	NA	O1⍺β,2⍺	37	O1 (O1/O2v1)	CHRF148	CHRF148	CHRF148	CHRF148	CHRF233	CHRF215	CHRF204	CHRF173	CHRF148	CHRF141	CHRF137	CHRF136	CHRF129	ERS25054255	ERR15134462
KPS_0450	CHRF	Southern Asia	Bangladesh	CHRF148	neonate	2020	303296	83	5608488	2	KL62	K62	Typeable	O1/O2v1	O1ab	Typeable	Klebsiella pneumoniae	ST48	NA	O1⍺β,2⍺	37	O1 (O1/O2v1)	CHRF148	CHRF148	CHRF148	CHRF148	CHRF235	CHRF217	CHRF206	CHRF189	CHRF148	CHRF141	CHRF137	CHRF136	CHRF129	ERS25054107	ERR15139834
KPS_0458	CHRF	Southern Asia	Bangladesh	CHRF148	neonate	2020	266410	85	5795338	2	KL62	K62	Typeable	O1/O2v1	O1ab	Typeable	Klebsiella pneumoniae	ST48	NA	O1⍺β,2⍺	37	O1 (O1/O2v1)	CHRF148	CHRF148	CHRF148	CHRF148	CHRF242	CHRF215	CHRF204	CHRF173	CHRF148	CHRF141	CHRF137	CHRF136	CHRF129	ERS25054112	ERR15139839
KPS_0460	CHRF	Southern Asia	Bangladesh	CHRF148	neonate	2020	303301	88	5784788	2	KL62	K62	Typeable	O1/O2v1	O1ab	Typeable	Klebsiella pneumoniae	ST48	NA	O1⍺β,2⍺	37	O1 (O1/O2v1)	CHRF148	CHRF148	CHRF148	CHRF148	CHRF242	CHRF215	CHRF204	CHRF173	CHRF148	CHRF141	CHRF137	CHRF136	CHRF129	ERS25054125	ERR15183916
KPS_0462	CHRF	Southern Asia	Bangladesh	CHRF148	neonate	2020	313152	89	5798271	2	KL62	K62	Typeable	O1/O2v1	O1ab	Typeable	Klebsiella pneumoniae	ST48	NA	O1⍺β,2⍺	37	O1 (O1/O2v1)	CHRF148	CHRF148	CHRF148	CHRF148	CHRF242	CHRF215	CHRF204	CHRF173	CHRF148	CHRF141	CHRF137	CHRF136	CHRF129	ERS25054253	ERR15134460
KPS_0489	CHRF	Southern Asia	Bangladesh	CHRF149	neonate	2021	270158	81	5548792	2	KL15	K15	Typeable	O4	O4	Typeable	Klebsiella pneumoniae	ST11	NA	O4	35	O4	CHRF149	CHRF149	CHRF149	CHRF149	CHRF178	CHRF174	CHRF169	CHRF158	CHRF149	CHRF142	CHRF138	CHRF137	CHRF130	ERS25054101	ERR15139509
KPS_0492	CHRF	Southern Asia	Bangladesh	CHRF149	neonate	2021	350709	82	5546973	2	KL15	K15	Typeable	O4	O4	Typeable	Klebsiella pneumoniae	ST11	NA	O4	37	O4	CHRF149	CHRF149	CHRF149	CHRF149	CHRF178	CHRF174	CHRF169	CHRF158	CHRF149	CHRF142	CHRF138	CHRF137	CHRF130	ERS25054095	ERR15139503
KPS_0531	CHRF	Southern Asia	Bangladesh	CHRF149	neonate	2021	350710	80	5547943	2	KL15	K15	Typeable	O4	O4	Typeable	Klebsiella pneumoniae	ST11	NA	O4	37	O4	CHRF149	CHRF149	CHRF149	CHRF149	CHRF178	CHRF174	CHRF169	CHRF158	CHRF149	CHRF142	CHRF138	CHRF137	CHRF130	ERS25054233	ERR15142879
KPS_0381	CHRF	Southern Asia	Bangladesh	CHRF163	neonate	2020	347932	119	5496381	2	KL171	unknown (KL171)	Typeable	O3b	O3b	Typeable	Klebsiella pneumoniae	ST3175-1LV	NA	O3𝛾	37	O3b	CHRF163	CHRF163	CHRF163	CHRF163	CHRF204	CHRF192	CHRF185	CHRF174	CHRF163	CHRF156	CHRF150	CHRF149	CHRF142	ERS25054335	ERR15138304
KPS_0387	CHRF	Southern Asia	Bangladesh	CHRF163	neonate	2020	347982	119	5497631	2	KL171	unknown (KL171)	Typeable	O3b	O3b	Typeable	Klebsiella pneumoniae	ST3175-1LV	NA	O3𝛾	37	O3b	CHRF163	CHRF163	CHRF163	CHRF163	CHRF204	CHRF192	CHRF185	CHRF174	CHRF163	CHRF156	CHRF150	CHRF149	CHRF142	ERS25054276	ERR15135223
KPS_0554	CHRF	Southern Asia	Bangladesh	CHRF148	neonate	2021	315032	79	5474824	2	KL62	K62	Typeable	O1/O2v1	O1ab	Typeable	Klebsiella pneumoniae	ST48	NA	O1⍺β,2⍺	37	O1 (O1/O2v1)	CHRF148	CHRF148	CHRF148	CHRF148	CHRF274	CHRF242	CHRF229	CHRF209	CHRF148	CHRF141	CHRF137	CHRF136	CHRF129	ERS25054204	ERR15141288
KPS_0563	CHRF	Southern Asia	Bangladesh	CHRF148	neonate	2021	315036	78	5474339	2	KL62	K62	Typeable	O1/O2v1	O1ab	Typeable	Klebsiella pneumoniae	ST48	NA	O1⍺β,2⍺	37	O1 (O1/O2v1)	CHRF148	CHRF148	CHRF148	CHRF148	CHRF274	CHRF242	CHRF229	CHRF209	CHRF148	CHRF141	CHRF137	CHRF136	CHRF129	ERS25054191	ERR15141244
KPS_0567	CHRF	Southern Asia	Bangladesh	CHRF148	neonate	2021	313156	86	5680186	2	KL62	K62	Typeable	O1/O2v1	O1ab	Typeable	Klebsiella pneumoniae	ST48	NA	O1⍺β,2⍺	37	O1 (O1/O2v1)	CHRF148	CHRF148	CHRF148	CHRF148	CHRF280	CHRF246	CHRF232	CHRF173	CHRF148	CHRF141	CHRF137	CHRF136	CHRF129	ERS25054196	ERR15141249
KPS_0392	CHRF	Southern Asia	Bangladesh	CHRF164	neonate	2020	258612	237	5744922	2	KL64	K64	Typeable	O1/O2v1	O2a	Typeable	Klebsiella pneumoniae	ST147	NA	O2⍺	38	O2a (O1/O2v1)	CHRF164	CHRF164	CHRF164	CHRF164	CHRF205	CHRF193	CHRF186	CHRF175	CHRF164	CHRF157	CHRF151	CHRF150	CHRF143	ERS25054275	ERR15135222
KPS_0401	CHRF	Southern Asia	Bangladesh	CHRF165	neonate	2020	237258	127	5688370	2	KL81	K81	Typeable	OL13	O13	Typeable	Klebsiella pneumoniae	ST16	NA	O13	37	OL13	CHRF165	CHRF165	CHRF165	CHRF165	CHRF206	CHRF194	CHRF187	CHRF176	CHRF165	CHRF158	CHRF152	CHRF151	CHRF144	ERS25054345	ERR15138314
KPS_0404	CHRF	Southern Asia	Bangladesh	CHRF166	neonate	2020	293544	146	5631134	2	KL48	K48	Typeable	O1/O2v1	O2a	Typeable	Klebsiella pneumoniae	ST16	NA	O2⍺	37	O2a (O1/O2v1)	CHRF166	CHRF166	CHRF166	CHRF166	CHRF209	CHRF197	CHRF189	CHRF178	CHRF166	CHRF159	CHRF153	CHRF152	CHRF107	ERS25054126	ERR15183918
KPS_0405	CHRF	Southern Asia	Bangladesh	CHRF167	neonate	2020	293544	88	5593561	2	KL81	K81	Typeable	OL13	O13	Typeable	Klebsiella pneumoniae	ST16	NA	O13	37	OL13	CHRF167	CHRF167	CHRF167	CHRF167	CHRF210	CHRF198	CHRF190	CHRF179	CHRF167	CHRF158	CHRF152	CHRF151	CHRF144	ERS25054158	ERR15134447
KPS_0408	CHRF	Southern Asia	Bangladesh	CHRF168	neonate	2020	204688	170	5682100	2	KL15	K15	Typeable	O4	O4	Typeable	Klebsiella pneumoniae	ST70	NA	O4	37	O4	CHRF168	CHRF168	CHRF168	CHRF168	CHRF212	CHRF199	CHRF191	CHRF180	CHRF168	CHRF160	CHRF154	CHRF153	CHRF145	ERS25054252	ERR15134459
KPS_0411	CHRF	Southern Asia	Bangladesh	CHRF169	neonate	2020	164054	185	5623721	2	KL15	K15	Typeable	O4	O4	Typeable	Klebsiella pneumoniae	ST502	NA	O4	37	O4	CHRF169	CHRF169	CHRF169	CHRF169	CHRF213	CHRF200	CHRF192	CHRF181	CHRF169	CHRF161	CHRF155	CHRF154	CHRF146	ERS25054194	ERR15134451
KPS_0413	CHRF	Southern Asia	Bangladesh	CHRF169	neonate	2020	162583	190	5625359	2	KL15	K15	Typeable	O4	O4	Typeable	Klebsiella pneumoniae	ST502	NA	O4	37	O4	CHRF169	CHRF169	CHRF169	CHRF169	CHRF215	CHRF202	CHRF193	CHRF181	CHRF169	CHRF161	CHRF155	CHRF154	CHRF146	ERS25054254	ERR15134461
KPS_0479	CHRF	Southern Asia	Bangladesh	CHRF169	neonate	2021	154759	194	5596768	2	KL15	K15	Typeable	O4	O4	Typeable	Klebsiella pneumoniae	ST502	NA	O4	37	O4	CHRF169	CHRF169	CHRF169	CHRF169	CHRF252	CHRF206	CHRF193	CHRF181	CHRF169	CHRF161	CHRF155	CHRF154	CHRF146	ERS25054170	ERR15140488
KPS_0486	CHRF	Southern Asia	Bangladesh	CHRF169	neonate	2021	150043	200	5593685	2	KL15	K15	Typeable	O4	O4	Typeable	Klebsiella pneumoniae	ST502	NA	O4	37	O4	CHRF169	CHRF169	CHRF169	CHRF169	CHRF253	CHRF206	CHRF193	CHRF181	CHRF169	CHRF161	CHRF155	CHRF154	CHRF146	ERS25054184	ERR15140930
KPS_0495	CHRF	Southern Asia	Bangladesh	CHRF169	neonate	2021	147688	194	5586857	2	KL15	K15	Typeable	O4	O4	Typeable	Klebsiella pneumoniae	ST502	NA	O4	37	O4	CHRF169	CHRF169	CHRF169	CHRF169	CHRF252	CHRF206	CHRF193	CHRF181	CHRF169	CHRF161	CHRF155	CHRF154	CHRF146	ERS25054234	ERR15142889
KPS_0412	CHRF	Southern Asia	Bangladesh	CHRF169	neonate	2020	154758	199	5615939	2	KL15	K15	Typeable	O4	O4	Typeable	Klebsiella pneumoniae	ST502	NA	O4	37	O4	CHRF169	CHRF169	CHRF169	CHRF169	CHRF214	CHRF201	CHRF193	CHRF181	CHRF169	CHRF161	CHRF155	CHRF154	CHRF146	ERS25054128	ERR15183996
KPS_0423	CHRF	Southern Asia	Bangladesh	CHRF169	neonate	2020	154758	190	5624259	2	KL15	K15	Typeable	O4	O4	Typeable	Klebsiella pneumoniae	ST502	NA	O4	37	O4	CHRF169	CHRF169	CHRF169	CHRF169	CHRF221	CHRF206	CHRF193	CHRF181	CHRF169	CHRF161	CHRF155	CHRF154	CHRF146	ERS25054298	ERR15136924
KPS_0434	CHRF	Southern Asia	Bangladesh	CHRF169	neonate	2020	147688	192	5594500	2	KL15	K15	Typeable	O4	O4	Typeable	Klebsiella pneumoniae	ST502	NA	O4	37	O4	CHRF169	CHRF169	CHRF169	CHRF169	CHRF226	CHRF206	CHRF193	CHRF181	CHRF169	CHRF161	CHRF155	CHRF154	CHRF146	ERS25054341	ERR15138310
KPS_0436	CHRF	Southern Asia	Bangladesh	CHRF169	neonate	2020	147688	211	5620267	2	KL15	K15	Typeable	O4	O4	Typeable	Klebsiella pneumoniae	ST502	NA	O4	37	O4	CHRF169	CHRF169	CHRF169	CHRF169	CHRF226	CHRF206	CHRF193	CHRF181	CHRF169	CHRF161	CHRF155	CHRF154	CHRF146	ERS25054106	ERR15139513
KPS_0477	CHRF	Southern Asia	Bangladesh	CHRF169	neonate	2021	164056	196	5622414	2	KL15	K15	Typeable	O4	O4	Typeable	Klebsiella pneumoniae	ST502	NA	O4	37	O4	CHRF169	CHRF169	CHRF169	CHRF169	CHRF251	CHRF201	CHRF193	CHRF181	CHRF169	CHRF161	CHRF155	CHRF154	CHRF146	ERS25054187	ERR15141239
KPS_0493	CHRF	Southern Asia	Bangladesh	CHRF169	neonate	2021	127511	201	5590904	2	KL15	K15	Typeable	O4	O4	Typeable	Klebsiella pneumoniae	ST502	NA	O4	37	O4	CHRF169	CHRF169	CHRF169	CHRF169	CHRF226	CHRF206	CHRF193	CHRF181	CHRF169	CHRF161	CHRF155	CHRF154	CHRF146	ERS25054099	ERR15139507
KPS_0508	CHRF	Southern Asia	Bangladesh	CHRF169	neonate	2021	147744	194	5590187	2	KL15	K15	Typeable	O4	O4	Typeable	Klebsiella pneumoniae	ST502	NA	O4	37	O4	CHRF169	CHRF169	CHRF169	CHRF169	CHRF226	CHRF206	CHRF193	CHRF181	CHRF169	CHRF161	CHRF155	CHRF154	CHRF146	ERS25054175	ERR15140513
KPS_0557	CHRF	Southern Asia	Bangladesh	CHRF169	neonate	2021	114257	206	5610366	2	KL15	K15	Typeable	O4	O4	Typeable	Klebsiella pneumoniae	ST502	NA	O4	37	O4	CHRF169	CHRF169	CHRF169	CHRF169	CHRF275	CHRF243	CHRF230	CHRF181	CHRF169	CHRF161	CHRF155	CHRF154	CHRF146	ERS25054222	ERR15142490
KPS_0416	CHRF	Southern Asia	Bangladesh	CHRF169	neonate	2020	147688	202	5612144	2	KL15	K15	Typeable	O4	O4	Typeable	Klebsiella pneumoniae	ST502	NA	O4	37	O4	CHRF169	CHRF169	CHRF169	CHRF169	CHRF218	CHRF203	CHRF193	CHRF181	CHRF169	CHRF161	CHRF155	CHRF154	CHRF146	ERS25054281	ERR15135234
KPS_0419	CHRF	Southern Asia	Bangladesh	CHRF170	neonate	2020	257277	95	5424638	2	KL8	K8	Typeable	O1/O2v2	O1ab	Typeable	Klebsiella pneumoniae	ST2482-1LV	NA	O1⍺β,2β	37	O1 (O1/O2v2)	CHRF170	CHRF170	CHRF170	CHRF170	CHRF219	CHRF204	CHRF194	CHRF182	CHRF170	CHRF162	CHRF156	CHRF155	CHRF147	ERS25054344	ERR15138313
KPS_0421	CHRF	Southern Asia	Bangladesh	CHRF170	neonate	2020	273655	95	5427680	2	KL8	K8	Typeable	O1/O2v2	O1ab	Typeable	Klebsiella pneumoniae	ST2482-1LV	NA	O1⍺β,2β	37	O1 (O1/O2v2)	CHRF170	CHRF170	CHRF170	CHRF170	CHRF220	CHRF205	CHRF195	CHRF182	CHRF170	CHRF162	CHRF156	CHRF155	CHRF147	ERS25054131	ERR15184005
KPS_0425	CHRF	Southern Asia	Bangladesh	CHRF170	neonate	2020	273655	88	5428264	2	KL8	K8	Typeable	O1/O2v2	O1ab	Typeable	Klebsiella pneumoniae	ST2482-1LV	NA	O1⍺β,2β	37	O1 (O1/O2v2)	CHRF170	CHRF170	CHRF170	CHRF170	CHRF220	CHRF205	CHRF195	CHRF182	CHRF170	CHRF162	CHRF156	CHRF155	CHRF147	ERS25054132	ERR15184008
KPS_0427	CHRF	Southern Asia	Bangladesh	CHRF170	neonate	2020	259597	87	5427446	2	KL8	K8	Typeable	O1/O2v2	O1ab	Typeable	Klebsiella pneumoniae	ST2482-1LV	NA	O1⍺β,2β	37	O1 (O1/O2v2)	CHRF170	CHRF170	CHRF170	CHRF170	CHRF222	CHRF207	CHRF196	CHRF182	CHRF170	CHRF162	CHRF156	CHRF155	CHRF147	ERS25054284	ERR15135321
KPS_0428	CHRF	Southern Asia	Bangladesh	CHRF170	neonate	2020	314988	86	5425526	2	KL8	K8	Typeable	O1/O2v2	O1ab	Typeable	Klebsiella pneumoniae	ST2482-1LV	NA	O1⍺β,2β	37	O1 (O1/O2v2)	CHRF170	CHRF170	CHRF170	CHRF170	CHRF220	CHRF205	CHRF195	CHRF182	CHRF170	CHRF162	CHRF156	CHRF155	CHRF147	ERS25054134	ERR15184012
KPS_0429	CHRF	Southern Asia	Bangladesh	CHRF171	neonate	2020	328149	96	5643808	2	KL183	unknown (KL183)	Typeable	OL13	O13	Typeable	Klebsiella pneumoniae	ST336	NA	O13	37	OL13	CHRF171	CHRF171	CHRF171	CHRF171	CHRF223	CHRF208	CHRF197	CHRF183	CHRF171	CHRF163	CHRF157	CHRF156	CHRF148	ERS25054368	ERR15192221
KPS_0430	CHRF	Southern Asia	Bangladesh	CHRF172	neonate	2020	328768	81	5441701	2	KL36	K36	Typeable	O4	O4	Typeable	Klebsiella pneumoniae	ST437	NA	O4	37	O4	CHRF172	CHRF172	CHRF172	CHRF172	CHRF224	CHRF209	CHRF198	CHRF184	CHRF172	CHRF164	CHRF158	CHRF157	CHRF149	ERS25054109	ERR15139837
KPS_0469	CHRF	Southern Asia	Bangladesh	CHRF172	neonate	2020	328768	73	5442833	2	KL36	K36	Typeable	O4	O4	Typeable	Klebsiella pneumoniae	ST437	NA	O4	37	O4	CHRF172	CHRF172	CHRF172	CHRF172	CHRF245	CHRF209	CHRF198	CHRF184	CHRF172	CHRF164	CHRF158	CHRF157	CHRF149	ERS25054250	ERR15134457
KPS_0537	CHRF	Southern Asia	Bangladesh	CHRF172	neonate	2021	328768	74	5441373	2	KL36	K36	Typeable	O4	O4	Typeable	Klebsiella pneumoniae	ST437	NA	O4	37	O4	CHRF172	CHRF172	CHRF172	CHRF172	CHRF245	CHRF209	CHRF198	CHRF184	CHRF172	CHRF164	CHRF158	CHRF157	CHRF149	ERS25054211	ERR15141297
KPS_0545	CHRF	Southern Asia	Bangladesh	CHRF172	neonate	2021	212899	82	5441079	2	KL36	K36	Typeable	O4	O4	Typeable	Klebsiella pneumoniae	ST437	NA	O4	37	O4	CHRF172	CHRF172	CHRF172	CHRF172	CHRF245	CHRF209	CHRF198	CHRF184	CHRF172	CHRF164	CHRF158	CHRF157	CHRF149	ERS25054220	ERR15142371
KPS_0547	CHRF	Southern Asia	Bangladesh	CHRF172	neonate	2021	269516	82	5441464	2	KL36	K36	Typeable	O4	O4	Typeable	Klebsiella pneumoniae	ST437	NA	O4	37	O4	CHRF172	CHRF172	CHRF172	CHRF172	CHRF245	CHRF209	CHRF198	CHRF184	CHRF172	CHRF164	CHRF158	CHRF157	CHRF149	ERS25054198	ERR15141251
KPS_0444	CHRF	Southern Asia	Bangladesh	CHRF148	neonate	2020	315059	90	5798417	2	KL62	K62	Typeable	O1/O2v1	O1ab	Typeable	Klebsiella pneumoniae	ST48	NA	O1⍺β,2⍺	37	O1 (O1/O2v1)	CHRF148	CHRF148	CHRF148	CHRF148	CHRF231	CHRF214	CHRF203	CHRF173	CHRF148	CHRF141	CHRF137	CHRF136	CHRF129	ERS25054183	ERR15134450
KPS_0560	CHRF	Southern Asia	Bangladesh	CHRF148	neonate	2021	303294	84	5679296	2	KL62	K62	Typeable	O1/O2v1	O1ab	Typeable	Klebsiella pneumoniae	ST48	NA	O1⍺β,2⍺	37	O1 (O1/O2v1)	CHRF148	CHRF148	CHRF148	CHRF148	CHRF276	CHRF244	CHRF231	CHRF210	CHRF148	CHRF141	CHRF137	CHRF136	CHRF129	ERS25054209	ERR15141294
KPS_0435	CHRF	Southern Asia	Bangladesh	CHRF173	neonate	2020	198506	89	5309085	0	KL186	unknown (KL186)	Typeable	OL102	OL102	Typeable	Klebsiella pneumoniae	ST1655	NA	O14	38	OL102	CHRF173	CHRF173	CHRF173	CHRF173	CHRF227	CHRF211	CHRF200	CHRF186	CHRF173	CHRF165	CHRF159	CHRF158	CHRF150	ERS25054121	ERR15183908
KPS_0442	CHRF	Southern Asia	Bangladesh	CHRF174	neonate	2020	300294	104	5595498	2	KL17	K17	Typeable	O1/O2v1	O1ab	Typeable	Klebsiella pneumoniae	ST101	NA	O1⍺β,2⍺	37	O1 (O1/O2v1)	CHRF174	CHRF174	CHRF174	CHRF174	CHRF229	CHRF212	CHRF201	CHRF187	CHRF174	CHRF166	CHRF160	CHRF159	CHRF151	ERS25054280	ERR15135233
KPS_0476	CHRF	Southern Asia	Bangladesh	CHRF174	neonate	2021	318839	103	5535036	2	KL17	K17	Typeable	O1/O2v1	O1ab	Typeable	Klebsiella pneumoniae	ST101	NA	O1⍺β,2⍺	37	O1 (O1/O2v1)	CHRF174	CHRF174	CHRF174	CHRF174	CHRF250	CHRF229	CHRF218	CHRF187	CHRF174	CHRF166	CHRF160	CHRF159	CHRF151	ERS25054169	ERR15140487
KPS_0471	CHRF	Southern Asia	Bangladesh	CHRF148	neonate	2021	212807	96	5784998	2	KL62	K62	Typeable	O1/O2v1	O1ab	Typeable	Klebsiella pneumoniae	ST48	NA	O1⍺β,2⍺	37	O1 (O1/O2v1)	CHRF148	CHRF148	CHRF148	CHRF148	CHRF246	CHRF225	CHRF214	CHRF173	CHRF148	CHRF141	CHRF137	CHRF136	CHRF129	ERS25054185	ERR15140931
KPS_0490	CHRF	Southern Asia	Bangladesh	CHRF148	neonate	2021	315015	85	5785327	2	KL62	K62	Typeable	O1/O2v1	O1ab	Typeable	Klebsiella pneumoniae	ST48	NA	O1⍺β,2⍺	37	O1 (O1/O2v1)	CHRF148	CHRF148	CHRF148	CHRF148	CHRF256	CHRF232	CHRF221	CHRF173	CHRF148	CHRF141	CHRF137	CHRF136	CHRF129	ERS25054176	ERR15140521
KPS_0449	CHRF	Southern Asia	Bangladesh	CHRF175	neonate	2020	219212	178	5659129	1	KL17	K17	Typeable	O1/O2v1	O1ab	Typeable	Klebsiella pneumoniae	ST15	NA	O1⍺β,2⍺	38	O1 (O1/O2v1)	CHRF175	CHRF175	CHRF175	CHRF175	CHRF234	CHRF216	CHRF205	CHRF188	CHRF175	CHRF167	CHRF161	CHRF160	CHRF152	ERS25054123	ERR15183910
KPS_0452	CHRF	Southern Asia	Bangladesh	CHRF176	neonate	2020	273151	121	5687259	2	KL81	K81	Typeable	OL13	O13	Typeable	Klebsiella pneumoniae	ST16	NA	O13	37	OL13	CHRF176	CHRF176	CHRF176	CHRF176	CHRF236	CHRF218	CHRF207	CHRF190	CHRF176	CHRF158	CHRF152	CHRF151	CHRF144	ERS25054205	ERR15134452
KPS_0451	CHRF	Southern Asia	Bangladesh	CHRF177	neonate	2020	295257	93	5459910	2	KL51	K51	Typeable	O3b	O3b	Typeable	Klebsiella pneumoniae	ST16	NA	O3𝛾	37	O3b	CHRF177	CHRF177	CHRF177	CHRF177	CHRF237	CHRF219	CHRF208	CHRF191	CHRF177	CHRF168	CHRF162	CHRF161	CHRF153	ERS25054256	ERR15134463
KPS_0453	CHRF	Southern Asia	Bangladesh	CHRF178	neonate	2020	274392	110	5691601	2	KL81	K81	Typeable	OL13	O13	Typeable	Klebsiella pneumoniae	ST16	NA	O13	37	OL13	CHRF178	CHRF178	CHRF178	CHRF178	CHRF238	CHRF220	CHRF209	CHRF192	CHRF178	CHRF158	CHRF152	CHRF151	CHRF144	ERS25054235	ERR15134455
KPS_0454	CHRF	Southern Asia	Bangladesh	CHRF179	neonate	2020	293544	90	5460618	2	KL51	K51	Typeable	O3b	O3b	Typeable	Klebsiella pneumoniae	ST16	NA	O3𝛾	37	O3b	CHRF179	CHRF179	CHRF179	CHRF179	CHRF239	CHRF221	CHRF210	CHRF193	CHRF179	CHRF168	CHRF162	CHRF161	CHRF153	ERS25054110	ERR15139838
KPS_0464	CHRF	Southern Asia	Bangladesh	CHRF179	neonate	2020	273389	92	5458862	2	KL51	K51	Typeable	O3b	O3b	Typeable	Klebsiella pneumoniae	ST16	NA	O3𝛾	37	O3b	CHRF179	CHRF179	CHRF179	CHRF179	CHRF239	CHRF221	CHRF210	CHRF193	CHRF179	CHRF168	CHRF162	CHRF161	CHRF153	ERS25054108	ERR15139836
KPS_0456	CHRF	Southern Asia	Bangladesh	CHRF180	neonate	2020	240027	139	5845209	2	KL48	K48	Typeable	O1/O2v1	O1ab	Typeable	Klebsiella pneumoniae	ST15	NA	O1⍺β,2⍺	37	O1 (O1/O2v1)	CHRF180	CHRF180	CHRF180	CHRF180	CHRF241	CHRF222	CHRF211	CHRF194	CHRF180	CHRF169	CHRF163	CHRF162	CHRF154	ERS25054349	ERR15138318
KPS_0461	CHRF	Southern Asia	Bangladesh	CHRF181	neonate	2020	122428	231	5604332	1	KL21	K21	Typeable	O1/O2v1	O1ab	Typeable	Klebsiella pneumoniae	ST540	NA	O1⍺β,2⍺	37	O1 (O1/O2v1)	CHRF181	CHRF181	CHRF181	CHRF181	CHRF243	CHRF223	CHRF212	CHRF195	CHRF181	CHRF170	CHRF164	CHRF163	CHRF155	ERS25054124	ERR15183912
KPS_0466	CHRF	Southern Asia	Bangladesh	CHRF182	neonate	2020	257338	132	5760165	2	KL81	K81	Typeable	OL13	O13	Typeable	Klebsiella pneumoniae	ST16	NA	O13	37	OL13	CHRF182	CHRF182	CHRF182	CHRF182	CHRF244	CHRF224	CHRF213	CHRF196	CHRF182	CHRF158	CHRF152	CHRF151	CHRF144	ERS25054246	ERR15134456
KPS_0540	CHRF	Southern Asia	Bangladesh	CHRF182	neonate	2021	257317	143	5758905	2	KL81	K81	Typeable	OL13	O13	Typeable	Klebsiella pneumoniae	ST16	NA	O13	37	OL13	CHRF182	CHRF182	CHRF182	CHRF182	CHRF269	CHRF233	CHRF213	CHRF196	CHRF182	CHRF158	CHRF152	CHRF151	CHRF144	ERS25054213	ERR15141300
KPS_0548	CHRF	Southern Asia	Bangladesh	CHRF182	neonate	2021	237265	123	5688390	2	KL81	K81	Typeable	OL13	O13	Typeable	Klebsiella pneumoniae	ST16	NA	O13	37	OL13	CHRF182	CHRF182	CHRF182	CHRF182	CHRF270	CHRF241	CHRF213	CHRF196	CHRF182	CHRF158	CHRF152	CHRF151	CHRF144	ERS25054199	ERR15141255
KPS_0553	CHRF	Southern Asia	Bangladesh	CHRF182	neonate	2021	209572	167	5754996	2	KL81	K81	Typeable	OL13	O13	Typeable	Klebsiella pneumoniae	ST16	NA	O13	37	OL13	CHRF182	CHRF182	CHRF182	CHRF182	CHRF273	CHRF233	CHRF213	CHRF196	CHRF182	CHRF158	CHRF152	CHRF151	CHRF144	ERS25054203	ERR15141286
KPS_0555	CHRF	Southern Asia	Bangladesh	CHRF182	neonate	2021	257375	138	5758288	2	KL81	K81	Typeable	OL13	O13	Typeable	Klebsiella pneumoniae	ST16	NA	O13	37	OL13	CHRF182	CHRF182	CHRF182	CHRF182	CHRF266	CHRF233	CHRF213	CHRF196	CHRF182	CHRF158	CHRF152	CHRF151	CHRF144	ERS25054206	ERR15141289
KPS_0564	CHRF	Southern Asia	Bangladesh	CHRF182	neonate	2021	273390	137	5758632	2	KL81	K81	Typeable	OL13	O13	Typeable	Klebsiella pneumoniae	ST16	NA	O13	37	OL13	CHRF182	CHRF182	CHRF182	CHRF182	CHRF272	CHRF233	CHRF213	CHRF196	CHRF182	CHRF158	CHRF152	CHRF151	CHRF144	ERS25054192	ERR15141245
KPS_0470	CHRF	Southern Asia	Bangladesh	CHRF183	neonate	2021	214219	160	5862979	2	KL140	unknown (KL140)	Typeable	O1/O2v2	O1ab	Typeable	Klebsiella pneumoniae	ST815	NA	O1⍺β,2β	37	O1 (O1/O2v2)	CHRF183	CHRF183	CHRF183	CHRF183	CHRF247	CHRF226	CHRF215	CHRF197	CHRF183	CHRF171	CHRF165	CHRF164	CHRF156	ERS25054113	ERR15139840
KPS_0474	CHRF	Southern Asia	Bangladesh	CHRF184	neonate	2021	204578	117	5562488	2	KL112	unknown (KL112)	Typeable	O1/O2v1	O1ab	Typeable	Klebsiella pneumoniae	ST15	NA	O1⍺β,2⍺	37	O1 (O1/O2v1)	CHRF184	CHRF184	CHRF184	CHRF184	CHRF248	CHRF227	CHRF216	CHRF198	CHRF184	CHRF172	CHRF166	CHRF165	CHRF157	ERS25054114	ERR15139841
KPS_0475	CHRF	Southern Asia	Bangladesh	CHRF185	neonate	2021	358636	77	5406968	0	KL111	unknown (KL111)	Typeable	O3b	O3b	Typeable	Klebsiella pneumoniae	ST2674	NA	O3𝛾	35	O3b	CHRF185	CHRF185	CHRF185	CHRF185	CHRF249	CHRF228	CHRF217	CHRF199	CHRF185	CHRF173	CHRF167	CHRF166	CHRF158	ERS25054178	ERR15140820
KPS_0483	CHRF	Southern Asia	Bangladesh	CHRF186	neonate	2021	209236	109	5468383	2	KL15	K15	Typeable	O4	O4	Typeable	Klebsiella pneumoniae	ST340	NA	O4	37	O4	CHRF186	CHRF186	CHRF186	CHRF186	CHRF254	CHRF230	CHRF219	CHRF200	CHRF186	CHRF174	CHRF168	CHRF167	CHRF159	ERS25054171	ERR15140489
KPS_0543	CHRF	Southern Asia	Bangladesh	CHRF186	neonate	2021	180858	110	5468773	2	KL15	K15	Typeable	O4	O4	Typeable	Klebsiella pneumoniae	ST340	NA	O4	37	O4	CHRF186	CHRF186	CHRF186	CHRF186	CHRF254	CHRF230	CHRF219	CHRF200	CHRF186	CHRF174	CHRF168	CHRF167	CHRF159	ERS25054221	ERR15142489
KPS_0487	CHRF	Southern Asia	Bangladesh	CHRF187	neonate	2021	206403	93	5595803	2	KL102	unknown (KL102)	Typeable	O1/O2v2	O2afg	Typeable	Klebsiella pneumoniae	ST147	NA	O2β	37	O2afg (O1/O2v2)	CHRF187	CHRF187	CHRF187	CHRF187	CHRF255	CHRF231	CHRF220	CHRF201	CHRF187	CHRF175	CHRF169	CHRF168	CHRF160	ERS25054249	ERR15143171
KPS_0497	CHRF	Southern Asia	Bangladesh	CHRF187	neonate	2021	295571	84	5596428	2	KL102	Capsule null	Typeable	O1/O2v2	O2afg	Typeable	Klebsiella pneumoniae	ST147	NA	O2β	37	O2afg (O1/O2v2)	CHRF187	CHRF187	CHRF187	CHRF187	CHRF255	CHRF231	CHRF220	CHRF201	CHRF187	CHRF175	CHRF169	CHRF168	CHRF160	ERS25054097	ERR15139505
KPS_0498	CHRF	Southern Asia	Bangladesh	CHRF187	neonate	2021	295571	88	5596304	2	KL102	unknown (KL102)	Typeable	O1/O2v2	O2afg	Typeable	Klebsiella pneumoniae	ST147	NA	O2β	37	O2afg (O1/O2v2)	CHRF187	CHRF187	CHRF187	CHRF187	CHRF255	CHRF231	CHRF220	CHRF201	CHRF187	CHRF175	CHRF169	CHRF168	CHRF160	ERS25054103	ERR15139511
KPS_0499	CHRF	Southern Asia	Bangladesh	CHRF187	neonate	2021	224259	83	5573164	2	KL102	unknown (KL102)	Typeable	O1/O2v2	O2afg	Typeable	Klebsiella pneumoniae	ST147	NA	O2β	37	O2afg (O1/O2v2)	CHRF187	CHRF187	CHRF187	CHRF187	CHRF255	CHRF231	CHRF220	CHRF201	CHRF187	CHRF175	CHRF169	CHRF168	CHRF160	ERS25054243	ERR15143099
KPS_0500	CHRF	Southern Asia	Bangladesh	CHRF187	neonate	2021	215930	90	5576938	2	KL102	unknown (KL102)	Typeable	O1/O2v2	O2afg	Typeable	Klebsiella pneumoniae	ST147	NA	O2β	37	O2afg (O1/O2v2)	CHRF187	CHRF187	CHRF187	CHRF187	CHRF255	CHRF231	CHRF220	CHRF201	CHRF187	CHRF175	CHRF169	CHRF168	CHRF160	ERS25054244	ERR15143141
KPS_0501	CHRF	Southern Asia	Bangladesh	CHRF187	neonate	2021	224259	88	5596091	2	KL102	unknown (KL102)	Typeable	O1/O2v2	O2afg	Typeable	Klebsiella pneumoniae	ST147	NA	O2β	37	O2afg (O1/O2v2)	CHRF187	CHRF187	CHRF187	CHRF187	CHRF255	CHRF231	CHRF220	CHRF201	CHRF187	CHRF175	CHRF169	CHRF168	CHRF160	ERS25054245	ERR15143161
KPS_0502	CHRF	Southern Asia	Bangladesh	CHRF187	neonate	2021	251094	87	5585010	2	KL102	unknown (KL102)	Typeable	O1/O2v2	O2afg	Typeable	Klebsiella pneumoniae	ST147	NA	O2β	37	O2afg (O1/O2v2)	CHRF187	CHRF187	CHRF187	CHRF187	CHRF255	CHRF231	CHRF220	CHRF201	CHRF187	CHRF175	CHRF169	CHRF168	CHRF160	ERS25054096	ERR15139504
KPS_0504	CHRF	Southern Asia	Bangladesh	CHRF187	neonate	2021	214402	98	5592305	2	KL102	unknown (KL102)	Typeable	O1/O2v2	O2afg	Typeable	Klebsiella pneumoniae	ST147	NA	O2β	37	O2afg (O1/O2v2)	CHRF187	CHRF187	CHRF187	CHRF187	CHRF255	CHRF231	CHRF220	CHRF201	CHRF187	CHRF175	CHRF169	CHRF168	CHRF160	ERS25054247	ERR15143165
KPS_0506	CHRF	Southern Asia	Bangladesh	CHRF187	neonate	2021	238049	91	5595292	2	KL102	unknown (KL102)	Typeable	O1/O2v2	O2afg	Typeable	Klebsiella pneumoniae	ST147	NA	O2β	37	O2afg (O1/O2v2)	CHRF187	CHRF187	CHRF187	CHRF187	CHRF255	CHRF231	CHRF220	CHRF201	CHRF187	CHRF175	CHRF169	CHRF168	CHRF160	ERS25054248	ERR15143168
KPS_0507	CHRF	Southern Asia	Bangladesh	CHRF187	neonate	2021	295571	95	5596401	2	KL102	unknown (KL102)	Typeable	O1/O2v2	O2afg	Typeable	Klebsiella pneumoniae	ST147	NA	O2β	37	O2afg (O1/O2v2)	CHRF187	CHRF187	CHRF187	CHRF187	CHRF255	CHRF231	CHRF220	CHRF201	CHRF187	CHRF175	CHRF169	CHRF168	CHRF160	ERS25054105	ERR15139512
KPS_0509	CHRF	Southern Asia	Bangladesh	CHRF187	neonate	2021	293836	89	5594268	2	KL102	unknown (KL102)	Typeable	O1/O2v2	O2afg	Typeable	Klebsiella pneumoniae	ST147	NA	O2β	37	O2afg (O1/O2v2)	CHRF187	CHRF187	CHRF187	CHRF187	CHRF255	CHRF231	CHRF220	CHRF201	CHRF187	CHRF175	CHRF169	CHRF168	CHRF160	ERS25054229	ERR15142519
KPS_0510	CHRF	Southern Asia	Bangladesh	CHRF187	neonate	2021	206209	105	5593189	2	KL102	unknown (KL102)	Typeable	O1/O2v2	O2afg	Typeable	Klebsiella pneumoniae	ST147	NA	O2β	37	O2afg (O1/O2v2)	CHRF187	CHRF187	CHRF187	CHRF187	CHRF255	CHRF231	CHRF220	CHRF201	CHRF187	CHRF175	CHRF169	CHRF168	CHRF160	ERS25054090	ERR15139499
KPS_0511	CHRF	Southern Asia	Bangladesh	CHRF187	neonate	2021	295571	92	5596016	2	KL102	unknown (KL102)	Typeable	O1/O2v2	O2afg	Typeable	Klebsiella pneumoniae	ST147	NA	O2β	37	O2afg (O1/O2v2)	CHRF187	CHRF187	CHRF187	CHRF187	CHRF255	CHRF231	CHRF220	CHRF201	CHRF187	CHRF175	CHRF169	CHRF168	CHRF160	ERS25054091	ERR15139500
KPS_0513	CHRF	Southern Asia	Bangladesh	CHRF187	neonate	2021	224259	99	5571566	2	KL102	unknown (KL102)	Typeable	O1/O2v2	O2afg	Typeable	Klebsiella pneumoniae	ST147	NA	O2β	37	O2afg (O1/O2v2)	CHRF187	CHRF187	CHRF187	CHRF187	CHRF255	CHRF231	CHRF220	CHRF201	CHRF187	CHRF175	CHRF169	CHRF168	CHRF160	ERS25054227	ERR15142517
KPS_0514	CHRF	Southern Asia	Bangladesh	CHRF187	neonate	2021	251077	101	5592640	2	KL102	unknown (KL102)	Typeable	O1/O2v2	O2afg	Typeable	Klebsiella pneumoniae	ST147	NA	O2β	37	O2afg (O1/O2v2)	CHRF187	CHRF187	CHRF187	CHRF187	CHRF255	CHRF231	CHRF220	CHRF201	CHRF187	CHRF175	CHRF169	CHRF168	CHRF160	ERS25054092	ERR15139501
KPS_0516	CHRF	Southern Asia	Bangladesh	CHRF187	neonate	2021	251111	98	5575974	2	KL102	unknown (KL102)	Typeable	O1/O2v2	O2afg	Typeable	Klebsiella pneumoniae	ST147	NA	O2β	37	O2afg (O1/O2v2)	CHRF187	CHRF187	CHRF187	CHRF187	CHRF255	CHRF231	CHRF220	CHRF201	CHRF187	CHRF175	CHRF169	CHRF168	CHRF160	ERS25054088	ERR15139497
KPS_0517	CHRF	Southern Asia	Bangladesh	CHRF187	neonate	2021	342966	91	5578843	2	KL102	unknown (KL102)	Typeable	O1/O2v2	O2afg	Typeable	Klebsiella pneumoniae	ST147	NA	O2β	37	O2afg (O1/O2v2)	CHRF187	CHRF187	CHRF187	CHRF187	CHRF255	CHRF231	CHRF220	CHRF201	CHRF187	CHRF175	CHRF169	CHRF168	CHRF160	ERS25054241	ERR15143094
KPS_0519	CHRF	Southern Asia	Bangladesh	CHRF187	neonate	2021	249330	90	5578632	2	KL102	unknown (KL102)	Typeable	O1/O2v2	O2afg	Typeable	Klebsiella pneumoniae	ST147	NA	O2β	37	O2afg (O1/O2v2)	CHRF187	CHRF187	CHRF187	CHRF187	CHRF255	CHRF231	CHRF220	CHRF201	CHRF187	CHRF175	CHRF169	CHRF168	CHRF160	ERS25054240	ERR15143091
KPS_0520	CHRF	Southern Asia	Bangladesh	CHRF187	neonate	2021	251111	94	5589909	2	KL102	unknown (KL102)	Typeable	O1/O2v2	O2afg	Typeable	Klebsiella pneumoniae	ST147	NA	O2β	37	O2afg (O1/O2v2)	CHRF187	CHRF187	CHRF187	CHRF187	CHRF255	CHRF231	CHRF220	CHRF201	CHRF187	CHRF175	CHRF169	CHRF168	CHRF160	ERS25054094	ERR15139502
KPS_0523	CHRF	Southern Asia	Bangladesh	CHRF187	neonate	2021	214402	97	5593629	2	KL102	unknown (KL102)	Typeable	O1/O2v2	O2afg	Typeable	Klebsiella pneumoniae	ST147	NA	O2β	37	O2afg (O1/O2v2)	CHRF187	CHRF187	CHRF187	CHRF187	CHRF262	CHRF231	CHRF220	CHRF201	CHRF187	CHRF175	CHRF169	CHRF168	CHRF160	ERS25054238	ERR15142896
KPS_0527	CHRF	Southern Asia	Bangladesh	CHRF187	neonate	2021	224259	80	5440829	2	KL102	unknown (KL102)	Typeable	O1/O2v2	O2afg	Typeable	Klebsiella pneumoniae	ST147	NA	O2β	37	O2afg (O1/O2v2)	CHRF187	CHRF187	CHRF187	CHRF187	CHRF255	CHRF231	CHRF220	CHRF201	CHRF187	CHRF175	CHRF169	CHRF168	CHRF160	ERS25054219	ERR15142367
KPS_0503	CHRF	Southern Asia	Bangladesh	CHRF182	neonate	2021	204065	160	5717775	2	KL81	K81	Typeable	OL13	O13	Typeable	Klebsiella pneumoniae	ST16	NA	O13	37	OL13	CHRF182	CHRF182	CHRF182	CHRF182	CHRF257	CHRF233	CHRF213	CHRF196	CHRF182	CHRF158	CHRF152	CHRF151	CHRF144	ERS25054098	ERR15139506
KPS_0530	CHRF	Southern Asia	Bangladesh	CHRF182	neonate	2021	292459	142	5756526	2	KL81	K81	Typeable	OL13	O13	Typeable	Klebsiella pneumoniae	ST16	NA	O13	37	OL13	CHRF182	CHRF182	CHRF182	CHRF182	CHRF266	CHRF233	CHRF213	CHRF196	CHRF182	CHRF158	CHRF152	CHRF151	CHRF144	ERS25054087	ERR15139496
KPS_0532	CHRF	Southern Asia	Bangladesh	CHRF182	neonate	2021	273390	135	5756808	2	KL81	K81	Typeable	OL13	O13	Typeable	Klebsiella pneumoniae	ST16	NA	O13	37	OL13	CHRF182	CHRF182	CHRF182	CHRF182	CHRF266	CHRF233	CHRF213	CHRF196	CHRF182	CHRF158	CHRF152	CHRF151	CHRF144	ERS25054085	ERR15183862
KPS_0534	CHRF	Southern Asia	Bangladesh	CHRF182	neonate	2021	273390	139	5758957	2	KL81	K81	Typeable	OL13	O13	Typeable	Klebsiella pneumoniae	ST16	NA	O13	37	OL13	CHRF182	CHRF182	CHRF182	CHRF182	CHRF266	CHRF233	CHRF213	CHRF196	CHRF182	CHRF158	CHRF152	CHRF151	CHRF144	ERS25054231	ERR15142521
KPS_0535	CHRF	Southern Asia	Bangladesh	CHRF182	neonate	2021	323954	141	5759380	2	KL81	K81	Typeable	OL13	O13	Typeable	Klebsiella pneumoniae	ST16	NA	O13	37	OL13	CHRF182	CHRF182	CHRF182	CHRF182	CHRF266	CHRF233	CHRF213	CHRF196	CHRF182	CHRF158	CHRF152	CHRF151	CHRF144	ERS25054210	ERR15141295
KPS_0536	CHRF	Southern Asia	Bangladesh	CHRF182	neonate	2021	206547	143	5757159	2	KL81	K81	Typeable	OL13	O13	Typeable	Klebsiella pneumoniae	ST16	NA	O13	37	OL13	CHRF182	CHRF182	CHRF182	CHRF182	CHRF266	CHRF233	CHRF213	CHRF196	CHRF182	CHRF158	CHRF152	CHRF151	CHRF144	ERS25054230	ERR15142520
KPS_0539	CHRF	Southern Asia	Bangladesh	CHRF182	neonate	2021	237265	143	5752718	2	KL81	K81	Typeable	OL13	O13	Typeable	Klebsiella pneumoniae	ST16	NA	O13	37	OL13	CHRF182	CHRF182	CHRF182	CHRF182	CHRF266	CHRF233	CHRF213	CHRF196	CHRF182	CHRF158	CHRF152	CHRF151	CHRF144	ERS25054081	ERR15137839
KPS_0541	CHRF	Southern Asia	Bangladesh	CHRF182	neonate	2021	302078	108	5549486	2	KL81	K81	Typeable	OL13	O13	Typeable	Klebsiella pneumoniae	ST16	NA	O13	37	OL13	CHRF182	CHRF182	CHRF182	CHRF182	CHRF266	CHRF233	CHRF213	CHRF196	CHRF182	CHRF158	CHRF152	CHRF151	CHRF144	ERS25054214	ERR15141301
KPS_0542	CHRF	Southern Asia	Bangladesh	CHRF182	neonate	2021	273390	142	5757955	2	KL81	K81	Typeable	OL13	O13	Typeable	Klebsiella pneumoniae	ST16	NA	O13	37	OL13	CHRF182	CHRF182	CHRF182	CHRF182	CHRF266	CHRF233	CHRF213	CHRF196	CHRF182	CHRF158	CHRF152	CHRF151	CHRF144	ERS25054216	ERR15141304
KPS_0544	CHRF	Southern Asia	Bangladesh	CHRF182	neonate	2021	323954	142	5759253	2	KL81	K81	Typeable	OL13	O13	Typeable	Klebsiella pneumoniae	ST16	NA	O13	35	OL13	CHRF182	CHRF182	CHRF182	CHRF182	CHRF266	CHRF233	CHRF213	CHRF196	CHRF182	CHRF158	CHRF152	CHRF151	CHRF144	ERS25054197	ERR15141250
KPS_0546	CHRF	Southern Asia	Bangladesh	CHRF182	neonate	2021	273390	129	5758551	2	KL81	K81	Typeable	OL13	O13	Typeable	Klebsiella pneumoniae	ST16	NA	O13	37	OL13	CHRF182	CHRF182	CHRF182	CHRF182	CHRF266	CHRF233	CHRF213	CHRF196	CHRF182	CHRF158	CHRF152	CHRF151	CHRF144	ERS25054224	ERR15142514
KPS_0549	CHRF	Southern Asia	Bangladesh	CHRF182	neonate	2021	273390	142	5759017	2	KL81	K81	Typeable	OL13	O13	Typeable	Klebsiella pneumoniae	ST16	NA	O13	37	OL13	CHRF182	CHRF182	CHRF182	CHRF182	CHRF266	CHRF233	CHRF213	CHRF196	CHRF182	CHRF158	CHRF152	CHRF151	CHRF144	ERS25054200	ERR15141280
KPS_0552	CHRF	Southern Asia	Bangladesh	CHRF182	neonate	2021	162054	151	5755682	2	KL81	K81	Typeable	OL13	O13	Typeable	Klebsiella pneumoniae	ST16	NA	O13	37	OL13	CHRF182	CHRF182	CHRF182	CHRF182	CHRF266	CHRF233	CHRF213	CHRF196	CHRF182	CHRF158	CHRF152	CHRF151	CHRF144	ERS25054223	ERR15142491
KPS_0556	CHRF	Southern Asia	Bangladesh	CHRF182	neonate	2021	273390	135	5759521	2	KL81	K81	Typeable	OL13	O13	Typeable	Klebsiella pneumoniae	ST16	NA	O13	37	OL13	CHRF182	CHRF182	CHRF182	CHRF182	CHRF266	CHRF233	CHRF213	CHRF196	CHRF182	CHRF158	CHRF152	CHRF151	CHRF144	ERS25054207	ERR15141290
KPS_0559	CHRF	Southern Asia	Bangladesh	CHRF182	neonate	2021	273390	136	5758336	2	KL81	K81	Typeable	OL13	O13	Typeable	Klebsiella pneumoniae	ST16	NA	O13	37	OL13	CHRF182	CHRF182	CHRF182	CHRF182	CHRF266	CHRF233	CHRF213	CHRF196	CHRF182	CHRF158	CHRF152	CHRF151	CHRF144	ERS25054208	ERR15141293
KPS_0565	CHRF	Southern Asia	Bangladesh	CHRF182	neonate	2021	232292	157	5755324	2	KL81	K81	Typeable	OL13	O13	Typeable	Klebsiella pneumoniae	ST16	NA	O13	37	OL13	CHRF182	CHRF182	CHRF182	CHRF182	CHRF266	CHRF233	CHRF213	CHRF196	CHRF182	CHRF158	CHRF152	CHRF151	CHRF144	ERS25054193	ERR15141246
KPS_0566	CHRF	Southern Asia	Bangladesh	CHRF182	neonate	2021	204145	161	5754228	2	KL81	K81	Typeable	OL13	O13	Typeable	Klebsiella pneumoniae	ST16	NA	O13	35	OL13	CHRF182	CHRF182	CHRF182	CHRF182	CHRF279	CHRF233	CHRF213	CHRF196	CHRF182	CHRF158	CHRF152	CHRF151	CHRF144	ERS25054195	ERR15141247
KPS_0512	CHRF	Southern Asia	Bangladesh	CHRF188	neonate	2021	269516	86	5506658	2	KL36	K36	Typeable	O4	O4	Typeable	Klebsiella pneumoniae	ST437	NA	O4	37	O4	CHRF188	CHRF188	CHRF188	CHRF188	CHRF258	CHRF234	CHRF222	CHRF202	CHRF188	CHRF164	CHRF158	CHRF157	CHRF149	ERS25054228	ERR15142518
KPS_0515	CHRF	Southern Asia	Bangladesh	CHRF189	neonate	2021	213651	167	5709480	2	KL102	unknown (KL102)	Typeable	O1/O2v2	O2afg	Typeable	Klebsiella pneumoniae	ST307	NA	O2β	37	O2afg (O1/O2v2)	CHRF189	CHRF189	CHRF189	CHRF189	CHRF259	CHRF235	CHRF223	CHRF203	CHRF189	CHRF176	CHRF170	CHRF169	CHRF161	ERS25054226	ERR15142516
KPS_0533	CHRF	Southern Asia	Bangladesh	CHRF189	neonate	2021	203963	171	5710569	2	KL102	unknown (KL102)	Typeable	O1/O2v2	O2afg	Typeable	Klebsiella pneumoniae	ST307	NA	O2β	37	O2afg (O1/O2v2)	CHRF189	CHRF189	CHRF189	CHRF189	CHRF267	CHRF235	CHRF223	CHRF203	CHRF189	CHRF176	CHRF170	CHRF169	CHRF161	ERS25054232	ERR15142586
KPS_0518	CHRF	Southern Asia	Bangladesh	CHRF190	neonate	2021	100952	253	5624557	2	KL15	K15	Typeable	O4	O4	Typeable	Klebsiella pneumoniae	ST502	NA	O4	37	O4	CHRF190	CHRF190	CHRF190	CHRF190	CHRF260	CHRF236	CHRF224	CHRF204	CHRF190	CHRF177	CHRF171	CHRF170	CHRF162	ERS25054089	ERR15139498
KPS_0521	CHRF	Southern Asia	Bangladesh	CHRF191	neonate	2021	285327	99	5636217	2	KL17	K17	Typeable	O1/O2v1	O1ab	Typeable	Klebsiella pneumoniae	ST101	NA	O1⍺β,2⍺	37	O1 (O1/O2v1)	CHRF191	CHRF191	CHRF191	CHRF191	CHRF261	CHRF237	CHRF225	CHRF205	CHRF191	CHRF178	CHRF172	CHRF171	CHRF163	ERS25054102	ERR15139510
KPS_0524	CHRF	Southern Asia	Bangladesh	CHRF192	neonate	2021	714908	53	5412238	1	KL51	K51	Typeable	O1/O2v2	O1ab	Typeable	Klebsiella pneumoniae	ST231	NA	O1⍺β,2β	37	O1 (O1/O2v2)	CHRF192	CHRF192	CHRF192	CHRF192	CHRF263	CHRF238	CHRF226	CHRF206	CHRF192	CHRF179	CHRF173	CHRF172	CHRF164	ERS25054083	ERR15137841
KPS_0525	CHRF	Southern Asia	Bangladesh	CHRF193	neonate	2021	129012	177	5621934	2	KL122	unknown (KL122)	Typeable	O1/O2v2	O2afg	Typeable	Klebsiella pneumoniae	ST11	NA	O2β	37	O2afg (O1/O2v2)	CHRF193	CHRF193	CHRF193	CHRF193	CHRF264	CHRF239	CHRF227	CHRF207	CHRF193	CHRF180	CHRF174	CHRF173	CHRF165	ERS25054086	ERR15139495
KPS_0526	CHRF	Southern Asia	Bangladesh	CHRF193	neonate	2021	165537	133	5618347	2	KL122	unknown (KL122)	Typeable	O1/O2v2	O2afg	Typeable	Klebsiella pneumoniae	ST11	NA	O2β	37	O2afg (O1/O2v2)	CHRF193	CHRF193	CHRF193	CHRF193	CHRF265	CHRF239	CHRF227	CHRF207	CHRF193	CHRF180	CHRF174	CHRF173	CHRF165	ERS25054084	ERR15183857
KPS_0528	CHRF	Southern Asia	Bangladesh	CHRF193	neonate	2021	146217	131	5566356	2	KL122	unknown (KL122)	Typeable	O1/O2v2	O2afg	Typeable	Klebsiella pneumoniae	ST11	NA	O2β	37	O2afg (O1/O2v2)	CHRF193	CHRF193	CHRF193	CHRF193	CHRF265	CHRF239	CHRF227	CHRF207	CHRF193	CHRF180	CHRF174	CHRF173	CHRF165	ERS25054218	ERR15142349
KPS_0529	CHRF	Southern Asia	Bangladesh	CHRF193	neonate	2021	146217	128	5569280	2	KL122	unknown (KL122)	Typeable	O1/O2v2	O2afg	Typeable	Klebsiella pneumoniae	ST11	NA	O2β	37	O2afg (O1/O2v2)	CHRF193	CHRF193	CHRF193	CHRF193	CHRF265	CHRF239	CHRF227	CHRF207	CHRF193	CHRF180	CHRF174	CHRF173	CHRF165	ERS25054217	ERR15142348
KPS_0538	CHRF	Southern Asia	Bangladesh	CHRF182	neonate	2021	101028	118	5667397	2	KL81	K81	Typeable	OL13	O13	Typeable	Klebsiella pneumoniae	ST16	NA	O13	35	OL13	CHRF182	CHRF182	CHRF182	CHRF182	CHRF268	CHRF240	CHRF228	CHRF208	CHRF182	CHRF158	CHRF152	CHRF151	CHRF144	ERS25054212	ERR15141298
KPS_0550	CHRF	Southern Asia	Bangladesh	CHRF182	neonate	2021	257356	144	5756542	2	KL81	K81	Typeable	OL13	O13	Typeable	Klebsiella pneumoniae	ST16	NA	O13	37	OL13	CHRF182	CHRF182	CHRF182	CHRF182	CHRF272	CHRF233	CHRF213	CHRF196	CHRF182	CHRF158	CHRF152	CHRF151	CHRF144	ERS25054201	ERR15141282
KPS_0551	CHRF	Southern Asia	Bangladesh	CHRF182	neonate	2021	273390	143	5758775	2	KL81	K81	Typeable	OL13	O13	Typeable	Klebsiella pneumoniae	ST16	NA	O13	37	OL13	CHRF182	CHRF182	CHRF182	CHRF182	CHRF271	CHRF233	CHRF213	CHRF196	CHRF182	CHRF158	CHRF152	CHRF151	CHRF144	ERS25054202	ERR15141285
KPS_0561	CHRF	Southern Asia	Bangladesh	CHRF182	neonate	2021	257317	141	5757277	2	KL81	K81	Typeable	OL13	O13	Typeable	Klebsiella pneumoniae	ST16	NA	O13	37	OL13	CHRF182	CHRF182	CHRF182	CHRF182	CHRF277	CHRF245	CHRF213	CHRF196	CHRF182	CHRF158	CHRF152	CHRF151	CHRF144	ERS25054189	ERR15141242
KPS_0562	CHRF	Southern Asia	Bangladesh	CHRF182	neonate	2021	257350	141	5757729	2	KL81	K81	Typeable	OL13	O13	Typeable	Klebsiella pneumoniae	ST16	NA	O13	37	OL13	CHRF182	CHRF182	CHRF182	CHRF182	CHRF278	CHRF233	CHRF213	CHRF196	CHRF182	CHRF158	CHRF152	CHRF151	CHRF144	ERS25054190	ERR15141243
ERR4920372	BARNARDS	Southern Asia	Bangladesh	BA1	neonate	2017	231985	240	5668714	2	KL128	unknown (KL128)	Typeable	O3b	O3b	Typeable	Klebsiella pneumoniae	ST147	0	O3𝛾	15	O3b	BA1	BA1	BA1	BA1	BA1	BA1	BA1	BA1	BA1	BA1	BA1	BA1	BA1	SAMEA7472041	ERR4920372
ERR4920373	BARNARDS	Southern Asia	Bangladesh	BA2	neonate	2017	309650	155	5746818	1	KL122	unknown (KL122)	Typeable	O1/O2v2	O2afg	Typeable	Klebsiella pneumoniae	ST17	0	O2β	15	O2afg (O1/O2v2)	BA2	BA2	BA2	BA2	BA2	BA2	BA2	BA2	BA2	BA2	BA2	BA2	BA2	SAMEA7472047	ERR4920373
ERR4920374	BARNARDS	Southern Asia	Bangladesh	BA3	neonate	2017	169271	123	5600710	1	KL2	K2	Typeable	O1/O2v1	O1ab	Typeable	Klebsiella pneumoniae	ST39	0	O1⍺β,2⍺	15	O1 (O1/O2v1)	BA3	BA3	BA3	BA3	BA3	BA3	BA3	BA3	BA3	BA3	BA3	BA3	BA3	SAMEA7472055	ERR4920374
ERR4920375	BARNARDS	Southern Asia	Bangladesh	BA4	neonate	2017	409677	74	5440344	0	KL38	K38	Typeable	O3b	O3b	Typeable	Klebsiella pneumoniae	ST292	0	O3𝛾	15	O3b	BA4	BA4	BA4	BA4	BA4	BA4	BA4	BA4	BA4	BA4	BA4	BA4	BA4	SAMEA7472056	ERR4920375
ERR4920376	BARNARDS	Southern Asia	Bangladesh	BA5	neonate	2017	209236	91	5375281	0	KL15	K15	Typeable	O4	O4	Typeable	Klebsiella pneumoniae	ST340	0	O4	15	O4	BA5	BA5	BA5	BA5	BA5	BA5	BA5	BA5	BA5	BA5	BA5	BA5	BA5	SAMEA7472060	ERR4920376
ERR4920377	BARNARDS	Southern Asia	Bangladesh	BA6	neonate	2017	203705	108	5545847	1	KL38	K38	Typeable	O3b	O3b	Typeable	Klebsiella pneumoniae	ST15	NA	O3𝛾	15	O3b	BA6	BA6	BA6	BA6	BA6	BA6	BA6	BA6	BA6	BA6	BA6	BA6	BA6	SAMEA7472079	ERR4920377
ERR4920378	BARNARDS	Southern Asia	Bangladesh	BA7	neonate	2016	367168	43	5200443	0	KL102	unknown (KL102)	Typeable	O1/O2v2	O2afg	Typeable	Klebsiella pneumoniae	ST105	1	O2β	15	O2afg (O1/O2v2)	BA7	BA7	BA7	BA7	BA7	BA7	BA7	BA7	BA7	BA7	BA7	BA7	BA7	SAMEA7472107	ERR4920378
ERR4920379	BARNARDS	Southern Asia	Bangladesh	BA8	neonate	2016	309799	52	5118548	1	KL23	K23	Typeable	O1/O2v2	O1ab	Typeable	Klebsiella pneumoniae	ST17	NA	O1⍺β,2β	15	O1 (O1/O2v2)	BA8	BA8	BA8	BA8	BA8	BA8	BA8	BA8	BA8	BA8	BA8	BA8	BA8	SAMEA7472123	ERR4920379
ERR4920380	BARNARDS	Southern Asia	Bangladesh	BA9	neonate	2016	222520	99	5397715	1	KL25	K25	Typeable	O5	O5	Typeable	Klebsiella pneumoniae	ST17	0	O5	15	O5	BA9	BA9	BA9	BA9	BA9	BA9	BA9	BA9	BA9	BA9	BA9	BA9	BA9	SAMEA7472137	ERR4920380
ERR4920381	BARNARDS	Southern Asia	Bangladesh	BA10	neonate	2016	193561	165	5529629	1	KL55	K55	Typeable	O3/O3a	O3/O3a	Typeable	Klebsiella pneumoniae	ST1855	0	O3⍺/O3β	15	O3/O3a	BA10	BA10	BA10	BA10	BA10	BA10	BA10	BA10	BA10	BA10	BA10	BA10	BA10	SAMEA7472161	ERR4920381
ERR4920382	BARNARDS	Southern Asia	Bangladesh	BA11	neonate	2016	219288	105	5540795	2	KL64	K64	Typeable	O1/O2v1	O1ab	Typeable	Klebsiella pneumoniae	ST14	0	O1⍺β,2⍺	15	O1 (O1/O2v1)	BA11	BA11	BA11	BA11	BA11	BA11	BA11	BA11	BA11	BA11	BA11	BA11	BA11	SAMEA7472165	ERR4920382
ERR4920383	BARNARDS	Southern Asia	Bangladesh	BA11	neonate	2016	189860	119	5637661	2	KL64	K64	Typeable	O1/O2v1	O1ab	Typeable	Klebsiella pneumoniae	ST14	0	O1⍺β,2⍺	15	O1 (O1/O2v1)	BA12	BA11	BA11	BA11	BA11	BA11	BA11	BA11	BA11	BA11	BA11	BA11	BA11	SAMEA7472169	ERR4920383
ERR4920386	BARNARDS	Southern Asia	Bangladesh	BA11	neonate	2016	189860	115	5535589	2	KL64	Capsule null	Typeable	O1/O2v1	O1ab	Typeable	Klebsiella pneumoniae	ST14	1	O1⍺β,2⍺	15	O1 (O1/O2v1)	BA15	BA14	BA11	BA11	BA14	BA14	BA14	BA11	BA11	BA11	BA11	BA11	BA11	SAMEA7472181	ERR4920386
ERR4920384	BARNARDS	Southern Asia	Bangladesh	BA12	neonate	2016	164970	254	5643272	2	KL128	unknown (KL128)	Typeable	O3b	O3b	Typeable	Klebsiella pneumoniae	ST147	0	O3𝛾	15	O3b	BA13	BA12	BA12	BA1	BA12	BA12	BA12	BA12	BA12	BA12	BA12	BA12	BA12	SAMEA7472175	ERR4920384
ERR4920385	BARNARDS	Southern Asia	Bangladesh	BA13	neonate	2016	257509	119	5627667	1	KL17	K17	Typeable	O1/O2v1	O1ab	Typeable	Klebsiella pneumoniae	ST101	0	O1⍺β,2⍺	15	O1 (O1/O2v1)	BA14	BA13	BA13	BA12	BA13	BA13	BA13	BA13	BA13	BA13	BA13	BA13	BA13	SAMEA7472179	ERR4920385
ERR4920387	BARNARDS	Southern Asia	Bangladesh	BA11	neonate	2016	200080	115	5630795	2	KL64	K64	Typeable	O1/O2v1	O1ab	Typeable	Klebsiella pneumoniae	ST14	NA	O1⍺β,2⍺	15	O1 (O1/O2v1)	BA16	BA15	BA11	BA11	BA15	BA14	BA14	BA11	BA11	BA11	BA11	BA11	BA11	SAMEA7472191	ERR4920387
ERR4920388	BARNARDS	Southern Asia	Bangladesh	BA14	neonate	2017	46111	250	5367881	0	KL169	unknown (KL169)	Typeable	OL104	OL104	Typeable	Klebsiella pneumoniae	ST147	0	O15	15	OL104	BA17	BA16	BA14	BA13	BA16	BA15	BA15	BA14	BA14	BA14	BA14	BA14	BA14	SAMEA7472202	ERR4920388
ERR4920391	BARNARDS	Eastern Africa	Ethiopia	BA17	neonate	2017	410145	63	5325449	1	KL54	K54	Typeable	O1/O2v2	O1ab	Typeable	Klebsiella pneumoniae	ST711	0	O1⍺β,2β	17	O1 (O1/O2v2)	BA20	BA19	BA17	BA16	BA19	BA18	BA18	BA17	BA17	BA17	BA17	BA17	BA17	SAMEA7472217	ERR4920391
ERR4920392	BARNARDS	Eastern Africa	Ethiopia	BA18	neonate	2017	196190	134	5415441	1	KL24	K24	Typeable	O1/O2v1	O2a	Typeable	Klebsiella pneumoniae	ST45	0	O2⍺	17	O2a (O1/O2v1)	BA21	BA20	BA18	BA17	BA20	BA19	BA19	BA18	BA18	BA18	BA18	BA18	BA18	SAMEA7472218	ERR4920392
ERR4920393	BARNARDS	Eastern Africa	Ethiopia	BA19	neonate	2017	255807	173	5615973	1	KL62	K62	Typeable	O1/O2v2	O1ab	Typeable	Klebsiella pneumoniae	ST39	0	O1⍺β,2β	17	O1 (O1/O2v2)	BA22	BA21	BA19	BA18	BA21	BA20	BA20	BA19	BA19	BA19	BA19	BA19	BA19	SAMEA7472219	ERR4920393
ERR4920440	BARNARDS	Eastern Africa	Ethiopia	BA19	neonate	2017	202772	252	5632515	1	KL62	K62	Typeable	O1/O2v2	O1ab	Typeable	Klebsiella pneumoniae	ST39	0	O1⍺β,2β	17	O1 (O1/O2v2)	BA40	BA21	BA19	BA18	BA35	BA20	BA20	BA19	BA19	BA19	BA19	BA19	BA19	SAMEA7472285	ERR4920440
ERR4920394	BARNARDS	Eastern Africa	Ethiopia	BA20	neonate	2017	198342	117	5298514	1	KL15	K15	Typeable	O4	O4	Typeable	Klebsiella pneumoniae	ST37	0	O4	17	O4	BA23	BA22	BA20	BA19	BA22	BA21	BA21	BA20	BA20	BA20	BA20	BA20	BA20	SAMEA7472220	ERR4920394
ERR4920396	BARNARDS	Eastern Africa	Ethiopia	BA20	neonate	2017	206169	150	5454106	1	KL15	K15	Typeable	O4	O4	Typeable	Klebsiella pneumoniae	ST37	0	O4	17	O4	BA25	BA22	BA20	BA19	BA22	BA21	BA21	BA20	BA20	BA20	BA20	BA20	BA20	SAMEA7472225	ERR4920396
ERR4920444	BARNARDS	Eastern Africa	Ethiopia	BA20	neonate	2017	212937	109	5206286	0	KL15	K15	Typeable	O4	O4	Typeable	Klebsiella pneumoniae	ST37	0	O4	17	O4	BA44	BA22	BA20	BA19	BA22	BA21	BA21	BA20	BA20	BA20	BA20	BA20	BA20	SAMEA7472289	ERR4920444
ERR4920395	BARNARDS	Eastern Africa	Ethiopia	BA21	neonate	2017	215690	88	5306756	1	KL57	K57	Typeable	O1/O2v2	O2afg	Typeable	Klebsiella pneumoniae	ST218	NA	O2β	17	O2afg (O1/O2v2)	BA24	BA23	BA21	BA20	BA23	BA22	BA22	BA21	BA21	BA21	BA21	BA21	BA21	SAMEA7472223	ERR4920395
ERR4920420	BARNARDS	Eastern Africa	Ethiopia	BA21	neonate	2017	215687	98	5421755	1	KL57	K57	Typeable	O1/O2v2	O2afg	Typeable	Klebsiella pneumoniae	ST218	NA	O2β	17	O2afg (O1/O2v2)	BA24	BA23	BA21	BA20	BA23	BA22	BA22	BA21	BA21	BA21	BA21	BA21	BA21	SAMEA7472252	ERR4920420
ERR4920443	BARNARDS	Eastern Africa	Ethiopia	BA21	neonate	2017	215687	149	5509782	1	KL57	K57	Typeable	O1/O2v2	O2afg	Typeable	Klebsiella pneumoniae	ST218	1	O2β	17	O2afg (O1/O2v2)	BA43	BA23	BA21	BA20	BA23	BA22	BA22	BA21	BA21	BA21	BA21	BA21	BA21	SAMEA7472288	ERR4920443
ERR4920445	BARNARDS	Eastern Africa	Ethiopia	BA21	neonate	2017	215688	131	5544239	1	KL57	K57	Typeable	O1/O2v2	O2afg	Typeable	Klebsiella pneumoniae	ST218	0	O2β	17	O2afg (O1/O2v2)	BA24	BA23	BA21	BA20	BA23	BA22	BA22	BA21	BA21	BA21	BA21	BA21	BA21	SAMEA7472292	ERR4920445
ERR4920447	BARNARDS	Eastern Africa	Ethiopia	BA21	neonate	2017	360234	80	5367366	1	KL57	K57	Typeable	O1/O2v2	O2afg	Typeable	Klebsiella pneumoniae	ST218	0	O2β	17	O2afg (O1/O2v2)	BA24	BA23	BA21	BA20	BA23	BA22	BA22	BA21	BA21	BA21	BA21	BA21	BA21	SAMEA7472294	ERR4920447
ERR4920397	BARNARDS	Eastern Africa	Ethiopia	BA22	neonate	2017	436720	74	5548676	1	KL39	K39	Typeable	O1/O2v2	O1ab	Typeable	Klebsiella pneumoniae	ST985	0	O1⍺β,2β	17	O1 (O1/O2v2)	BA26	BA24	BA22	BA21	BA24	BA23	BA23	BA22	BA22	BA22	BA22	BA22	BA22	SAMEA7472226	ERR4920397
ERR4920398	BARNARDS	Eastern Africa	Ethiopia	BA22	neonate	2017	705402	99	5560190	1	KL39	K39	Typeable	O1/O2v2	O1ab	Typeable	Klebsiella pneumoniae	ST985	0	O1⍺β,2β	17	O1 (O1/O2v2)	BA27	BA25	BA22	BA21	BA24	BA23	BA23	BA22	BA22	BA22	BA22	BA22	BA22	SAMEA7472227	ERR4920398
ERR4920449	BARNARDS	Eastern Africa	Ethiopia	BA22	neonate	2017	890549	94	5559504	1	KL39	K39	Typeable	O1/O2v2	O1ab	Typeable	Klebsiella pneumoniae	ST985	0	O1⍺β,2β	17	O1 (O1/O2v2)	BA27	BA25	BA22	BA21	BA24	BA23	BA23	BA22	BA22	BA22	BA22	BA22	BA22	SAMEA7472296	ERR4920449
ERR4920399	BARNARDS	Eastern Africa	Ethiopia	BA22	neonate	2017	436720	94	5556873	1	KL39	K39	Typeable	O1/O2v2	O1ab	Typeable	Klebsiella pneumoniae	ST985	0	O1⍺β,2β	17	O1 (O1/O2v2)	BA27	BA25	BA22	BA21	BA25	BA23	BA23	BA22	BA22	BA22	BA22	BA22	BA22	SAMEA7472228	ERR4920399
ERR4920401	BARNARDS	Eastern Africa	Ethiopia	BA22	neonate	2017	383508	88	5548128	1	KL39	K39	Typeable	O1/O2v2	O1ab	Typeable	Klebsiella pneumoniae	ST985	1	O1⍺β,2β	17	O1 (O1/O2v2)	BA27	BA25	BA22	BA21	BA24	BA23	BA23	BA22	BA22	BA22	BA22	BA22	BA22	SAMEA7472231	ERR4920401
ERR4920452	BARNARDS	Eastern Africa	Ethiopia	BA22	neonate	2017	369153	95	5560037	1	KL39	K39	Typeable	O1/O2v2	O1ab	Typeable	Klebsiella pneumoniae	ST985	0	O1⍺β,2β	17	O1 (O1/O2v2)	BA27	BA25	BA22	BA21	BA24	BA23	BA23	BA22	BA22	BA22	BA22	BA22	BA22	SAMEA7472301	ERR4920452
ERR4920454	BARNARDS	Eastern Africa	Ethiopia	BA22	neonate	2017	349357	107	5541447	1	KL39	K39	Typeable	O1/O2v2	O1ab	Typeable	Klebsiella pneumoniae	ST985	NA	O1⍺β,2β	17	O1 (O1/O2v2)	BA27	BA25	BA22	BA21	BA24	BA23	BA23	BA22	BA22	BA22	BA22	BA22	BA22	SAMEA7472303	ERR4920454
ERR4920400	BARNARDS	Eastern Africa	Ethiopia	BA23	neonate	2017	259765	77	5275334	1	KL108	unknown (KL108)	Typeable	O1/O2v2	O1ab	Typeable	Klebsiella pneumoniae	ST35	0	O1⍺β,2β	17	O1 (O1/O2v2)	BA28	BA26	BA23	BA22	BA26	BA24	BA24	BA23	BA23	BA23	BA23	BA23	BA23	SAMEA7472229	ERR4920400
ERR4920402	BARNARDS	Eastern Africa	Ethiopia	BA23	neonate	2017	310630	91	5456860	1	KL108	unknown (KL108)	Typeable	O1/O2v2	O1ab	Typeable	Klebsiella pneumoniae	ST35	0	O1⍺β,2β	17	O1 (O1/O2v2)	BA28	BA26	BA23	BA22	BA26	BA24	BA24	BA23	BA23	BA23	BA23	BA23	BA23	SAMEA7472232	ERR4920402
ERR4920403	BARNARDS	Eastern Africa	Ethiopia	BA23	neonate	2017	225317	77	5375257	1	KL108	unknown (KL108)	Typeable	O1/O2v2	O1ab	Typeable	Klebsiella pneumoniae	ST35	0	O1⍺β,2β	17	O1 (O1/O2v2)	BA28	BA26	BA23	BA22	BA27	BA24	BA24	BA23	BA23	BA23	BA23	BA23	BA23	SAMEA7472234	ERR4920403
ERR4920405	BARNARDS	Eastern Africa	Ethiopia	BA23	neonate	2017	259764	76	5368922	1	KL108	unknown (KL108)	Typeable	O1/O2v2	O1ab	Typeable	Klebsiella pneumoniae	ST35	1	O1⍺β,2β	17	O1 (O1/O2v2)	BA28	BA26	BA23	BA22	BA26	BA24	BA24	BA23	BA23	BA23	BA23	BA23	BA23	SAMEA7472236	ERR4920405
ERR4920410	BARNARDS	Eastern Africa	Ethiopia	BA23	neonate	2017	259765	70	5284880	1	KL108	unknown (KL108)	Typeable	O1/O2v2	O1ab	Typeable	Klebsiella pneumoniae	ST35	0	O1⍺β,2β	17	O1 (O1/O2v2)	BA31	BA26	BA23	BA22	BA26	BA24	BA24	BA23	BA23	BA23	BA23	BA23	BA23	SAMEA7472241	ERR4920410
ERR4920455	BARNARDS	Eastern Africa	Ethiopia	BA23	neonate	2017	259764	75	5320495	1	KL108	unknown (KL108)	Typeable	O1/O2v2	O1ab	Typeable	Klebsiella pneumoniae	ST35	NA	O1⍺β,2β	17	O1 (O1/O2v2)	BA28	BA26	BA23	BA22	BA26	BA24	BA24	BA23	BA23	BA23	BA23	BA23	BA23	SAMEA7472304	ERR4920455
ERR4920456	BARNARDS	Eastern Africa	Ethiopia	BA23	neonate	2017	285199	78	5428117	1	KL108	unknown (KL108)	Typeable	O1/O2v2	O1ab	Typeable	Klebsiella pneumoniae	ST35	0	O1⍺β,2β	17	O1 (O1/O2v2)	BA28	BA26	BA23	BA22	BA26	BA24	BA24	BA23	BA23	BA23	BA23	BA23	BA23	SAMEA7472305	ERR4920456
ERR4920457	BARNARDS	Eastern Africa	Ethiopia	BA23	neonate	2017	350052	61	5299655	1	KL108	unknown (KL108)	Typeable	O1/O2v2	O1ab	Typeable	Klebsiella pneumoniae	ST35	NA	O1⍺β,2β	17	O1 (O1/O2v2)	BA28	BA26	BA23	BA22	BA26	BA24	BA24	BA23	BA23	BA23	BA23	BA23	BA23	SAMEA7472306	ERR4920457
ERR4920458	BARNARDS	Eastern Africa	Ethiopia	BA23	neonate	2017	350052	71	5391321	1	KL108	unknown (KL108)	Typeable	O1/O2v2	O1ab	Typeable	Klebsiella pneumoniae	ST35	1	O1⍺β,2β	17	O1 (O1/O2v2)	BA28	BA26	BA23	BA22	BA26	BA24	BA24	BA23	BA23	BA23	BA23	BA23	BA23	SAMEA7472307	ERR4920458
ERR4920459	BARNARDS	Eastern Africa	Ethiopia	BA23	neonate	2017	76106	152	5328516	1	KL108	unknown (KL108)	Untypeable	O1/O2v2	O1ab	Typeable	Klebsiella pneumoniae	ST35	NA	O1⍺β,2β	17	O1 (O1/O2v2)	BA28	BA26	BA23	BA22	BA26	BA24	BA24	BA23	BA23	BA23	BA23	BA23	BA23	SAMEA7472308	ERR4920459
ERR4920460	BARNARDS	Eastern Africa	Ethiopia	BA23	neonate	2017	215846	97	5388574	1	KL108	unknown (KL108)	Typeable	O1/O2v2	O1ab	Typeable	Klebsiella pneumoniae	ST35	1	O1⍺β,2β	17	O1 (O1/O2v2)	BA28	BA26	BA23	BA22	BA26	BA24	BA24	BA23	BA23	BA23	BA23	BA23	BA23	SAMEA7472310	ERR4920460
ERR4920462	BARNARDS	Eastern Africa	Ethiopia	BA23	neonate	2017	350220	64	5294797	1	KL108	unknown (KL108)	Typeable	O1/O2v2	O1ab	Typeable	Klebsiella pneumoniae	ST35	0	O1⍺β,2β	17	O1 (O1/O2v2)	BA28	BA26	BA23	BA22	BA26	BA24	BA24	BA23	BA23	BA23	BA23	BA23	BA23	SAMEA7472313	ERR4920462
ERR4920467	BARNARDS	Eastern Africa	Ethiopia	BA23	neonate	2017	259765	78	5400367	1	KL108	unknown (KL108)	Typeable	O1/O2v2	O1ab	Typeable	Klebsiella pneumoniae	ST35	NA	O1⍺β,2β	17	O1 (O1/O2v2)	BA31	BA26	BA23	BA22	BA26	BA24	BA24	BA23	BA23	BA23	BA23	BA23	BA23	SAMEA7472319	ERR4920467
ERR4920404	BARNARDS	Eastern Africa	Ethiopia	BA24	neonate	2017	212937	166	5465215	1	KL15	K15	Typeable	O4	O4	Typeable	Klebsiella pneumoniae	ST37	1	O4	17	O4	BA29	BA27	BA20	BA19	BA28	BA25	BA25	BA24	BA24	BA24	BA24	BA24	BA24	SAMEA7472235	ERR4920404
ERR4920406	BARNARDS	Eastern Africa	Ethiopia	BA24	neonate	2017	232755	117	5336800	1	KL15	K15	Typeable	O4	O4	Typeable	Klebsiella pneumoniae	ST37	0	O4	17	O4	BA30	BA27	BA20	BA19	BA28	BA25	BA25	BA24	BA24	BA24	BA24	BA24	BA24	SAMEA7472237	ERR4920406
ERR4920407	BARNARDS	Eastern Africa	Ethiopia	BA24	neonate	2017	141382	187	5422154	1	KL15	K15	Typeable	O4	O4	Typeable	Klebsiella pneumoniae	ST37	0	O4	17	O4	BA29	BA27	BA20	BA19	BA28	BA25	BA25	BA24	BA24	BA24	BA24	BA24	BA24	SAMEA7472238	ERR4920407
ERR4920408	BARNARDS	Eastern Africa	Ethiopia	BA24	neonate	2017	212624	148	5455019	1	KL15	K15	Typeable	O4	O4	Typeable	Klebsiella pneumoniae	ST37	0	O4	17	O4	BA29	BA27	BA20	BA19	BA28	BA25	BA25	BA24	BA24	BA24	BA24	BA24	BA24	SAMEA7472239	ERR4920408
ERR4920409	BARNARDS	Eastern Africa	Ethiopia	BA24	neonate	2017	169368	168	5448037	1	KL15	K15	Typeable	O4	O4	Typeable	Klebsiella pneumoniae	ST37	0	O4	17	O4	BA29	BA27	BA20	BA19	BA28	BA25	BA25	BA24	BA24	BA24	BA24	BA24	BA24	SAMEA7472240	ERR4920409
ERR4920411	BARNARDS	Eastern Africa	Ethiopia	BA24	neonate	2017	198342	151	5427873	1	KL15	K15	Typeable	O4	O4	Typeable	Klebsiella pneumoniae	ST37	0	O4	17	O4	BA29	BA27	BA20	BA19	BA28	BA25	BA25	BA24	BA24	BA24	BA24	BA24	BA24	SAMEA7472242	ERR4920411
ERR4920412	BARNARDS	Eastern Africa	Ethiopia	BA24	neonate	2017	206169	133	5406515	1	KL15	K15	Typeable	O4	O4	Typeable	Klebsiella pneumoniae	ST37	0	O4	17	O4	BA29	BA27	BA20	BA19	BA28	BA25	BA25	BA24	BA24	BA24	BA24	BA24	BA24	SAMEA7472243	ERR4920412
ERR4920421	BARNARDS	Eastern Africa	Ethiopia	BA24	neonate	2017	205578	117	5305544	1	KL15	K15	Typeable	O4	O4	Typeable	Klebsiella pneumoniae	ST37	NA	O4	17	O4	BA34	BA27	BA20	BA19	BA28	BA25	BA25	BA24	BA24	BA24	BA24	BA24	BA24	SAMEA7472254	ERR4920421
ERR4920422	BARNARDS	Eastern Africa	Ethiopia	BA24	neonate	2017	176376	158	5436891	1	KL15	K15	Typeable	O4	O4	Typeable	Klebsiella pneumoniae	ST37	0	O4	17	O4	BA29	BA27	BA20	BA19	BA28	BA25	BA25	BA24	BA24	BA24	BA24	BA24	BA24	SAMEA7472256	ERR4920422
ERR4920453	BARNARDS	Eastern Africa	Ethiopia	BA24	neonate	2017	102476	158	5176921	1	KL15	K15	Typeable	O4	O4	Typeable	Klebsiella pneumoniae	ST37	NA	O4	17	O4	BA34	BA27	BA20	BA19	BA40	BA36	BA36	BA35	BA24	BA24	BA24	BA24	BA24	SAMEA7472302	ERR4920453
ERR4920461	BARNARDS	Eastern Africa	Ethiopia	BA24	neonate	2017	225662	95	5217945	1	KL15	K15	Typeable	O4	O4	Typeable	Klebsiella pneumoniae	ST37	0	O4	17	O4	BA29	BA27	BA20	BA19	BA28	BA25	BA25	BA24	BA24	BA24	BA24	BA24	BA24	SAMEA7472312	ERR4920461
ERR4920463	BARNARDS	Eastern Africa	Ethiopia	BA24	neonate	2017	206169	110	5237169	1	KL15	K15	Typeable	O4	O4	Typeable	Klebsiella pneumoniae	ST37	NA	O4	17	O4	BA29	BA27	BA20	BA19	BA28	BA25	BA25	BA24	BA24	BA24	BA24	BA24	BA24	SAMEA7472314	ERR4920463
ERR4920464	BARNARDS	Eastern Africa	Ethiopia	BA24	neonate	2017	206169	133	5417626	1	KL15	K15	Typeable	O4	O4	Typeable	Klebsiella pneumoniae	ST37	NA	O4	17	O4	BA29	BA27	BA20	BA19	BA28	BA25	BA25	BA24	BA24	BA24	BA24	BA24	BA24	SAMEA7472316	ERR4920464
ERR4920465	BARNARDS	Eastern Africa	Ethiopia	BA24	neonate	2017	199308	133	5333264	0	KL15	K15	Typeable	O4	O4	Typeable	Klebsiella pneumoniae	ST37	0	O4	17	O4	BA29	BA27	BA20	BA19	BA28	BA25	BA25	BA24	BA24	BA24	BA24	BA24	BA24	SAMEA7472317	ERR4920465
ERR4920466	BARNARDS	Eastern Africa	Ethiopia	BA24	neonate	2017	198342	154	5451717	1	KL15	K15	Typeable	O4	O4	Typeable	Klebsiella pneumoniae	ST37	0	O4	17	O4	BA29	BA27	BA20	BA19	BA28	BA25	BA25	BA24	BA24	BA24	BA24	BA24	BA24	SAMEA7472318	ERR4920466
ERR4920468	BARNARDS	Eastern Africa	Ethiopia	BA24	neonate	2017	232755	136	5437052	1	KL15	K15	Typeable	O12	O12	Untypeable	Klebsiella pneumoniae	ST37	0	O12	17	O12	BA29	BA27	BA20	BA19	BA28	BA25	BA25	BA24	BA24	BA24	BA24	BA24	BA24	SAMEA7472320	ERR4920468
ERR4920469	BARNARDS	Eastern Africa	Ethiopia	BA24	neonate	2017	205578	145	5431497	1	KL15	K15	Typeable	O4	O4	Typeable	Klebsiella pneumoniae	ST37	NA	O4	17	O4	BA29	BA27	BA20	BA19	BA28	BA25	BA25	BA24	BA24	BA24	BA24	BA24	BA24	SAMEA7472321	ERR4920469
ERR4920470	BARNARDS	Eastern Africa	Ethiopia	BA24	neonate	2017	205578	135	5420124	1	KL15	K15	Typeable	O4	O4	Typeable	Klebsiella pneumoniae	ST37	NA	O4	17	O4	BA29	BA27	BA20	BA19	BA28	BA25	BA25	BA24	BA24	BA24	BA24	BA24	BA24	SAMEA7472322	ERR4920470
ERR4920471	BARNARDS	Eastern Africa	Ethiopia	BA24	neonate	2017	198772	147	5434195	0	KL15	K15	Typeable	O4	O4	Typeable	Klebsiella pneumoniae	ST37	NA	O4	17	O4	BA30	BA27	BA20	BA19	BA28	BA25	BA25	BA24	BA24	BA24	BA24	BA24	BA24	SAMEA7472323	ERR4920471
ERR4920413	BARNARDS	Eastern Africa	Ethiopia	BA24	neonate	2017	198342	165	5458467	1	KL15	K15	Typeable	O4	O4	Typeable	Klebsiella pneumoniae	ST37	0	O4	17	O4	BA30	BA27	BA20	BA19	BA28	BA25	BA25	BA24	BA24	BA24	BA24	BA24	BA24	SAMEA7472244	ERR4920413
ERR4920414	BARNARDS	Eastern Africa	Ethiopia	BA24	neonate	2017	159927	162	5424208	1	KL15	K15	Typeable	O4	O4	Typeable	Klebsiella pneumoniae	ST37	0	O4	17	O4	BA30	BA27	BA20	BA19	BA28	BA25	BA25	BA24	BA24	BA24	BA24	BA24	BA24	SAMEA7472245	ERR4920414
ERR4920415	BARNARDS	Eastern Africa	Ethiopia	BA24	neonate	2017	195553	142	5399873	1	KL15	K15	Typeable	O4	O4	Typeable	Klebsiella pneumoniae	ST37	0	O4	17	O4	BA30	BA27	BA20	BA19	BA28	BA25	BA25	BA24	BA24	BA24	BA24	BA24	BA24	SAMEA7472246	ERR4920415
ERR4920423	BARNARDS	Eastern Africa	Ethiopia	BA24	neonate	2017	205578	138	5411036	1	KL15	K15	Typeable	O4	O4	Typeable	Klebsiella pneumoniae	ST37	NA	O4	17	O4	BA30	BA27	BA20	BA19	BA28	BA25	BA25	BA24	BA24	BA24	BA24	BA24	BA24	SAMEA7472257	ERR4920423
ERR4920424	BARNARDS	Eastern Africa	Ethiopia	BA24	neonate	2017	195516	161	5417675	1	KL15	K15	Typeable	O4	O4	Typeable	Klebsiella pneumoniae	ST37	0	O4	17	O4	BA30	BA27	BA20	BA19	BA28	BA25	BA25	BA24	BA24	BA24	BA24	BA24	BA24	SAMEA7472258	ERR4920424
ERR4920473	BARNARDS	Eastern Africa	Ethiopia	BA24	neonate	2017	212937	125	5397148	1	KL15	K15	Typeable	O4	O4	Typeable	Klebsiella pneumoniae	ST37	0	O4	17	O4	BA30	BA27	BA20	BA19	BA28	BA25	BA25	BA24	BA24	BA24	BA24	BA24	BA24	SAMEA7472326	ERR4920473
ERR4920475	BARNARDS	Eastern Africa	Ethiopia	BA24	neonate	2017	205578	136	5409558	1	KL15	K15	Typeable	O4	O4	Typeable	Klebsiella pneumoniae	ST37	NA	O4	17	O4	BA30	BA27	BA20	BA19	BA28	BA25	BA25	BA24	BA24	BA24	BA24	BA24	BA24	SAMEA7472328	ERR4920475
ERR4920425	BARNARDS	Eastern Africa	Ethiopia	BA23	neonate	2017	252062	93	5432005	1	KL108	unknown (KL108)	Typeable	O1/O2v2	O1ab	Typeable	Klebsiella pneumoniae	ST35	0	O1⍺β,2β	17	O1 (O1/O2v2)	BA32	BA28	BA23	BA22	BA26	BA24	BA24	BA23	BA23	BA23	BA23	BA23	BA23	SAMEA7472259	ERR4920425
ERR4920472	BARNARDS	Eastern Africa	Ethiopia	BA23	neonate	2017	259762	100	5444673	1	KL108	unknown (KL108)	Typeable	O1/O2v2	O1ab	Typeable	Klebsiella pneumoniae	ST35	0	O1⍺β,2β	17	O1 (O1/O2v2)	BA47	BA28	BA23	BA22	BA26	BA24	BA24	BA23	BA23	BA23	BA23	BA23	BA23	SAMEA7472325	ERR4920472
ERR4920474	BARNARDS	Eastern Africa	Ethiopia	BA23	neonate	2017	161354	84	5348709	1	KL108	unknown (KL108)	Typeable	O1/O2v2	O1ab	Typeable	Klebsiella pneumoniae	ST35	0	O1⍺β,2β	17	O1 (O1/O2v2)	BA47	BA28	BA23	BA22	BA41	BA37	BA37	BA23	BA23	BA23	BA23	BA23	BA23	SAMEA7472327	ERR4920474
ERR4920416	BARNARDS	Eastern Africa	Ethiopia	BA23	neonate	2017	259765	76	5377010	1	KL108	unknown (KL108)	Typeable	O1/O2v2	O1ab	Typeable	Klebsiella pneumoniae	ST35	0	O1⍺β,2β	17	O1 (O1/O2v2)	BA32	BA28	BA23	BA22	BA26	BA24	BA24	BA23	BA23	BA23	BA23	BA23	BA23	SAMEA7472247	ERR4920416
ERR4920417	BARNARDS	Eastern Africa	Ethiopia	BA23	neonate	2017	285199	78	5374011	1	KL108	unknown (KL108)	Typeable	O1/O2v2	O1ab	Typeable	Klebsiella pneumoniae	ST35	0	O1⍺β,2β	17	O1 (O1/O2v2)	BA32	BA28	BA23	BA22	BA26	BA24	BA24	BA23	BA23	BA23	BA23	BA23	BA23	SAMEA7472248	ERR4920417
ERR4920418	BARNARDS	Eastern Africa	Ethiopia	BA23	neonate	2017	285199	69	5282171	1	KL108	unknown (KL108)	Typeable	O1/O2v2	O1ab	Typeable	Klebsiella pneumoniae	ST35	0	O1⍺β,2β	17	O1 (O1/O2v2)	BA32	BA28	BA23	BA22	BA26	BA24	BA24	BA23	BA23	BA23	BA23	BA23	BA23	SAMEA7472249	ERR4920418
ERR4920426	BARNARDS	Eastern Africa	Ethiopia	BA23	neonate	2017	285071	80	5405621	1	KL108	unknown (KL108)	Typeable	O1/O2v2	O1ab	Typeable	Klebsiella pneumoniae	ST35	0	O1⍺β,2β	17	O1 (O1/O2v2)	BA32	BA28	BA23	BA22	BA26	BA24	BA24	BA23	BA23	BA23	BA23	BA23	BA23	SAMEA7472260	ERR4920426
ERR4920427	BARNARDS	Eastern Africa	Ethiopia	BA23	neonate	2017	350220	77	5411303	1	KL108	unknown (KL108)	Typeable	O1/O2v2	O1ab	Typeable	Klebsiella pneumoniae	ST35	0	O1⍺β,2β	17	O1 (O1/O2v2)	BA32	BA28	BA23	BA22	BA26	BA24	BA24	BA23	BA23	BA23	BA23	BA23	BA23	SAMEA7472261	ERR4920427
ERR4920428	BARNARDS	Eastern Africa	Ethiopia	BA23	neonate	2017	285199	68	5379238	1	KL108	unknown (KL108)	Typeable	O1/O2v2	O1ab	Typeable	Klebsiella pneumoniae	ST35	NA	O1⍺β,2β	17	O1 (O1/O2v2)	BA32	BA28	BA23	BA22	BA26	BA24	BA24	BA23	BA23	BA23	BA23	BA23	BA23	SAMEA7472262	ERR4920428
ERR4920429	BARNARDS	Eastern Africa	Ethiopia	BA23	neonate	2017	265654	81	5431046	1	KL108	unknown (KL108)	Typeable	O1/O2v2	O1ab	Typeable	Klebsiella pneumoniae	ST35	NA	O1⍺β,2β	17	O1 (O1/O2v2)	BA32	BA28	BA23	BA22	BA26	BA24	BA24	BA23	BA23	BA23	BA23	BA23	BA23	SAMEA7472263	ERR4920429
ERR4920430	BARNARDS	Eastern Africa	Ethiopia	BA23	neonate	2017	350052	72	5395696	1	KL108	unknown (KL108)	Typeable	O1/O2v2	O1ab	Typeable	Klebsiella pneumoniae	ST35	0	O1⍺β,2β	17	O1 (O1/O2v2)	BA32	BA28	BA23	BA22	BA26	BA24	BA24	BA23	BA23	BA23	BA23	BA23	BA23	SAMEA7472264	ERR4920430
ERR4920476	BARNARDS	Eastern Africa	Ethiopia	BA23	neonate	2017	266813	78	5376410	1	KL108	unknown (KL108)	Typeable	O1/O2v2	O1ab	Typeable	Klebsiella pneumoniae	ST35	0	O1⍺β,2β	17	O1 (O1/O2v2)	BA32	BA28	BA23	BA22	BA26	BA24	BA24	BA23	BA23	BA23	BA23	BA23	BA23	SAMEA7472329	ERR4920476
ERR4920477	BARNARDS	Eastern Africa	Ethiopia	BA23	neonate	2017	285199	73	5374400	1	KL108	unknown (KL108)	Typeable	O1/O2v2	O1ab	Typeable	Klebsiella pneumoniae	ST35	0	O1⍺β,2β	17	O1 (O1/O2v2)	BA32	BA28	BA23	BA22	BA26	BA24	BA24	BA23	BA23	BA23	BA23	BA23	BA23	SAMEA7472330	ERR4920477
ERR4920478	BARNARDS	Eastern Africa	Ethiopia	BA23	neonate	2017	285199	71	5335162	1	KL108	unknown (KL108)	Typeable	O1/O2v2	O1ab	Typeable	Klebsiella pneumoniae	ST35	0	O1⍺β,2β	17	O1 (O1/O2v2)	BA32	BA28	BA23	BA22	BA26	BA24	BA24	BA23	BA23	BA23	BA23	BA23	BA23	SAMEA7472331	ERR4920478
ERR4920480	BARNARDS	Eastern Africa	Ethiopia	BA23	neonate	2017	350052	71	5408487	1	KL108	unknown (KL108)	Typeable	O1/O2v2	O1ab	Typeable	Klebsiella pneumoniae	ST35	0	O1⍺β,2β	17	O1 (O1/O2v2)	BA32	BA28	BA23	BA22	BA26	BA24	BA24	BA23	BA23	BA23	BA23	BA23	BA23	SAMEA7472333	ERR4920480
ERR4920482	BARNARDS	Eastern Africa	Ethiopia	BA23	neonate	2017	285199	80	5348305	1	KL108	unknown (KL108)	Typeable	O1/O2v2	O1ab	Typeable	Klebsiella pneumoniae	ST35	0	O1⍺β,2β	17	O1 (O1/O2v2)	BA32	BA28	BA23	BA22	BA26	BA24	BA24	BA23	BA23	BA23	BA23	BA23	BA23	SAMEA7472335	ERR4920482
ERR4920483	BARNARDS	Eastern Africa	Ethiopia	BA23	neonate	2017	285199	79	5371592	1	KL108	unknown (KL108)	Typeable	O1/O2v2	O1ab	Typeable	Klebsiella pneumoniae	ST35	1	O1⍺β,2β	17	O1 (O1/O2v2)	BA32	BA28	BA23	BA22	BA26	BA24	BA24	BA23	BA23	BA23	BA23	BA23	BA23	SAMEA7472336	ERR4920483
ERR4920484	BARNARDS	Eastern Africa	Ethiopia	BA23	neonate	2017	350220	67	5387931	1	KL108	unknown (KL108)	Typeable	O1/O2v2	O1ab	Typeable	Klebsiella pneumoniae	ST35	0	O1⍺β,2β	17	O1 (O1/O2v2)	BA32	BA28	BA23	BA22	BA26	BA24	BA24	BA23	BA23	BA23	BA23	BA23	BA23	SAMEA7472337	ERR4920484
ERR4920485	BARNARDS	Eastern Africa	Ethiopia	BA23	neonate	2017	285199	73	5318654	1	KL108	unknown (KL108)	Typeable	O1/O2v2	O1ab	Typeable	Klebsiella pneumoniae	ST35	0	O1⍺β,2β	17	O1 (O1/O2v2)	BA32	BA28	BA23	BA22	BA26	BA24	BA24	BA23	BA23	BA23	BA23	BA23	BA23	SAMEA7472338	ERR4920485
ERR4920419	BARNARDS	Eastern Africa	Ethiopia	BA25	neonate	2017	285199	90	5458638	1	KL108	unknown (KL108)	Typeable	O1/O2v2	O1ab	Typeable	Klebsiella pneumoniae	ST35	0	O1⍺β,2β	17	O1 (O1/O2v2)	BA33	BA29	BA24	BA22	BA29	BA26	BA26	BA25	BA25	BA25	BA25	BA25	BA25	SAMEA7472250	ERR4920419
ERR4920431	BARNARDS	Eastern Africa	Ethiopia	BA26	neonate	2017	285199	83	5422631	1	KL108	unknown (KL108)	Typeable	O1/O2v2	O1ab	Typeable	Klebsiella pneumoniae	ST35	0	O1⍺β,2β	17	O1 (O1/O2v2)	BA35	BA30	BA24	BA22	BA30	BA27	BA27	BA26	BA26	BA26	BA26	BA26	BA26	SAMEA7472265	ERR4920431
ERR4920432	BARNARDS	Eastern Africa	Ethiopia	BA27	neonate	2017	319097	182	5735107	1	KL24	K24	Typeable	O1/O2v1	O2a	Typeable	Klebsiella pneumoniae	ST45	0	O2⍺	17	O2a (O1/O2v1)	BA36	BA31	BA25	BA17	BA31	BA28	BA28	BA27	BA27	BA27	BA27	BA27	BA27	SAMEA7472267	ERR4920432
ERR4920433	BARNARDS	Eastern Africa	Ethiopia	BA27	neonate	2017	315496	186	5730685	1	KL24	K24	Typeable	O1/O2v1	O2a	Typeable	Klebsiella pneumoniae	ST45	0	O2⍺	17	O2a (O1/O2v1)	BA36	BA31	BA25	BA17	BA31	BA28	BA28	BA27	BA27	BA27	BA27	BA27	BA27	SAMEA7472268	ERR4920433
ERR4920434	BARNARDS	Eastern Africa	Ethiopia	BA28	neonate	2017	228466	144	5576806	1	KL106	unknown (KL106)	Typeable	O1/O2v2	O1ab	Typeable	Klebsiella pneumoniae	ST101-1LV	1	O1⍺β,2β	17	O1 (O1/O2v2)	BA37	BA32	BA26	BA23	BA32	BA29	BA29	BA28	BA28	BA28	BA28	BA28	BA28	SAMEA7472270	ERR4920434
ERR4920435	BARNARDS	Eastern Africa	Ethiopia	BA29	neonate	2017	218255	109	5517553	1	KL57	K57	Typeable	O1/O2v2	O2afg	Typeable	Klebsiella pneumoniae	ST218	1	O2β	17	O2afg (O1/O2v2)	BA38	BA33	BA27	BA20	BA33	BA30	BA30	BA29	BA29	BA29	BA29	BA29	BA29	SAMEA7472273	ERR4920435
ERR4920436	BARNARDS	Eastern Africa	Ethiopia	BA29	neonate	2017	281841	109	5501897	1	KL57	K57	Typeable	O1/O2v2	O2afg	Typeable	Klebsiella pneumoniae	ST218	1	O2β	17	O2afg (O1/O2v2)	BA38	BA33	BA27	BA20	BA33	BA30	BA30	BA29	BA29	BA29	BA29	BA29	BA29	SAMEA7472276	ERR4920436
ERR4920437	BARNARDS	Eastern Africa	Ethiopia	BA30	neonate	2017	285199	83	5388294	1	KL108	unknown (KL108)	Typeable	O1/O2v2	O1ab	Typeable	Klebsiella pneumoniae	ST35	1	O1⍺β,2β	17	O1 (O1/O2v2)	BA39	BA34	BA24	BA22	BA34	BA31	BA31	BA30	BA30	BA30	BA30	BA30	BA30	SAMEA7472277	ERR4920437
ERR4920438	BARNARDS	Eastern Africa	Ethiopia	BA30	neonate	2017	350220	91	5456036	1	KL108	unknown (KL108)	Typeable	O1/O2v2	O1ab	Typeable	Klebsiella pneumoniae	ST35	0	O1⍺β,2β	17	O1 (O1/O2v2)	BA39	BA34	BA24	BA22	BA34	BA31	BA31	BA30	BA30	BA30	BA30	BA30	BA30	SAMEA7472278	ERR4920438
ERR4920439	BARNARDS	Eastern Africa	Ethiopia	BA30	neonate	2017	350220	85	5423193	1	KL108	unknown (KL108)	Typeable	O1/O2v2	O1ab	Typeable	Klebsiella pneumoniae	ST35	0	O1⍺β,2β	17	O1 (O1/O2v2)	BA39	BA34	BA24	BA22	BA34	BA31	BA31	BA30	BA30	BA30	BA30	BA30	BA30	SAMEA7472279	ERR4920439
ERR4920441	BARNARDS	Eastern Africa	Ethiopia	BA31	neonate	2017	436720	70	5550220	1	KL39	K39	Typeable	O1/O2v2	O1ab	Typeable	Klebsiella pneumoniae	ST985	0	O1⍺β,2β	17	O1 (O1/O2v2)	BA41	BA35	BA22	BA21	BA36	BA32	BA32	BA31	BA31	BA31	BA31	BA31	BA31	SAMEA7472286	ERR4920441
ERR4920442	BARNARDS	Eastern Africa	Ethiopia	BA32	neonate	2017	285199	96	5457153	1	KL108	unknown (KL108)	Typeable	O1/O2v2	O1ab	Typeable	Klebsiella pneumoniae	ST35	0	O1⍺β,2β	17	O1 (O1/O2v2)	BA42	BA36	BA24	BA22	BA37	BA33	BA33	BA32	BA32	BA32	BA32	BA32	BA32	SAMEA7472287	ERR4920442
ERR4920446	BARNARDS	Eastern Africa	Ethiopia	BA33	neonate	2017	370641	79	5501667	1	KL30	K30	Typeable	O1/O2v2	O1ab	Typeable	Klebsiella pneumoniae	ST391	1	O1⍺β,2β	17	O1 (O1/O2v2)	BA45	BA37	BA28	BA24	BA38	BA34	BA34	BA33	BA33	BA33	BA33	BA33	BA33	SAMEA7472293	ERR4920446
ERR4920448	BARNARDS	Eastern Africa	Ethiopia	BA34	neonate	2017	204102	87	5335067	1	KL57	K57	Typeable	O1/O2v2	O2afg	Typeable	Klebsiella pneumoniae	ST218	1	O2β	17	O2afg (O1/O2v2)	BA46	BA38	BA21	BA20	BA39	BA35	BA35	BA34	BA34	BA34	BA34	BA34	BA34	SAMEA7472295	ERR4920448
ERR4920451	BARNARDS	Eastern Africa	Ethiopia	BA34	neonate	2017	199600	191	5495917	1	KL57	K57	Typeable	O1/O2v2	O2afg	Typeable	Klebsiella pneumoniae	ST218	0	O2β	17	O2afg (O1/O2v2)	BA46	BA38	BA21	BA20	BA39	BA35	BA35	BA34	BA34	BA34	BA34	BA34	BA34	SAMEA7472300	ERR4920451
ERR4920479	BARNARDS	Eastern Africa	Ethiopia	BA35	neonate	2017	187208	159	5659107	1	KL2	K2	Typeable	O1/O2v2	O1ab	Typeable	Klebsiella pneumoniae	ST25	0	O1⍺β,2β	17	O1 (O1/O2v2)	BA48	BA39	BA29	BA25	BA42	BA38	BA38	BA36	BA35	BA35	BA35	BA35	BA35	SAMEA7472332	ERR4920479
ERR4920481	BARNARDS	Eastern Africa	Ethiopia	BA36	neonate	2017	326178	166	5463307	1	KL112	unknown (KL112)	Typeable	O1/O2v2	O2afg	Typeable	Klebsiella pneumoniae	ST17	0	O2β	17	O2afg (O1/O2v2)	BA49	BA40	BA30	BA26	BA43	BA39	BA39	BA37	BA36	BA36	BA36	BA36	BA36	SAMEA7472334	ERR4920481
ERR4920492	BARNARDS	Western Africa	Nigeria	BA41	neonate	2017	306355	95	5638334	1	KL52	K52	Typeable	OL13	O13	Typeable	Klebsiella pneumoniae	ST45	0	O13	19	OL13	BA55	BA45	BA35	BA31	BA48	BA44	BA44	BA42	BA41	BA41	BA41	BA41	BA41	SAMEA7472355	ERR4920492
ERR4920496	BARNARDS	Western Africa	Nigeria	BA41	neonate	2017	331359	93	5646664	1	KL52	K52	Typeable	OL13	O13	Typeable	Klebsiella pneumoniae	ST45	0	O13	19	OL13	BA55	BA45	BA35	BA31	BA48	BA44	BA44	BA42	BA41	BA41	BA41	BA41	BA41	SAMEA7472372	ERR4920496
ERR4920491	BARNARDS	Western Africa	Nigeria	BA42	neonate	2017	167728	118	5302323	1	KL15	K15	Typeable	O4	O4	Typeable	Klebsiella pneumoniae	ST340	1	O4	19	O4	BA56	BA46	BA36	BA32	BA49	BA45	BA45	BA43	BA42	BA42	BA42	BA42	BA42	SAMEA7472352	ERR4920491
ERR4920493	BARNARDS	Western Africa	Nigeria	BA43	neonate	2017	185846	144	5756667	2	KL116	unknown (KL116)	Typeable	O1/O2v1	O1ab	Typeable	Klebsiella pneumoniae	ST4410	1	O1⍺β,2⍺	19	O1 (O1/O2v1)	BA57	BA47	BA37	BA33	BA50	BA46	BA46	BA44	BA43	BA43	BA43	BA43	BA43	SAMEA7472365	ERR4920493
ERR4920494	BARNARDS	Western Africa	Nigeria	BA44	neonate	2017	222328	85	5137249	0	KL31	K31	Typeable	O3/O3a	O3/O3a	Typeable	Klebsiella pneumoniae	ST76	1	O3⍺/O3β	19	O3/O3a	BA58	BA48	BA38	BA34	BA51	BA47	BA47	BA45	BA44	BA44	BA44	BA44	BA44	SAMEA7472368	ERR4920494
ERR4920495	BARNARDS	Western Africa	Nigeria	BA44	neonate	2017	181998	95	5182651	0	KL31	K31	Typeable	O3/O3a	O3/O3a	Typeable	Klebsiella pneumoniae	ST76	0	O3⍺/O3β	19	O3/O3a	BA58	BA48	BA38	BA34	BA51	BA47	BA47	BA45	BA44	BA44	BA44	BA44	BA44	SAMEA7472371	ERR4920495
ERR4920497	BARNARDS	Western Africa	Nigeria	BA45	neonate	2017	74551	155	5035511	0	KL46	K46	Untypeable	O3b	O3b	Typeable	Klebsiella pneumoniae	ST4408	0	O3𝛾	19	O3b	BA59	BA49	BA39	BA35	BA52	BA48	BA48	BA46	BA45	BA45	BA45	BA45	BA45	SAMEA7472380	ERR4920497
ERR4920498	BARNARDS	Western Africa	Nigeria	BA46	neonate	2017	119353	104	5233149	0	KL102	unknown (KL102)	Typeable	O1/O2v2	O2afg	Typeable	Klebsiella pneumoniae	ST307	0	O2β	19	O2afg (O1/O2v2)	BA60	BA50	BA40	BA36	BA53	BA49	BA49	BA47	BA46	BA46	BA46	BA46	BA46	SAMEA7472389	ERR4920498
ERR4920499	BARNARDS	Western Africa	Nigeria	BA47	neonate	2017	178761	103	5201188	0	KL57	K57	Typeable	O1/O2v2	O1ab	Typeable	Klebsiella pneumoniae	ST1035	0	O1⍺β,2β	19	O1 (O1/O2v2)	BA61	BA51	BA41	BA37	BA54	BA50	BA50	BA48	BA47	BA47	BA47	BA47	BA47	SAMEA7472390	ERR4920499
ERR4920500	BARNARDS	Western Africa	Nigeria	BA48	neonate	2017	348288	56	5063464	0	KL13	Capsule null	Typeable	O1/O2v1	O1ab	Typeable	Klebsiella pneumoniae	ST815	0	O1⍺β,2⍺	19	O1 (O1/O2v1)	BA62	BA52	BA42	BA38	BA55	BA51	BA51	BA49	BA48	BA48	BA48	BA48	BA48	SAMEA7472393	ERR4920500
ERR4920501	BARNARDS	Western Africa	Nigeria	BA49	neonate	2017	203259	112	5506391	2	KL15	K15	Typeable	O4	O4	Typeable	Klebsiella pneumoniae	ST11	NA	O4	19	O4	BA63	BA53	BA43	BA39	BA56	BA52	BA52	BA50	BA49	BA49	BA49	BA49	BA49	SAMEA7472398	ERR4920501
ERR4920502	BARNARDS	Western Africa	Nigeria	BA50	neonate	2017	355214	103	5411459	1	KL116	unknown (KL116)	Typeable	O1/O2v1	O1ab	Typeable	Klebsiella pneumoniae	ST133	0	O1⍺β,2⍺	19	O1 (O1/O2v1)	BA64	BA54	BA44	BA40	BA57	BA53	BA53	BA51	BA50	BA50	BA50	BA50	BA50	SAMEA7472405	ERR4920502
ERR4920503	BARNARDS	Western Africa	Nigeria	BA51	neonate	2017	235315	74	5170658	0	KL57	K57	Typeable	O3b	O3b	Typeable	Klebsiella pneumoniae	ST592	1	O3𝛾	19	O3b	BA65	BA55	BA45	BA41	BA58	BA54	BA54	BA52	BA51	BA51	BA51	BA51	BA51	SAMEA7472409	ERR4920503
ERR4920504	BARNARDS	Western Africa	Nigeria	BA51	neonate	2017	304552	72	5183512	0	KL57	K57	Typeable	O3b	O3b	Typeable	Klebsiella pneumoniae	ST592	1	O3𝛾	19	O3b	BA65	BA55	BA45	BA41	BA58	BA54	BA54	BA52	BA51	BA51	BA51	BA51	BA51	SAMEA7472411	ERR4920504
ERR4920505	BARNARDS	Western Africa	Nigeria	BA52	neonate	2017	318766	140	5436578	1	KL116	unknown (KL116)	Typeable	O1/O2v1	O1ab	Typeable	Klebsiella pneumoniae	ST39	0	O1⍺β,2⍺	19	O1 (O1/O2v1)	BA66	BA56	BA46	BA42	BA59	BA55	BA55	BA53	BA52	BA52	BA52	BA52	BA52	SAMEA7472416	ERR4920505
ERR4920506	BARNARDS	Western Africa	Nigeria	BA53	neonate	2017	309063	214	5418609	0	KL137	unknown (KL137)	Untypeable	OL13	O13	Typeable	Klebsiella pneumoniae	ST4074	NA	O13	19	OL13	BA67	BA57	BA47	BA43	BA60	BA56	BA56	BA54	BA53	BA53	BA53	BA53	BA53	SAMEA7472421	ERR4920506
ERR4920507	BARNARDS	Western Africa	Nigeria	BA54	neonate	2016	332963	114	5637641	2	KL53	K53	Typeable	O1/O2v1	O1ab	Typeable	Klebsiella pneumoniae	ST464	0	O1⍺β,2⍺	20	O1 (O1/O2v1)	BA68	BA58	BA48	BA44	BA61	BA57	BA57	BA55	BA54	BA54	BA54	BA54	BA54	SAMEA7472429	ERR4920507
ERR4920508	BARNARDS	Western Africa	Nigeria	BA54	neonate	2016	184545	106	5548511	2	KL53	K53	Typeable	O1/O2v1	O1ab	Typeable	Klebsiella pneumoniae	ST464	1	O1⍺β,2⍺	20	O1 (O1/O2v1)	BA69	BA58	BA48	BA44	BA61	BA57	BA57	BA55	BA54	BA54	BA54	BA54	BA54	SAMEA7472431	ERR4920508
ERR4920510	BARNARDS	Western Africa	Nigeria	BA54	neonate	2016	316732	111	5608914	2	KL53	K53	Typeable	O1/O2v1	O1ab	Typeable	Klebsiella pneumoniae	ST464	0	O1⍺β,2⍺	20	O1 (O1/O2v1)	BA71	BA59	BA48	BA44	BA63	BA59	BA59	BA57	BA54	BA54	BA54	BA54	BA54	SAMEA7472434	ERR4920510
ERR4920531	BARNARDS	Western Africa	Nigeria	BA54	neonate	2016	181681	109	5517377	2	KL53	K53	Typeable	O1/O2v1	O1ab	Typeable	Klebsiella pneumoniae	ST464	0	O1⍺β,2⍺	20	O1 (O1/O2v1)	BA71	BA59	BA48	BA44	BA63	BA59	BA59	BA57	BA54	BA54	BA54	BA54	BA54	SAMEA7472489	ERR4920531
ERR4920521	BARNARDS	Western Africa	Nigeria	BA54	neonate	2016	220842	111	5551695	2	KL53	K53	Typeable	O1/O2v1	O1ab	Typeable	Klebsiella pneumoniae	ST464	0	O1⍺β,2⍺	20	O1 (O1/O2v1)	BA81	BA69	BA48	BA44	BA73	BA59	BA59	BA57	BA54	BA54	BA54	BA54	BA54	SAMEA7472468	ERR4920521
ERR4920511	BARNARDS	Western Africa	Nigeria	BA55	neonate	2017	243977	93	5459818	1	KL62	K62	Typeable	O1/O2v2	O1ab	Typeable	Klebsiella pneumoniae	ST39	0	O1⍺β,2β	20	O1 (O1/O2v2)	BA72	BA60	BA49	BA45	BA64	BA60	BA60	BA58	BA55	BA55	BA55	BA55	BA55	SAMEA7472437	ERR4920511
ERR4920512	BARNARDS	Western Africa	Nigeria	BA56	neonate	2017	290397	162	5641680	2	KL28	K28	Typeable	O1/O2v2	O1ab	Typeable	Klebsiella pneumoniae	ST20	0	O1⍺β,2β	20	O1 (O1/O2v2)	BA73	BA61	BA50	BA46	BA65	BA61	BA61	BA59	BA56	BA56	BA56	BA56	BA56	SAMEA7472438	ERR4920512
ERR4920513	BARNARDS	Western Africa	Nigeria	BA56	neonate	2017	267048	161	5639742	2	KL28	K28	Typeable	O1/O2v2	O1ab	Typeable	Klebsiella pneumoniae	ST20	1	O1⍺β,2β	20	O1 (O1/O2v2)	BA73	BA61	BA50	BA46	BA65	BA61	BA61	BA59	BA56	BA56	BA56	BA56	BA56	SAMEA7472440	ERR4920513
ERR4920514	BARNARDS	Western Africa	Nigeria	BA57	neonate	2017	230286	173	5706166	1	KL2	K2	Typeable	O1/O2v1	O1ab	Typeable	Klebsiella pneumoniae	ST39	0	O1⍺β,2⍺	20	O1 (O1/O2v1)	BA74	BA62	BA51	BA47	BA66	BA62	BA62	BA60	BA57	BA57	BA57	BA57	BA57	SAMEA7472442	ERR4920514
ERR4920515	BARNARDS	Western Africa	Nigeria	BA58	neonate	2017	254076	101	5517684	1	KL116	unknown (KL116)	Typeable	O1/O2v1	O1ab	Typeable	Klebsiella pneumoniae	ST133	0	O1⍺β,2⍺	20	O1 (O1/O2v1)	BA75	BA63	BA52	BA48	BA67	BA63	BA63	BA61	BA58	BA58	BA58	BA58	BA58	SAMEA7472446	ERR4920515
ERR4920517	BARNARDS	Western Africa	Nigeria	BA59	neonate	2016	233272	127	5604383	2	KL102	unknown (KL102)	Typeable	O1/O2v2	O2afg	Typeable	Klebsiella pneumoniae	ST377	1	O2β	20	O2afg (O1/O2v2)	BA76	BA64	BA53	BA49	BA68	BA64	BA64	BA62	BA59	BA59	BA59	BA59	BA59	SAMEA7472458	ERR4920517
ERR4920516	BARNARDS	Western Africa	Nigeria	BA60	neonate	2017	227594	132	5513868	1	KL48	K48	Typeable	O1/O2v1	O1ab	Typeable	Klebsiella pneumoniae	ST15	1	O1⍺β,2⍺	20	O1 (O1/O2v1)	BA77	BA65	BA54	BA50	BA69	BA65	BA65	BA63	BA60	BA60	BA60	BA60	BA60	SAMEA7472453	ERR4920516
ERR4920518	BARNARDS	Western Africa	Nigeria	BA61	neonate	2016	19405	508	5389279	2	KL53	K53	Typeable	O1/O2v1	O1ab	Typeable	Klebsiella pneumoniae	ST464	0	O1⍺β,2⍺	20	O1 (O1/O2v1)	BA78	BA66	BA55	BA51	BA70	BA66	BA66	BA64	BA61	BA61	BA61	BA61	BA61	SAMEA7472461	ERR4920518
ERR4920519	BARNARDS	Western Africa	Nigeria	BA62	neonate	2017	211766	116	5540276	1	KL2	K2	Typeable	O1/O2v1	O1ab	Typeable	Klebsiella pneumoniae	ST39	1	O1⍺β,2⍺	20	O1 (O1/O2v1)	BA79	BA67	BA56	BA52	BA71	BA67	BA67	BA65	BA62	BA62	BA62	BA62	BA62	SAMEA7472462	ERR4920519
ERR4920520	BARNARDS	Western Africa	Nigeria	BA63	neonate	2017	203666	103	5342630	1	KL25	K25	Typeable	O1/O2v1	O1ab	Typeable	Klebsiella pneumoniae	ST73	0	O1⍺β,2⍺	20	O1 (O1/O2v1)	BA80	BA68	BA57	BA53	BA72	BA68	BA68	BA66	BA63	BA63	BA63	BA63	BA63	SAMEA7472465	ERR4920520
ERR4920523	BARNARDS	Western Africa	Nigeria	BA64	neonate	2017	235384	135	5767206	2	KL116	unknown (KL116)	Typeable	O1/O2v1	O1ab	Typeable	Klebsiella pneumoniae	ST4410	1	O1⍺β,2⍺	20	O1 (O1/O2v1)	BA82	BA70	BA58	BA54	BA74	BA69	BA69	BA67	BA64	BA64	BA64	BA64	BA64	SAMEA7472471	ERR4920523
ERR4920524	BARNARDS	Western Africa	Nigeria	BA64	neonate	2017	208581	116	5727675	2	KL116	unknown (KL116)	Typeable	O1/O2v1	O1ab	Typeable	Klebsiella pneumoniae	ST4410	1	O1⍺β,2⍺	20	O1 (O1/O2v1)	BA82	BA70	BA58	BA54	BA75	BA69	BA69	BA67	BA64	BA64	BA64	BA64	BA64	SAMEA7472472	ERR4920524
ERR4920525	BARNARDS	Western Africa	Nigeria	BA65	neonate	2016	146798	96	5352599	1	KL122	unknown (KL122)	Typeable	O1/O2v2	O2afg	Typeable	Klebsiella pneumoniae	ST17	0	O2β	20	O2afg (O1/O2v2)	BA83	BA71	BA59	BA55	BA76	BA70	BA70	BA68	BA65	BA65	BA65	BA65	BA65	SAMEA7472473	ERR4920525
ERR4920526	BARNARDS	Western Africa	Nigeria	BA66	neonate	2016	33168	385	5437103	2	KL53	K53	Typeable	O1/O2v1	O1ab	Typeable	Klebsiella pneumoniae	ST464-1LV	0	O1⍺β,2⍺	20	O1 (O1/O2v1)	BA84	BA72	BA60	BA56	BA77	BA71	BA71	BA69	BA66	BA66	BA66	BA66	BA66	SAMEA7472474	ERR4920526
ERR4920527	BARNARDS	Western Africa	Nigeria	BA67	neonate	2017	309078	76	5499876	0	KL155	unknown (KL155)	Typeable	OL13	O13	Typeable	Klebsiella pneumoniae	ST40	1	O13	20	OL13	BA85	BA73	BA61	BA57	BA78	BA72	BA72	BA70	BA67	BA67	BA67	BA67	BA67	SAMEA7472477	ERR4920527
ERR4920529	BARNARDS	Western Africa	Nigeria	BA68	neonate	2017	327734	83	5491815	1	KL102	unknown (KL102)	Typeable	O1/O2v2	O2afg	Typeable	Klebsiella pneumoniae	ST307	0	O2β	20	O2afg (O1/O2v2)	BA86	BA74	BA62	BA58	BA79	BA73	BA73	BA71	BA68	BA68	BA68	BA68	BA68	SAMEA7472481	ERR4920529
ERR4920528	BARNARDS	Western Africa	Nigeria	BA69	neonate	2017	306511	75	5415755	1	KL39	K39	Typeable	O1/O2v2	O1ab	Typeable	Klebsiella pneumoniae	ST985	1	O1⍺β,2β	20	O1 (O1/O2v2)	BA87	BA75	BA63	BA59	BA80	BA74	BA74	BA72	BA69	BA69	BA69	BA69	BA69	SAMEA7472478	ERR4920528
ERR4920530	BARNARDS	Western Africa	Nigeria	BA70	neonate	2016	158735	155	5626924	1	KL62	K62	Typeable	O1/O2v1	O1ab	Typeable	Klebsiella pneumoniae	ST48	0	O1⍺β,2⍺	20	O1 (O1/O2v1)	BA88	BA76	BA64	BA60	BA81	BA75	BA75	BA73	BA70	BA70	BA70	BA70	BA70	SAMEA7472487	ERR4920530
ERR4920532	BARNARDS	Western Africa	Nigeria	BA71	neonate	2016	199874	143	5579774	1	KL23	K23	Typeable	O1/O2v2	O1ab	Typeable	Klebsiella pneumoniae	ST39	1	O1⍺β,2β	20	O1 (O1/O2v2)	BA89	BA77	BA65	BA61	BA82	BA76	BA76	BA74	BA71	BA71	BA71	BA71	BA71	SAMEA7472490	ERR4920532
ERR4920533	BARNARDS	Western Africa	Nigeria	BA72	neonate	2016	166845	123	5362392	2	KL28	K28	Typeable	O1/O2v1	O2a	Typeable	Klebsiella pneumoniae	ST442	1	O2⍺	20	O2a (O1/O2v1)	BA90	BA78	BA66	BA62	BA83	BA77	BA77	BA75	BA72	BA72	BA72	BA72	BA72	SAMEA7472491	ERR4920533
ERR4920534	BARNARDS	Western Africa	Nigeria	BA72	neonate	2016	208684	124	5368278	2	KL28	K28	Typeable	O1/O2v1	O2a	Typeable	Klebsiella pneumoniae	ST442	1	O2⍺	20	O2a (O1/O2v1)	BA91	BA78	BA66	BA62	BA84	BA77	BA77	BA75	BA72	BA72	BA72	BA72	BA72	SAMEA7472492	ERR4920534
ERR4920540	BARNARDS	Western Africa	Nigeria	BA72	neonate	2016	192228	126	5344023	2	KL28	K28	Typeable	O1/O2v1	O2a	Typeable	Klebsiella pneumoniae	ST442	1	O2⍺	20	O2a (O1/O2v1)	BA91	BA78	BA66	BA62	BA84	BA77	BA77	BA75	BA72	BA72	BA72	BA72	BA72	SAMEA7472506	ERR4920540
ERR4920535	BARNARDS	Western Africa	Nigeria	BA73	neonate	2016	161718	193	5835409	2	KL108	unknown (KL108)	Typeable	O1/O2v2	O1ab	Typeable	Klebsiella pneumoniae	ST395	1	O1⍺β,2β	20	O1 (O1/O2v2)	BA92	BA79	BA67	BA63	BA85	BA78	BA78	BA76	BA73	BA73	BA73	BA73	BA73	SAMEA7472493	ERR4920535
ERR4920537	BARNARDS	Western Africa	Nigeria	BA74	neonate	2016	363120	152	5609514	2	KL28	K28	Typeable	O1/O2v2	O1ab	Typeable	Klebsiella pneumoniae	ST20	1	O1⍺β,2β	20	O1 (O1/O2v2)	BA93	BA80	BA68	BA46	BA86	BA79	BA79	BA77	BA74	BA74	BA74	BA74	BA74	SAMEA7472502	ERR4920537
ERR4920538	BARNARDS	Western Africa	Nigeria	BA75	neonate	2016	240514	92	5504993	1	KL102	unknown (KL102)	Typeable	O1/O2v2	O2afg	Typeable	Klebsiella pneumoniae	ST3248	1	O2β	20	O2afg (O1/O2v2)	BA94	BA81	BA69	BA64	BA87	BA80	BA80	BA78	BA75	BA75	BA75	BA75	BA75	SAMEA7472503	ERR4920538
ERR4920539	BARNARDS	Western Africa	Nigeria	BA76	neonate	2016	316732	118	5639882	2	KL53	K53	Typeable	O1/O2v1	O1ab	Typeable	Klebsiella pneumoniae	ST464	0	O1⍺β,2⍺	20	O1 (O1/O2v1)	BA95	BA82	BA48	BA44	BA88	BA81	BA81	BA79	BA76	BA76	BA76	BA76	BA76	SAMEA7472505	ERR4920539
ERR4920541	BARNARDS	Western Africa	Nigeria	BA77	neonate	2016	236395	123	5352751	2	KL28	K28	Typeable	O1/O2v1	O2a	Typeable	Klebsiella pneumoniae	ST442	0	O2⍺	20	O2a (O1/O2v1)	BA96	BA83	BA66	BA62	BA89	BA82	BA82	BA80	BA77	BA77	BA77	BA77	BA77	SAMEA7472507	ERR4920541
ERR4920542	BARNARDS	Western Africa	Nigeria	BA77	neonate	2016	208684	114	5356378	2	KL28	K28	Typeable	O1/O2v1	O2a	Typeable	Klebsiella pneumoniae	ST442	1	O2⍺	20	O2a (O1/O2v1)	BA97	BA84	BA66	BA62	BA89	BA82	BA82	BA80	BA77	BA77	BA77	BA77	BA77	SAMEA7472508	ERR4920542
ERR4920543	BARNARDS	Western Africa	Nigeria	BA78	neonate	2016	168360	126	5345981	2	KL28	K28	Typeable	O1/O2v1	O2a	Typeable	Klebsiella pneumoniae	ST442	0	O2⍺	20	O2a (O1/O2v1)	BA98	BA85	BA70	BA62	BA90	BA83	BA83	BA81	BA78	BA78	BA78	BA78	BA78	SAMEA7472509	ERR4920543
ERR4920550	BARNARDS	Southern Asia	Pakistan	BA85	neonate	2016	99950	181	5855803	1	KL112	unknown (KL112)	Typeable	O1/O2v1	O1ab	Typeable	Klebsiella pneumoniae	ST15	1	O1⍺β,2⍺	23	O1 (O1/O2v1)	BA105	BA92	BA77	BA71	BA97	BA90	BA90	BA88	BA85	BA85	BA85	BA85	BA85	SAMEA7472538	ERR4920550
ERR4920551	BARNARDS	Southern Asia	Pakistan	BA86	neonate	2016	48613	306	5869852	2	KL112	unknown (KL112)	Typeable	O1/O2v1	O1ab	Typeable	Klebsiella pneumoniae	ST15	0	O1⍺β,2⍺	23	O1 (O1/O2v1)	BA106	BA93	BA78	BA72	BA98	BA91	BA91	BA89	BA86	BA86	BA86	BA86	BA85	SAMEA7472542	ERR4920551
ERR4920552	BARNARDS	Southern Asia	Pakistan	BA87	neonate	2016	243476	71	5473573	1	KL18	K18	Typeable	O1/O2v1	O1ab	Typeable	Klebsiella pneumoniae	ST4411	1	O1⍺β,2⍺	23	O1 (O1/O2v1)	BA107	BA94	BA79	BA73	BA99	BA92	BA92	BA90	BA87	BA87	BA87	BA87	BA86	SAMEA7472558	ERR4920552
ERR4920554	BARNARDS	Southern Asia	Pakistan	BA88	neonate	2016	120399	151	5635603	2	KL112	unknown (KL112)	Typeable	O1/O2v1	O1ab	Typeable	Klebsiella pneumoniae	ST15	0	O1⍺β,2⍺	23	O1 (O1/O2v1)	BA108	BA95	BA80	BA74	BA100	BA93	BA93	BA91	BA88	BA88	BA88	BA88	BA85	SAMEA7472562	ERR4920554
ERR4920553	BARNARDS	Southern Asia	Pakistan	BA88	neonate	2016	166666	127	5755631	2	KL112	unknown (KL112)	Typeable	O1/O2v1	O1ab	Typeable	Klebsiella pneumoniae	ST15	0	O1⍺β,2⍺	23	O1 (O1/O2v1)	BA108	BA95	BA80	BA74	BA101	BA93	BA93	BA91	BA88	BA88	BA88	BA88	BA85	SAMEA7472561	ERR4920553
ERR4920556	BARNARDS	Southern Asia	Pakistan	BA88	neonate	2016	116377	159	5813019	2	KL112	unknown (KL112)	Typeable	O1/O2v1	O1ab	Typeable	Klebsiella pneumoniae	ST15	0	O1⍺β,2⍺	23	O1 (O1/O2v1)	BA110	BA97	BA80	BA74	BA103	BA95	BA95	BA93	BA88	BA88	BA88	BA88	BA85	SAMEA7472572	ERR4920556
ERR4920557	BARNARDS	Southern Asia	Pakistan	BA88	neonate	2016	69442	220	5774120	2	KL112	unknown (KL112)	Typeable	O1/O2v1	O1ab	Typeable	Klebsiella pneumoniae	ST15	0	O1⍺β,2⍺	23	O1 (O1/O2v1)	BA111	BA97	BA80	BA74	BA104	BA96	BA96	BA91	BA88	BA88	BA88	BA88	BA85	SAMEA7472578	ERR4920557
ERR4920555	BARNARDS	Southern Asia	Pakistan	BA89	neonate	2016	74456	247	5711336	2	KL112	unknown (KL112)	Typeable	O1/O2v1	O1ab	Typeable	Klebsiella pneumoniae	ST15	0	O1⍺β,2⍺	23	O1 (O1/O2v1)	BA109	BA96	BA81	BA75	BA102	BA94	BA94	BA92	BA89	BA88	BA88	BA88	BA85	SAMEA7472570	ERR4920555
ERR4920558	BARNARDS	Southern Asia	Pakistan	BA88	neonate	2016	104227	157	5745723	2	KL112	unknown (KL112)	Typeable	O1/O2v1	O1ab	Typeable	Klebsiella pneumoniae	ST15	1	O1⍺β,2⍺	23	O1 (O1/O2v1)	BA112	BA97	BA80	BA74	BA105	BA97	BA97	BA94	BA88	BA88	BA88	BA88	BA85	SAMEA7472584	ERR4920558
ERR4920560	BARNARDS	Southern Asia	Pakistan	BA88	neonate	2016	190182	124	5723307	2	KL112	unknown (KL112)	Typeable	O12	O12	Untypeable	Klebsiella pneumoniae	ST15	NA	O12	23	O12	BA112	BA97	BA80	BA74	BA105	BA97	BA97	BA94	BA88	BA88	BA88	BA88	BA85	SAMEA7472589	ERR4920560
ERR4920561	BARNARDS	Southern Asia	Pakistan	BA88	neonate	2016	195451	87	5646610	2	KL112	unknown (KL112)	Typeable	O1/O2v1	O1ab	Typeable	Klebsiella pneumoniae	ST15	0	O1⍺β,2⍺	23	O1 (O1/O2v1)	BA114	BA97	BA80	BA74	BA107	BA97	BA97	BA94	BA88	BA88	BA88	BA88	BA85	SAMEA7472598	ERR4920561
ERR4920564	BARNARDS	Southern Asia	Pakistan	BA88	neonate	2016	133373	148	5820925	2	KL112	unknown (KL112)	Typeable	O1/O2v1	O1ab	Typeable	Klebsiella pneumoniae	ST15	NA	O1⍺β,2⍺	23	O1 (O1/O2v1)	BA117	BA97	BA80	BA74	BA107	BA97	BA97	BA94	BA88	BA88	BA88	BA88	BA85	SAMEA7472609	ERR4920564
ERR4920559	BARNARDS	Southern Asia	Pakistan	BA90	neonate	2016	80972	230	5582281	2	KL112	unknown (KL112)	Typeable	O1/O2v1	O1ab	Typeable	Klebsiella pneumoniae	ST15	NA	O1⍺β,2⍺	23	O1 (O1/O2v1)	BA113	BA98	BA82	BA76	BA106	BA98	BA98	BA95	BA90	BA89	BA89	BA89	BA85	SAMEA7472585	ERR4920559
ERR4920562	BARNARDS	Southern Asia	Pakistan	BA91	neonate	2016	176852	174	5556565	1	KL34	K34	Typeable	O1/O2v2	O2afg	Typeable	Klebsiella pneumoniae	ST611	NA	O2β	23	O2afg (O1/O2v2)	BA115	BA99	BA83	BA77	BA108	BA99	BA99	BA96	BA91	BA90	BA90	BA90	BA87	SAMEA7472599	ERR4920562
ERR4920563	BARNARDS	Southern Asia	Pakistan	BA92	neonate	2016	257838	246	5612621	1	KL34	K34	Typeable	O1/O2v2	O2afg	Typeable	Klebsiella pneumoniae	ST611	NA	O2β	23	O2afg (O1/O2v2)	BA116	BA100	BA84	BA78	BA109	BA100	BA100	BA97	BA92	BA90	BA90	BA90	BA87	SAMEA7472603	ERR4920563
ERR4920566	BARNARDS	Southern Asia	Pakistan	BA93	neonate	2016	36042	342	5674148	2	KL136	unknown (KL136)	Typeable	O1/O2v2	O1a	Typeable	Klebsiella pneumoniae	ST70	0	O1⍺β,2β	23	O1 (O1/O2v2)	BA118	BA101	BA85	BA79	BA110	BA101	BA101	BA98	BA93	BA91	BA91	BA91	BA88	SAMEA7472612	ERR4920566
ERR4920567	BARNARDS	Southern Asia	Pakistan	BA93	neonate	2016	325567	108	5854550	2	KL136	unknown (KL136)	Typeable	O1/O2v2	O1ab	Typeable	Klebsiella pneumoniae	ST70	1	O1⍺β,2β	23	O1 (O1/O2v2)	BA118	BA101	BA85	BA79	BA111	BA102	BA102	BA98	BA93	BA91	BA91	BA91	BA88	SAMEA7472613	ERR4920567
ERR4920568	BARNARDS	Southern Asia	Pakistan	BA94	neonate	2016	69014	283	5846578	2	KL117	unknown (KL117)	Typeable	O1/O2v1	O1ab	Typeable	Klebsiella pneumoniae	ST995	0	O1⍺β,2⍺	23	O1 (O1/O2v1)	BA119	BA102	BA86	BA80	BA112	BA103	BA103	BA99	BA94	BA92	BA92	BA92	BA89	SAMEA7472631	ERR4920568
ERR4920570	BARNARDS	Southern Asia	Pakistan	BA94	neonate	2016	40828	354	5686145	2	KL117	unknown (KL117)	Typeable	O1/O2v1	O1a	Typeable	Klebsiella pneumoniae	ST995	0	O1⍺β,2⍺	23	O1 (O1/O2v1)	BA120	BA102	BA86	BA80	BA113	BA104	BA103	BA99	BA94	BA92	BA92	BA92	BA89	SAMEA7472635	ERR4920570
ERR4920572	BARNARDS	Southern Asia	Pakistan	BA94	neonate	2016	90866	227	5875945	2	KL117	unknown (KL117)	Typeable	O1/O2v1	O1ab	Typeable	Klebsiella pneumoniae	ST995	0	O1⍺β,2⍺	23	O1 (O1/O2v1)	BA122	BA102	BA86	BA80	BA112	BA103	BA103	BA99	BA94	BA92	BA92	BA92	BA89	SAMEA7472646	ERR4920572
ERR4920571	BARNARDS	Southern Asia	Pakistan	BA95	neonate	2016	14670	637	5473267	2	KL24	K24	Typeable	O1/O2v1	O2a	Typeable	Klebsiella pneumoniae	ST11	NA	O2⍺	23	O2a (O1/O2v1)	BA121	BA103	BA87	BA81	BA114	BA105	BA104	BA100	BA95	BA93	BA93	BA93	BA90	SAMEA7472641	ERR4920571
ERR4920576	BARNARDS	Southern Asia	Pakistan	BA96	neonate	2016	182450	118	5200462	1	KL31	K31	Typeable	O3/O3a	O3/O3a	Typeable	Klebsiella pneumoniae	ST76	0	O3⍺/O3β	23	O3/O3a	BA123	BA104	BA88	BA82	BA115	BA106	BA105	BA101	BA96	BA94	BA94	BA94	BA91	SAMEA7472673	ERR4920576
ERR4920578	BARNARDS	Southern Asia	Pakistan	BA97	neonate	2017	151525	127	5785567	2	KL112	unknown (KL112)	Typeable	O1/O2v1	O1ab	Typeable	Klebsiella pneumoniae	ST15	0	O1⍺β,2⍺	23	O1 (O1/O2v1)	BA124	BA105	BA89	BA74	BA116	BA107	BA106	BA102	BA97	BA95	BA95	BA95	BA92	SAMEA7472689	ERR4920578
ERR4920579	BARNARDS	Southern Asia	Pakistan	BA98	neonate	2017	129850	188	5917630	2	KL112	unknown (KL112)	Typeable	O1/O2v1	O1ab	Typeable	Klebsiella pneumoniae	ST15	1	O1⍺β,2⍺	23	O1 (O1/O2v1)	BA125	BA106	BA90	BA83	BA117	BA108	BA107	BA103	BA98	BA96	BA96	BA96	BA93	SAMEA7472713	ERR4920579
ERR4920580	BARNARDS	Southern Asia	Pakistan	BA99	neonate	2017	137048	138	5797753	2	KL112	unknown (KL112)	Typeable	O1/O2v1	O1ab	Typeable	Klebsiella pneumoniae	ST15	0	O1⍺β,2⍺	23	O1 (O1/O2v1)	BA126	BA107	BA91	BA74	BA118	BA109	BA108	BA104	BA99	BA97	BA97	BA97	BA94	SAMEA7472728	ERR4920580
ERR4920582	BARNARDS	Southern Asia	Pakistan	BA100	neonate	2017	240089	207	5955548	1	KL117	unknown (KL117)	Typeable	O1/O2v1	O1ab	Typeable	Klebsiella pneumoniae	ST995	0	O1⍺β,2⍺	23	O1 (O1/O2v1)	BA127	BA108	BA92	BA80	BA119	BA110	BA109	BA105	BA100	BA98	BA98	BA98	BA95	SAMEA7472736	ERR4920582
ERR4920584	BARNARDS	Southern Asia	Pakistan	BA101	neonate	2017	46464	276	5723007	2	KL136	unknown (KL136)	Typeable	O1/O2v2	O1ab	Typeable	Klebsiella pneumoniae	ST70	0	O1⍺β,2β	23	O1 (O1/O2v2)	BA128	BA109	BA93	BA79	BA120	BA111	BA110	BA106	BA101	BA99	BA99	BA99	BA96	SAMEA7472748	ERR4920584
ERR4920585	BARNARDS	Southern Asia	Pakistan	BA102	neonate	2017	390624	114	5873317	2	KL64	K64	Typeable	O1/O2v1	O1ab	Typeable	Klebsiella pneumoniae	ST20	0	O1⍺β,2⍺	23	O1 (O1/O2v1)	BA129	BA110	BA94	BA84	BA121	BA112	BA111	BA107	BA102	BA100	BA100	BA100	BA97	SAMEA7472751	ERR4920585
ERR4920588	BARNARDS	Southern Asia	Pakistan	BA103	neonate	2017	307819	206	5595838	1	KL14	K14	Typeable	O3b	O3b	Typeable	Klebsiella pneumoniae	ST1877	0	O3𝛾	23	O3b	BA130	BA111	BA95	BA85	BA122	BA113	BA112	BA108	BA103	BA101	BA101	BA101	BA98	SAMEA7472793	ERR4920588
ERR4920591	BARNARDS	Southern Asia	Pakistan	BA104	neonate	2017	179314	109	5453583	2	KL112	unknown (KL112)	Typeable	O1/O2v1	O1ab	Typeable	Klebsiella pneumoniae	ST15	0	O1⍺β,2⍺	23	O1 (O1/O2v1)	BA131	BA112	BA96	BA74	BA123	BA114	BA113	BA109	BA104	BA102	BA102	BA102	BA99	SAMEA7472834	ERR4920591
ERR4920592	BARNARDS	Eastern Africa	Rwanda	BA105	neonate	2017	12921	626	5159967	1	KL2	K2	Typeable	O3b	O3b	Untypeable	Klebsiella pneumoniae	ST14	0	O3𝛾	24	O3b	BA132	BA113	BA97	BA86	BA124	BA115	BA114	BA110	BA105	BA103	BA103	BA103	BA100	SAMEA7472844	ERR4920592
ERR4920593	BARNARDS	Eastern Africa	Rwanda	BA106	neonate	2017	19327	468	5220378	1	KL2	K2	Typeable	O3b	O3b	Untypeable	Klebsiella pneumoniae	ST14	1	O3𝛾	24	O3b	BA133	BA114	BA98	BA87	BA125	BA116	BA115	BA111	BA106	BA104	BA104	BA104	BA100	SAMEA7472845	ERR4920593
ERR4920594	BARNARDS	Eastern Africa	Rwanda	BA107	neonate	2017	197255	177	5605904	1	KL62	K62	Typeable	O1/O2v2	O1ab	Typeable	Klebsiella pneumoniae	ST39	0	O1⍺β,2β	24	O1 (O1/O2v2)	BA134	BA115	BA99	BA88	BA126	BA117	BA116	BA112	BA107	BA105	BA105	BA105	BA101	SAMEA7472854	ERR4920594
ERR4920595	BARNARDS	Eastern Africa	Rwanda	BA108	neonate	2016	286212	119	5868540	1	KL102	unknown (KL102)	Typeable	O1/O2v2	O2afg	Typeable	Klebsiella pneumoniae	ST307	0	O2β	24	O2afg (O1/O2v2)	BA135	BA116	BA100	BA89	BA127	BA118	BA117	BA113	BA108	BA106	BA106	BA106	BA102	SAMEA7472864	ERR4920595
ERR4920596	BARNARDS	Eastern Africa	Rwanda	BA108	neonate	2016	203842	155	5879640	1	KL102	unknown (KL102)	Typeable	O1/O2v2	O2afg	Typeable	Klebsiella pneumoniae	ST307	0	O2β	24	O2afg (O1/O2v2)	BA135	BA116	BA100	BA89	BA127	BA118	BA117	BA113	BA108	BA106	BA106	BA106	BA102	SAMEA7472865	ERR4920596
ERR4920597	BARNARDS	Eastern Africa	Rwanda	BA109	neonate	2016	248160	108	5426133	1	KL25	K25	Typeable	O1/O2v1	O1ab	Typeable	Klebsiella pneumoniae	ST607	0	O1⍺β,2⍺	24	O1 (O1/O2v1)	BA136	BA117	BA101	BA90	BA128	BA119	BA118	BA114	BA109	BA107	BA107	BA107	BA103	SAMEA7472866	ERR4920597
ERR4920598	BARNARDS	Eastern Africa	Rwanda	BA110	neonate	2016	327727	104	5520043	1	KL64	K64	Typeable	O1/O2v1	O1ab	Typeable	Klebsiella pneumoniae	ST2986	0	O1⍺β,2⍺	24	O1 (O1/O2v1)	BA137	BA118	BA102	BA91	BA129	BA120	BA119	BA115	BA110	BA108	BA108	BA108	BA104	SAMEA7472867	ERR4920598
ERR4920599	BARNARDS	Eastern Africa	Rwanda	BA111	neonate	2016	391789	105	5501326	1	KL122	Capsule null	Typeable	O1/O2v2	O1ab	Typeable	Klebsiella pneumoniae	ST17	0	O1⍺β,2β	24	O1 (O1/O2v2)	BA138	BA119	BA103	BA92	BA130	BA121	BA120	BA116	BA111	BA109	BA109	BA109	BA105	SAMEA7472869	ERR4920599
ERR4920600	BARNARDS	Eastern Africa	Rwanda	BA111	neonate	2016	369212	84	5428738	0	KL122	unknown (KL122)	Typeable	O1/O2v2	O2afg	Typeable	Klebsiella pneumoniae	ST17	0	O2β	24	O2afg (O1/O2v2)	BA138	BA119	BA103	BA92	BA130	BA121	BA120	BA116	BA111	BA109	BA109	BA109	BA105	SAMEA7472870	ERR4920600
ERR4920602	BARNARDS	Eastern Africa	Rwanda	BA112	neonate	2016	317871	94	5388155	1	KL62	K62	Typeable	O1/O2v1	O1ab	Typeable	Klebsiella pneumoniae	ST48	0	O1⍺β,2⍺	24	O1 (O1/O2v1)	BA139	BA120	BA104	BA93	BA131	BA122	BA121	BA117	BA112	BA110	BA110	BA110	BA106	SAMEA7472872	ERR4920602
ERR4920601	BARNARDS	Eastern Africa	Rwanda	BA112	neonate	2016	312406	98	5388757	1	KL62	K62	Typeable	O1/O2v1	O1ab	Typeable	Klebsiella pneumoniae	ST48	0	O1⍺β,2⍺	24	O1 (O1/O2v1)	BA139	BA120	BA104	BA93	BA131	BA122	BA121	BA117	BA112	BA110	BA110	BA110	BA106	SAMEA7472871	ERR4920601
ERR4920603	BARNARDS	Eastern Africa	Rwanda	BA113	neonate	2016	162075	144	5882758	1	KL102	unknown (KL102)	Typeable	O1/O2v2	O2afg	Typeable	Klebsiella pneumoniae	ST307	0	O2β	24	O2afg (O1/O2v2)	BA140	BA121	BA105	BA89	BA132	BA123	BA122	BA118	BA113	BA111	BA111	BA111	BA107	SAMEA7472879	ERR4920603
ERR4920604	BARNARDS	Eastern Africa	Rwanda	BA114	neonate	2017	375688	135	5685587	1	KL64	K64	Typeable	O1/O2v1	O1ab	Typeable	Klebsiella pneumoniae	ST2986	0	O1⍺β,2⍺	24	O1 (O1/O2v1)	BA141	BA122	BA106	BA91	BA133	BA124	BA123	BA119	BA114	BA112	BA112	BA112	BA108	SAMEA7472886	ERR4920604
ERR4920605	BARNARDS	Eastern Africa	Rwanda	BA114	neonate	2017	252046	138	5672592	1	KL64	K64	Typeable	O1/O2v1	O1ab	Typeable	Klebsiella pneumoniae	ST2986	0	O1⍺β,2⍺	24	O1 (O1/O2v1)	BA141	BA122	BA106	BA91	BA133	BA124	BA123	BA119	BA114	BA112	BA112	BA112	BA108	SAMEA7472888	ERR4920605
ERR4920606	BARNARDS	Eastern Africa	Rwanda	BA115	neonate	2016	161023	161	5872686	1	KL102	unknown (KL102)	Typeable	O1/O2v2	O2afg	Typeable	Klebsiella pneumoniae	ST307	1	O2β	24	O2afg (O1/O2v2)	BA142	BA123	BA107	BA89	BA134	BA125	BA124	BA120	BA115	BA113	BA113	BA113	BA109	SAMEA7472891	ERR4920606
ERR4920617	BARNARDS	Southern Africa	South Africa	BA124	neonate	2017	394983	99	5468230	0	KL9	K9	Typeable	O1/O2v2	O2afg	Typeable	Klebsiella pneumoniae	ST22	1	O2β	26	O2afg (O1/O2v2)	BA151	BA132	BA116	BA102	BA144	BA135	BA134	BA129	BA124	BA122	BA122	BA122	BA118	SAMEA7472921	ERR4920617
ERR4920618	BARNARDS	Southern Africa	South Africa	BA125	neonate	2016	167943	120	5576153	1	KL62	K62	Typeable	O1/O2v1	O1ab	Typeable	Klebsiella pneumoniae	ST348	NA	O1⍺β,2⍺	26	O1 (O1/O2v1)	BA152	BA133	BA117	BA103	BA145	BA136	BA135	BA130	BA125	BA123	BA123	BA123	BA119	SAMEA7472923	ERR4920618
ERR4920619	BARNARDS	Southern Africa	South Africa	BA126	neonate	2016	50108	280	5451001	1	KL62	K62	Typeable	O1/O2v1	O1ab	Typeable	Klebsiella pneumoniae	ST348	NA	O1⍺β,2⍺	26	O1 (O1/O2v1)	BA153	BA134	BA118	BA104	BA146	BA137	BA136	BA131	BA126	BA124	BA124	BA124	BA120	SAMEA7472927	ERR4920619
ERR4920620	BARNARDS	Southern Africa	South Africa	BA127	neonate	2016	150179	160	5638801	1	KL62	K62	Typeable	O1/O2v1	O1ab	Typeable	Klebsiella pneumoniae	ST348	NA	O1⍺β,2⍺	26	O1 (O1/O2v1)	BA154	BA135	BA119	BA103	BA147	BA138	BA137	BA132	BA127	BA125	BA125	BA125	BA121	SAMEA7472928	ERR4920620
ERR4920621	BARNARDS	Southern Africa	South Africa	BA128	neonate	2017	312018	114	5312972	0	KL12	K12	Typeable	O1/O2v1	O1ab	Typeable	Klebsiella pneumoniae	ST163	NA	O1⍺β,2⍺	26	O1 (O1/O2v1)	BA155	BA136	BA120	BA105	BA148	BA139	BA138	BA133	BA128	BA126	BA126	BA126	BA122	SAMEA7472930	ERR4920621
ERR4920623	BARNARDS	Southern Africa	South Africa	BA130	neonate	2016	310408	89	5495482	0	KL122	unknown (KL122)	Typeable	O1/O2v2	O1ab	Typeable	Klebsiella pneumoniae	ST17	1	O1⍺β,2β	26	O1 (O1/O2v2)	BA157	BA138	BA121	BA106	BA150	BA141	BA140	BA135	BA130	BA128	BA128	BA128	BA124	SAMEA7472934	ERR4920623
ERR4920624	BARNARDS	Southern Africa	South Africa	BA131	neonate	2016	149196	142	5611754	1	KL62	K62	Typeable	O1/O2v1	O1ab	Typeable	Klebsiella pneumoniae	ST348	1	O1⍺β,2⍺	26	O1 (O1/O2v1)	BA158	BA139	BA119	BA103	BA151	BA142	BA141	BA136	BA131	BA129	BA129	BA129	BA125	SAMEA7472935	ERR4920624
ERR4920625	BARNARDS	Southern Africa	South Africa	BA132	neonate	2017	283793	130	5678224	1	KL30	K30	Typeable	O1/O2v2	O1ab	Typeable	Klebsiella pneumoniae	ST29	NA	O1⍺β,2β	26	O1 (O1/O2v2)	BA159	BA140	BA122	BA107	BA152	BA143	BA142	BA137	BA132	BA130	BA130	BA130	BA126	SAMEA7472939	ERR4920625
ERR4920627	BARNARDS	Southern Africa	South Africa	BA133	neonate	2016	153312	151	5374561	0	KL8	K8	Typeable	O1/O2v1	O1ab	Typeable	Klebsiella pneumoniae	ST1414	1	O1⍺β,2⍺	26	O1 (O1/O2v1)	BA160	BA141	BA123	BA108	BA153	BA144	BA143	BA138	BA133	BA131	BA131	BA131	BA127	SAMEA7472945	ERR4920627
ERR4920626	BARNARDS	Southern Africa	South Africa	BA134	neonate	2017	229070	119	5518621	0	KL14	K14	Typeable	O3b	O3b	Typeable	Klebsiella pneumoniae	ST37	0	O3𝛾	26	O3b	BA161	BA142	BA124	BA109	BA154	BA145	BA144	BA139	BA134	BA132	BA132	BA132	BA128	SAMEA7472940	ERR4920626
ERR4920628	BARNARDS	Southern Africa	South Africa	BA135	neonate	2016	201706	126	5616706	1	KL2	K2	Typeable	O1/O2v1	O1ab	Typeable	Klebsiella pneumoniae	ST39	NA	O1⍺β,2⍺	26	O1 (O1/O2v1)	BA162	BA143	BA125	BA110	BA155	BA146	BA145	BA140	BA135	BA133	BA133	BA133	BA129	SAMEA7472947	ERR4920628
ERR4920629	BARNARDS	Southern Africa	South Africa	BA136	neonate	2016	204081	113	5575284	1	KL2	K2	Typeable	O1/O2v1	O1ab	Typeable	Klebsiella pneumoniae	ST39	NA	O1⍺β,2⍺	26	O1 (O1/O2v1)	BA163	BA144	BA125	BA110	BA156	BA147	BA146	BA141	BA136	BA134	BA134	BA134	BA130	SAMEA7472949	ERR4920629
ERR6349916	SPINZ	Eastern Africa	Zambia	SZ1	neonate	2015	177694	273	5634688	1	KL102	Capsule null	Typeable	O1/O2v2	O2afg	Typeable	Klebsiella pneumoniae	ST307	NA	O2β	60	O2afg (O1/O2v2)	SZ1	SZ1	SZ1	SZ1	SZ1	SZ1	SZ1	SZ1	SZ1	SZ1	SZ1	SZ1	SZ1	SAMEA9449388	ERR6349916
ERR6349929	SPINZ	Eastern Africa	Zambia	SZ1	neonate	2015	267592	226	5631656	1	KL102	Capsule null	Typeable	O1/O2v2	O2afg	Typeable	Klebsiella pneumoniae	ST307	0	O2β	60	O2afg (O1/O2v2)	SZ1	SZ1	SZ1	SZ1	SZ1	SZ1	SZ1	SZ1	SZ1	SZ1	SZ1	SZ1	SZ1	SAMEA9449369	ERR6349929
ERR6350132	SPINZ	Eastern Africa	Zambia	SZ1	neonate	2015	177754	260	5634505	1	KL102	Capsule null	Typeable	O1/O2v2	O2afg	Typeable	Klebsiella pneumoniae	ST307	0	O2β	60	O2afg (O1/O2v2)	SZ1	SZ1	SZ1	SZ1	SZ1	SZ1	SZ1	SZ1	SZ1	SZ1	SZ1	SZ1	SZ1	SAMEA9449380	ERR6350132
ERR6350134	SPINZ	Eastern Africa	Zambia	SZ1	neonate	2015	179068	241	5628717	1	KL102	Capsule null	Typeable	O1/O2v2	O2afg	Typeable	Klebsiella pneumoniae	ST307	0	O2β	60	O2afg (O1/O2v2)	SZ1	SZ1	SZ1	SZ1	SZ1	SZ1	SZ1	SZ1	SZ1	SZ1	SZ1	SZ1	SZ1	SAMEA9449382	ERR6350134
ERR6350135	SPINZ	Eastern Africa	Zambia	SZ1	neonate	2015	214813	252	5634004	1	KL102	Capsule null	Typeable	O1/O2v2	O2afg	Typeable	Klebsiella pneumoniae	ST307	1	O2β	60	O2afg (O1/O2v2)	SZ1	SZ1	SZ1	SZ1	SZ1	SZ1	SZ1	SZ1	SZ1	SZ1	SZ1	SZ1	SZ1	SAMEA9449383	ERR6350135
ERR6350137	SPINZ	Eastern Africa	Zambia	SZ1	neonate	2015	160537	252	5630775	1	KL102	Capsule null	Typeable	O1/O2v2	O2afg	Typeable	Klebsiella pneumoniae	ST307	1	O2β	60	O2afg (O1/O2v2)	SZ1	SZ1	SZ1	SZ1	SZ14	SZ1	SZ1	SZ1	SZ1	SZ1	SZ1	SZ1	SZ1	SAMEA9449385	ERR6350137
ERR6350147	SPINZ	Eastern Africa	Zambia	SZ1	neonate	2015	183088	249	5634314	1	KL102	Capsule null	Typeable	O1/O2v2	O2afg	Typeable	Klebsiella pneumoniae	ST307	NA	O2β	60	O2afg (O1/O2v2)	SZ1	SZ1	SZ1	SZ1	SZ1	SZ1	SZ1	SZ1	SZ1	SZ1	SZ1	SZ1	SZ1	SAMEA9449400	ERR6350147
ERR6350148	SPINZ	Eastern Africa	Zambia	SZ1	neonate	2015	203957	218	5634338	1	KL102	Capsule null	Typeable	O1/O2v2	O2afg	Typeable	Klebsiella pneumoniae	ST307	NA	O2β	60	O2afg (O1/O2v2)	SZ1	SZ1	SZ1	SZ1	SZ1	SZ1	SZ1	SZ1	SZ1	SZ1	SZ1	SZ1	SZ1	SAMEA9449401	ERR6350148
ERR6350149	SPINZ	Eastern Africa	Zambia	SZ1	neonate	2015	204003	260	5641309	1	KL102	Capsule null	Typeable	O1/O2v2	O2afg	Typeable	Klebsiella pneumoniae	ST307	0	O2β	60	O2afg (O1/O2v2)	SZ1	SZ1	SZ1	SZ1	SZ1	SZ1	SZ1	SZ1	SZ1	SZ1	SZ1	SZ1	SZ1	SAMEA9449402	ERR6350149
ERR6350150	SPINZ	Eastern Africa	Zambia	SZ1	neonate	2015	204003	324	5656989	1	KL102	Capsule null	Typeable	O1/O2v2	O2afg	Typeable	Klebsiella pneumoniae	ST307	0	O2β	60	O2afg (O1/O2v2)	SZ1	SZ1	SZ1	SZ1	SZ1	SZ1	SZ1	SZ1	SZ1	SZ1	SZ1	SZ1	SZ1	SAMEA9449403	ERR6350150
ERR6350151	SPINZ	Eastern Africa	Zambia	SZ1	neonate	2015	243831	280	5643634	1	KL102	Capsule null	Typeable	O1/O2v2	O2afg	Typeable	Klebsiella pneumoniae	ST307	1	O2β	60	O2afg (O1/O2v2)	SZ1	SZ1	SZ1	SZ1	SZ1	SZ1	SZ1	SZ1	SZ1	SZ1	SZ1	SZ1	SZ1	SAMEA9449404	ERR6350151
ERR6350152	SPINZ	Eastern Africa	Zambia	SZ1	neonate	2015	204003	221	5634881	1	KL102	Capsule null	Typeable	O1/O2v2	O2afg	Typeable	Klebsiella pneumoniae	ST307	NA	O2β	60	O2afg (O1/O2v2)	SZ1	SZ1	SZ1	SZ1	SZ1	SZ1	SZ1	SZ1	SZ1	SZ1	SZ1	SZ1	SZ1	SAMEA9449405	ERR6350152
ERR6350197	SPINZ	Eastern Africa	Zambia	SZ1	neonate	2015	307638	243	5631944	1	KL102	Capsule null	Typeable	O1/O2v2	O2afg	Typeable	Klebsiella pneumoniae	ST307	0	O2β	60	O2afg (O1/O2v2)	SZ1	SZ1	SZ1	SZ1	SZ1	SZ1	SZ1	SZ1	SZ1	SZ1	SZ1	SZ1	SZ1	SAMEA9449415	ERR6350197
ERR6350198	SPINZ	Eastern Africa	Zambia	SZ1	neonate	2015	200656	316	5649419	1	KL102	Capsule null	Typeable	O1/O2v2	O2afg	Typeable	Klebsiella pneumoniae	ST307	0	O2β	60	O2afg (O1/O2v2)	SZ1	SZ1	SZ1	SZ1	SZ1	SZ1	SZ1	SZ1	SZ1	SZ1	SZ1	SZ1	SZ1	SAMEA9449414	ERR6350198
ERR6350199	SPINZ	Eastern Africa	Zambia	SZ1	neonate	2015	210715	239	5630483	1	KL102	Capsule null	Typeable	O1/O2v2	O2afg	Typeable	Klebsiella pneumoniae	ST307	0	O2β	60	O2afg (O1/O2v2)	SZ1	SZ1	SZ1	SZ1	SZ19	SZ1	SZ1	SZ1	SZ1	SZ1	SZ1	SZ1	SZ1	SAMEA9449416	ERR6350199
ERR6350200	SPINZ	Eastern Africa	Zambia	SZ1	neonate	2015	243827	251	5632005	1	KL102	Capsule null	Typeable	O1/O2v2	O2afg	Typeable	Klebsiella pneumoniae	ST307	0	O2β	60	O2afg (O1/O2v2)	SZ1	SZ1	SZ1	SZ1	SZ1	SZ1	SZ1	SZ1	SZ1	SZ1	SZ1	SZ1	SZ1	SAMEA9449417	ERR6350200
ERR6350210	SPINZ	Eastern Africa	Zambia	SZ1	neonate	2015	210730	267	5633908	1	KL102	Capsule null	Typeable	O1/O2v2	O2afg	Typeable	Klebsiella pneumoniae	ST307	1	O2β	60	O2afg (O1/O2v2)	SZ1	SZ1	SZ1	SZ1	SZ1	SZ1	SZ1	SZ1	SZ1	SZ1	SZ1	SZ1	SZ1	SAMEA9449426	ERR6350210
ERR6350212	SPINZ	Eastern Africa	Zambia	SZ1	neonate	2015	203957	264	5635357	1	KL102	Capsule null	Typeable	O1/O2v2	O2afg	Typeable	Klebsiella pneumoniae	ST307	0	O2β	60	O2afg (O1/O2v2)	SZ1	SZ1	SZ1	SZ1	SZ24	SZ18	SZ1	SZ1	SZ1	SZ1	SZ1	SZ1	SZ1	SAMEA9449427	ERR6350212
ERR6350763	SPINZ	Eastern Africa	Zambia	SZ1	neonate	2015	203990	329	5652209	1	KL102	Capsule null	Typeable	O1/O2v2	O2afg	Typeable	Klebsiella pneumoniae	ST307	0	O2β	60	O2afg (O1/O2v2)	SZ1	SZ1	SZ1	SZ1	SZ29	SZ21	SZ1	SZ1	SZ1	SZ1	SZ1	SZ1	SZ1	SAMEA9449441	ERR6350763
ERR6350765	SPINZ	Eastern Africa	Zambia	SZ1	neonate	2015	210730	248	5632687	1	KL102	Capsule null	Typeable	O1/O2v2	O2afg	Typeable	Klebsiella pneumoniae	ST307	0	O2β	60	O2afg (O1/O2v2)	SZ1	SZ1	SZ1	SZ1	SZ1	SZ1	SZ1	SZ1	SZ1	SZ1	SZ1	SZ1	SZ1	SAMEA9449443	ERR6350765
ERR6350775	SPINZ	Eastern Africa	Zambia	SZ1	neonate	2015	204003	273	5639615	1	KL102	Capsule null	Typeable	O1/O2v2	O2afg	Typeable	Klebsiella pneumoniae	ST307	0	O2β	60	O2afg (O1/O2v2)	SZ1	SZ1	SZ1	SZ1	SZ1	SZ1	SZ1	SZ1	SZ1	SZ1	SZ1	SZ1	SZ1	SAMEA9449453	ERR6350775
ERR6350776	SPINZ	Eastern Africa	Zambia	SZ1	neonate	2015	200389	325	5646749	1	KL102	Capsule null	Typeable	O1/O2v2	O2afg	Typeable	Klebsiella pneumoniae	ST307	NA	O2β	60	O2afg (O1/O2v2)	SZ1	SZ1	SZ1	SZ1	SZ1	SZ1	SZ1	SZ1	SZ1	SZ1	SZ1	SZ1	SZ1	SAMEA9449455	ERR6350776
ERR6350800	SPINZ	Eastern Africa	Zambia	SZ1	neonate	2015	243827	242	5636371	1	KL102	Capsule null	Typeable	O1/O2v2	O2afg	Typeable	Klebsiella pneumoniae	ST307	NA	O2β	60	O2afg (O1/O2v2)	SZ1	SZ1	SZ1	SZ1	SZ1	SZ1	SZ1	SZ1	SZ1	SZ1	SZ1	SZ1	SZ1	SAMEA9449478	ERR6350800
ERR6350801	SPINZ	Eastern Africa	Zambia	SZ1	neonate	2015	267592	243	5632451	1	KL102	Capsule null	Typeable	O1/O2v2	O2afg	Typeable	Klebsiella pneumoniae	ST307	0	O2β	60	O2afg (O1/O2v2)	SZ1	SZ1	SZ1	SZ1	SZ1	SZ1	SZ1	SZ1	SZ1	SZ1	SZ1	SZ1	SZ1	SAMEA9449479	ERR6350801
ERR6350803	SPINZ	Eastern Africa	Zambia	SZ1	neonate	2015	267553	218	5635543	1	KL102	Capsule null	Typeable	O1/O2v2	O2afg	Typeable	Klebsiella pneumoniae	ST307	1	O2β	60	O2afg (O1/O2v2)	SZ1	SZ1	SZ1	SZ1	SZ1	SZ1	SZ1	SZ1	SZ1	SZ1	SZ1	SZ1	SZ1	SAMEA9449481	ERR6350803
ERR6350897	SPINZ	Eastern Africa	Zambia	SZ1	neonate	2015	194620	304	5638535	1	KL102	Capsule null	Typeable	O1/O2v2	O2afg	Typeable	Klebsiella pneumoniae	ST307	NA	O2β	60	O2afg (O1/O2v2)	SZ1	SZ1	SZ1	SZ1	SZ1	SZ1	SZ1	SZ1	SZ1	SZ1	SZ1	SZ1	SZ1	SAMEA9449574	ERR6350897
ERR6350909	SPINZ	Eastern Africa	Zambia	SZ1	neonate	2015	179068	265	5636737	1	KL102	Capsule null	Typeable	O1/O2v2	O2afg	Typeable	Klebsiella pneumoniae	ST307	1	O2β	60	O2afg (O1/O2v2)	SZ1	SZ1	SZ1	SZ1	SZ54	SZ42	SZ1	SZ1	SZ1	SZ1	SZ1	SZ1	SZ1	SAMEA9449585	ERR6350909
ERR6351003	SPINZ	Eastern Africa	Zambia	SZ1	neonate	2015	214725	262	5632552	1	KL102	Capsule null	Typeable	O1/O2v2	O2afg	Typeable	Klebsiella pneumoniae	ST307	1	O2β	60	O2afg (O1/O2v2)	SZ1	SZ1	SZ1	SZ1	SZ60	SZ47	SZ1	SZ1	SZ1	SZ1	SZ1	SZ1	SZ1	SAMEA9449616	ERR6351003
ERR6351014	SPINZ	Eastern Africa	Zambia	SZ1	neonate	2015	204003	238	5633251	1	KL102	Capsule null	Typeable	O1/O2v2	O2afg	Typeable	Klebsiella pneumoniae	ST307	NA	O2β	60	O2afg (O1/O2v2)	SZ1	SZ1	SZ1	SZ1	SZ1	SZ1	SZ1	SZ1	SZ1	SZ1	SZ1	SZ1	SZ1	SAMEA9449626	ERR6351014
ERR6351015	SPINZ	Eastern Africa	Zambia	SZ1	neonate	2015	267611	268	5635892	1	KL102	Capsule null	Typeable	O1/O2v2	O2afg	Typeable	Klebsiella pneumoniae	ST307	0	O2β	60	O2afg (O1/O2v2)	SZ1	SZ1	SZ1	SZ1	SZ62	SZ1	SZ1	SZ1	SZ1	SZ1	SZ1	SZ1	SZ1	SAMEA9449627	ERR6351015
PID-0821-157-ZN0158	SPINZ	Eastern Africa	Zambia	SZ1	neonate	2015	185257	600	5707498	1	KL102	Capsule null	Typeable	O1/O2v2	O2afg	Typeable	Klebsiella pneumoniae	ST307	1	O2β	60	O2afg (O1/O2v2)	SZ1	SZ1	SZ1	SZ1	SZ1	SZ1	SZ1	SZ1	SZ1	SZ1	SZ1	SZ1	SZ1	SAMEA118602846	ERR15165510
PID-0821-158-ZN0157	SPINZ	Eastern Africa	Zambia	SZ1	neonate	2015	178003	532	5692551	1	KL102	Capsule null	Typeable	O1/O2v2	O2afg	Typeable	Klebsiella pneumoniae	ST307	0	O2β	60	O2afg (O1/O2v2)	SZ1	SZ1	SZ1	SZ1	SZ1	SZ1	SZ1	SZ1	SZ1	SZ1	SZ1	SZ1	SZ1	SAMEA118602847	ERR15165511
PID-0821-214-ZN0200	SPINZ	Eastern Africa	Zambia	SZ1	neonate	2015	178053	378	5642434	1	KL102	Capsule null	Typeable	O1/O2v2	O2afg	Typeable	Klebsiella pneumoniae	ST307	1	O2β	60	O2afg (O1/O2v2)	SZ1	SZ1	SZ1	SZ1	SZ1	SZ1	SZ1	SZ1	SZ1	SZ1	SZ1	SZ1	SZ1	SAMEA118602874	ERR15165538
PID-0821-219-ZN0205	SPINZ	Eastern Africa	Zambia	SZ1	neonate	2015	179094	417	5646142	1	KL102	Capsule null	Typeable	O1/O2v2	O2afg	Typeable	Klebsiella pneumoniae	ST307	NA	O2β	60	O2afg (O1/O2v2)	SZ1	SZ1	SZ1	SZ1	SZ1	SZ1	SZ1	SZ1	SZ1	SZ1	SZ1	SZ1	SZ1	SAMEA118602875	ERR15165539
PID-0821-ZJN0038	SPINZ	Eastern Africa	Zambia	SZ1	neonate	2015	177475	417	5654073	1	KL102	Capsule null	Typeable	O1/O2v2	O2afg	Typeable	Klebsiella pneumoniae	ST307	0	O2β	60	O2afg (O1/O2v2)	SZ1	SZ1	SZ1	SZ1	SZ1	SZ1	SZ1	SZ1	SZ1	SZ1	SZ1	SZ1	SZ1	SAMEA118602970	ERR15165633
PID-0821-ZN0003	SPINZ	Eastern Africa	Zambia	SZ1	neonate	2015	177219	897	5770849	1	KL102	Capsule null	Typeable	O1/O2v2	O2afg	Typeable	Klebsiella pneumoniae	ST307	1	O2β	60	O2afg (O1/O2v2)	SZ1	SZ1	SZ1	SZ1	SZ1	SZ1	SZ1	SZ1	SZ1	SZ1	SZ1	SZ1	SZ1	SAMEA118602972	ERR15165635
PID-0821-ZN0002	SPINZ	Eastern Africa	Zambia	SZ1	neonate	2015	165301	994	5802636	1	KL102	Capsule null	Typeable	O1/O2v2	O2afg	Typeable	Klebsiella pneumoniae	ST307	1	O2β	60	O2afg (O1/O2v2)	SZ1	SZ1	SZ1	SZ1	SZ1	SZ1	SZ1	SZ1	SZ1	SZ1	SZ1	SZ1	SZ1	SAMEA118602971	ERR15165634
PID-0821-ZN0004	SPINZ	Eastern Africa	Zambia	SZ1	neonate	2015	155569	936	5778768	1	KL102	Capsule null	Typeable	O1/O2v2	O2afg	Typeable	Klebsiella pneumoniae	ST307	1	O2β	60	O2afg (O1/O2v2)	SZ1	SZ1	SZ1	SZ1	SZ1	SZ1	SZ1	SZ1	SZ1	SZ1	SZ1	SZ1	SZ1	SAMEA118602973	ERR15165636
PID-0821-ZN0007	SPINZ	Eastern Africa	Zambia	SZ1	neonate	2015	179094	675	5716022	1	KL102	Capsule null	Typeable	O1/O2v2	O2afg	Typeable	Klebsiella pneumoniae	ST307	0	O2β	60	O2afg (O1/O2v2)	SZ1	SZ1	SZ1	SZ1	SZ1	SZ1	SZ1	SZ1	SZ1	SZ1	SZ1	SZ1	SZ1	SAMEA118602974	ERR15165637
PID-0821-ZN0010	SPINZ	Eastern Africa	Zambia	SZ1	neonate	2015	179094	536	5687551	1	KL102	Capsule null	Typeable	O1/O2v2	O2afg	Typeable	Klebsiella pneumoniae	ST307	0	O2β	60	O2afg (O1/O2v2)	SZ1	SZ1	SZ1	SZ1	SZ1	SZ1	SZ1	SZ1	SZ1	SZ1	SZ1	SZ1	SZ1	SAMEA118602976	ERR15165639
PID-0821-ZN0011	SPINZ	Eastern Africa	Zambia	SZ1	neonate	2015	179094	651	5721929	1	KL102	Capsule null	Typeable	O1/O2v2	O2afg	Typeable	Klebsiella pneumoniae	ST307	0	O2β	60	O2afg (O1/O2v2)	SZ1	SZ1	SZ1	SZ1	SZ1	SZ1	SZ1	SZ1	SZ1	SZ1	SZ1	SZ1	SZ1	SAMEA118602977	ERR15165640
PID-0821-ZN0015	SPINZ	Eastern Africa	Zambia	SZ1	neonate	2015	179024	894	5783807	1	KL102	Capsule null	Typeable	O1/O2v2	O2afg	Typeable	Klebsiella pneumoniae	ST307	NA	O2β	60	O2afg (O1/O2v2)	SZ1	SZ1	SZ1	SZ1	SZ1	SZ1	SZ1	SZ1	SZ1	SZ1	SZ1	SZ1	SZ1	SAMEA118602978	ERR15165641
PID-0821-ZN0041	SPINZ	Eastern Africa	Zambia	SZ1	neonate	2015	177765	631	5713810	1	KL102	Capsule null	Typeable	O1/O2v2	O2afg	Typeable	Klebsiella pneumoniae	ST307	NA	O2β	60	O2afg (O1/O2v2)	SZ1	SZ1	SZ1	SZ1	SZ1	SZ1	SZ1	SZ1	SZ1	SZ1	SZ1	SZ1	SZ1	SAMEA118602979	ERR15165642
PID-0821-ZN0044	SPINZ	Eastern Africa	Zambia	SZ1	neonate	2015	179024	583	5693611	1	KL102	Capsule null	Typeable	O1/O2v2	O2afg	Typeable	Klebsiella pneumoniae	ST307	NA	O2β	60	O2afg (O1/O2v2)	SZ1	SZ1	SZ1	SZ1	SZ1	SZ1	SZ1	SZ1	SZ1	SZ1	SZ1	SZ1	SZ1	SAMEA118602981	ERR15165644
PID-0821-ZN0105	SPINZ	Eastern Africa	Zambia	SZ1	neonate	2015	179030	709	5730719	1	KL102	Capsule null	Typeable	O1/O2v2	O2afg	Typeable	Klebsiella pneumoniae	ST307	NA	O2β	60	O2afg (O1/O2v2)	SZ1	SZ1	SZ1	SZ1	SZ1	SZ1	SZ1	SZ1	SZ1	SZ1	SZ1	SZ1	SZ1	SAMEA118602984	ERR15165647
PID-0821-ZN0115	SPINZ	Eastern Africa	Zambia	SZ1	neonate	2015	179172	408	5653907	1	KL102	Capsule null	Typeable	O1/O2v2	O2afg	Typeable	Klebsiella pneumoniae	ST307	0	O2β	60	O2afg (O1/O2v2)	SZ1	SZ1	SZ1	SZ1	SZ1	SZ1	SZ1	SZ1	SZ1	SZ1	SZ1	SZ1	SZ1	SAMEA118602985	ERR15165648
PID-0821-ZN0116-II	SPINZ	Eastern Africa	Zambia	SZ1	neonate	2015	179094	428	5657177	1	KL102	Capsule null	Typeable	O1/O2v2	O2afg	Typeable	Klebsiella pneumoniae	ST307	1	O2β	60	O2afg (O1/O2v2)	SZ1	SZ1	SZ1	SZ1	SZ1	SZ1	SZ1	SZ1	SZ1	SZ1	SZ1	SZ1	SZ1	SAMEA118602986	ERR15165649
ERR6349917	SPINZ	Eastern Africa	Zambia	SZ2	neonate	2015	120093	312	5634857	1	KL102	Capsule null	Typeable	O1/O2v2	O2afg	Typeable	Klebsiella pneumoniae	ST307	1	O2β	60	O2afg (O1/O2v2)	SZ2	SZ2	SZ2	SZ2	SZ2	SZ2	SZ2	SZ2	SZ2	SZ1	SZ1	SZ1	SZ1	SAMEA9449389	ERR6349917
ERR6349919	SPINZ	Eastern Africa	Zambia	SZ3	neonate	2016	431099	175	5340131	1	KL23	K23	Typeable	O1/O2v2	O2afg	Typeable	Klebsiella pneumoniae	ST2004	1	O2β	60	O2afg (O1/O2v2)	SZ3	SZ3	SZ3	SZ1	SZ3	SZ3	SZ3	SZ3	SZ3	SZ2	SZ2	SZ2	SZ1	SAMEA9449390	ERR6349919
ERR6349920	SPINZ	Eastern Africa	Zambia	SZ3	neonate	2016	478111	133	5329704	1	KL23	K23	Typeable	O1/O2v2	O2afg	Typeable	Klebsiella pneumoniae	ST2004	1	O2β	60	O2afg (O1/O2v2)	SZ3	SZ3	SZ3	SZ1	SZ4	SZ3	SZ3	SZ3	SZ3	SZ2	SZ2	SZ2	SZ1	SAMEA9449391	ERR6349920
ERR6349933	SPINZ	Eastern Africa	Zambia	SZ3	neonate	2016	431099	237	5357506	1	KL23	K23	Typeable	O1/O2v2	O2afg	Typeable	Klebsiella pneumoniae	ST2004	1	O2β	60	O2afg (O1/O2v2)	SZ3	SZ3	SZ3	SZ1	SZ4	SZ3	SZ3	SZ3	SZ3	SZ2	SZ2	SZ2	SZ1	SAMEA9449374	ERR6349933
ERR6350139	SPINZ	Eastern Africa	Zambia	SZ3	neonate	2016	431099	152	5335669	1	KL23	K23	Typeable	O1/O2v2	O2afg	Typeable	Klebsiella pneumoniae	ST2004	0	O2β	60	O2afg (O1/O2v2)	SZ3	SZ3	SZ3	SZ1	SZ4	SZ3	SZ3	SZ3	SZ3	SZ2	SZ2	SZ2	SZ1	SAMEA9449387	ERR6350139
ERR6350202	SPINZ	Eastern Africa	Zambia	SZ3	neonate	2016	349152	159	5338011	1	KL23	K23	Typeable	O1/O2v2	O2afg	Typeable	Klebsiella pneumoniae	ST2004	0	O2β	60	O2afg (O1/O2v2)	SZ3	SZ3	SZ3	SZ1	SZ20	SZ15	SZ3	SZ3	SZ3	SZ2	SZ2	SZ2	SZ1	SAMEA9449419	ERR6350202
ERR6350216	SPINZ	Eastern Africa	Zambia	SZ3	neonate	2016	430934	151	5335924	1	KL23	K23	Typeable	O1/O2v2	O2afg	Typeable	Klebsiella pneumoniae	ST2004	0	O2β	60	O2afg (O1/O2v2)	SZ3	SZ3	SZ3	SZ1	SZ4	SZ3	SZ3	SZ3	SZ3	SZ2	SZ2	SZ2	SZ1	SAMEA9449432	ERR6350216
ERR6350780	SPINZ	Eastern Africa	Zambia	SZ3	neonate	2016	358911	558	5461218	1	KL23	K23	Typeable	O1/O2v2	O2afg	Typeable	Klebsiella pneumoniae	ST2004	1	O2β	60	O2afg (O1/O2v2)	SZ3	SZ3	SZ3	SZ1	SZ4	SZ3	SZ3	SZ3	SZ3	SZ2	SZ2	SZ2	SZ1	SAMEA9449458	ERR6350780
ERR6350866	SPINZ	Eastern Africa	Zambia	SZ3	neonate	2016	430898	912	5567464	1	KL23	K23	Typeable	O1/O2v2	O2afg	Typeable	Klebsiella pneumoniae	ST2004	0	O2β	60	O2afg (O1/O2v2)	SZ12	SZ3	SZ3	SZ1	SZ4	SZ3	SZ3	SZ3	SZ3	SZ2	SZ2	SZ2	SZ1	SAMEA9449543	ERR6350866
ERR6350887	SPINZ	Eastern Africa	Zambia	SZ3	neonate	2016	358911	170	5337954	1	KL23	K23	Typeable	O1/O2v2	O2afg	Typeable	Klebsiella pneumoniae	ST2004	1	O2β	60	O2afg (O1/O2v2)	SZ3	SZ3	SZ3	SZ1	SZ49	SZ37	SZ30	SZ3	SZ3	SZ2	SZ2	SZ2	SZ1	SAMEA9449564	ERR6350887
ERR6350911	SPINZ	Eastern Africa	Zambia	SZ3	neonate	2016	293520	163	5338980	1	KL23	K23	Typeable	O1/O2v2	O2afg	Typeable	Klebsiella pneumoniae	ST2004	0	O2β	60	O2afg (O1/O2v2)	SZ3	SZ3	SZ3	SZ1	SZ4	SZ3	SZ3	SZ3	SZ3	SZ2	SZ2	SZ2	SZ1	SAMEA9449587	ERR6350911
ERR6351005	SPINZ	Eastern Africa	Zambia	SZ3	neonate	2016	363866	170	5337074	1	KL23	K23	Typeable	O1/O2v2	O2afg	Typeable	Klebsiella pneumoniae	ST2004	0	O2β	60	O2afg (O1/O2v2)	SZ3	SZ3	SZ3	SZ1	SZ61	SZ48	SZ36	SZ3	SZ3	SZ2	SZ2	SZ2	SZ1	SAMEA9449617	ERR6351005
ERR6351018	SPINZ	Eastern Africa	Zambia	SZ3	neonate	2016	293547	838	5526242	1	KL23	K23	Typeable	O1/O2v2	O2afg	Typeable	Klebsiella pneumoniae	ST2004	1	O2β	60	O2afg (O1/O2v2)	SZ3	SZ3	SZ3	SZ1	SZ4	SZ3	SZ3	SZ3	SZ3	SZ2	SZ2	SZ2	SZ1	SAMEA9449630	ERR6351018
ERR6351019	SPINZ	Eastern Africa	Zambia	SZ3	neonate	2016	358909	130	5327839	1	KL23	K23	Typeable	O1/O2v2	O2afg	Typeable	Klebsiella pneumoniae	ST2004	0	O2β	60	O2afg (O1/O2v2)	SZ3	SZ3	SZ3	SZ1	SZ64	SZ50	SZ38	SZ3	SZ3	SZ2	SZ2	SZ2	SZ1	SAMEA9449629	ERR6351019
PID-0821-2610-ZN2242	SPINZ	Eastern Africa	Zambia	SZ3	neonate	2016	293595	564	5435676	1	KL23	K23	Typeable	O1/O2v2	O2afg	Typeable	Klebsiella pneumoniae	ST2004	1	O2β	60	O2afg (O1/O2v2)	SZ3	SZ3	SZ3	SZ1	SZ4	SZ3	SZ3	SZ3	SZ3	SZ2	SZ2	SZ2	SZ1	SAMEA118602888	ERR15165552
PID-0821-2686-ZN2314	SPINZ	Eastern Africa	Zambia	SZ3	neonate	2016	293477	475	5401300	1	KL23	K23	Typeable	O1/O2v2	O2afg	Typeable	Klebsiella pneumoniae	ST2004	0	O2β	60	O2afg (O1/O2v2)	SZ3	SZ3	SZ3	SZ1	SZ77	SZ3	SZ3	SZ3	SZ3	SZ2	SZ2	SZ2	SZ1	SAMEA118602892	ERR15165556
PID-0821-2752-ZN2372	SPINZ	Eastern Africa	Zambia	SZ3	neonate	2016	306314	443	5393429	1	KL23	K23	Typeable	O1/O2v2	O2afg	Typeable	Klebsiella pneumoniae	ST2004	1	O2β	60	O2afg (O1/O2v2)	SZ3	SZ3	SZ3	SZ1	SZ4	SZ3	SZ3	SZ3	SZ3	SZ2	SZ2	SZ2	SZ1	SAMEA118602899	ERR15165562
PID-0821-2731-ZN2356	SPINZ	Eastern Africa	Zambia	SZ3	neonate	2016	179982	514	5828562	1	KL102	unknown (KL102)	Typeable	O1/O2v2	O2afg	Typeable	Klebsiella pneumoniae	ST307	1	O2β	60	O2afg (O1/O2v2)	SZ3	SZ3	SZ3	SZ1	SZ4	SZ3	SZ3	SZ3	SZ3	SZ2	SZ2	SZ2	SZ1	SAMEA118602896	ERR15165559
ERR6349921	SPINZ	Eastern Africa	Zambia	SZ1	neonate	2016	215853	346	5653454	1	KL102	Capsule null	Typeable	O1/O2v2	O2afg	Typeable	Klebsiella pneumoniae	ST307	0	O2β	60	O2afg (O1/O2v2)	SZ4	SZ4	SZ1	SZ1	SZ5	SZ1	SZ1	SZ1	SZ1	SZ1	SZ1	SZ1	SZ1	SAMEA9449392	ERR6349921
ERR6349922	SPINZ	Eastern Africa	Zambia	SZ1	neonate	2016	179068	864	5755214	1	KL102	Capsule null	Typeable	O1/O2v2	O2afg	Typeable	Klebsiella pneumoniae	ST307	0	O2β	60	O2afg (O1/O2v2)	SZ4	SZ4	SZ1	SZ1	SZ5	SZ1	SZ1	SZ1	SZ1	SZ1	SZ1	SZ1	SZ1	SAMEA9449362	ERR6349922
ERR6349926	SPINZ	Eastern Africa	Zambia	SZ1	neonate	2016	214814	238	5635567	1	KL102	Capsule null	Typeable	O1/O2v2	O2afg	Typeable	Klebsiella pneumoniae	ST307	1	O2β	60	O2afg (O1/O2v2)	SZ4	SZ4	SZ1	SZ1	SZ5	SZ1	SZ1	SZ1	SZ1	SZ1	SZ1	SZ1	SZ1	SAMEA9449366	ERR6349926
ERR6350141	SPINZ	Eastern Africa	Zambia	SZ1	neonate	2016	214782	574	5703620	1	KL102	Capsule null	Typeable	O1/O2v2	O2afg	Typeable	Klebsiella pneumoniae	ST307	1	O2β	60	O2afg (O1/O2v2)	SZ4	SZ4	SZ1	SZ1	SZ5	SZ1	SZ1	SZ1	SZ1	SZ1	SZ1	SZ1	SZ1	SAMEA9449394	ERR6350141
ERR6350156	SPINZ	Eastern Africa	Zambia	SZ1	neonate	2016	243869	435	5676002	1	KL102	Capsule null	Typeable	O1/O2v2	O2afg	Typeable	Klebsiella pneumoniae	ST307	1	O2β	60	O2afg (O1/O2v2)	SZ4	SZ4	SZ1	SZ1	SZ5	SZ1	SZ1	SZ1	SZ1	SZ1	SZ1	SZ1	SZ1	SAMEA9449409	ERR6350156
ERR6350203	SPINZ	Eastern Africa	Zambia	SZ1	neonate	2016	214657	396	5661442	1	KL102	Capsule null	Typeable	O1/O2v2	O2afg	Typeable	Klebsiella pneumoniae	ST307	0	O2β	60	O2afg (O1/O2v2)	SZ4	SZ4	SZ1	SZ1	SZ5	SZ1	SZ1	SZ1	SZ1	SZ1	SZ1	SZ1	SZ1	SAMEA9449420	ERR6350203
ERR6350204	SPINZ	Eastern Africa	Zambia	SZ1	neonate	2016	182725	236	5628410	1	KL102	Capsule null	Typeable	O1/O2v2	O2afg	Typeable	Klebsiella pneumoniae	ST307	0	O2β	60	O2afg (O1/O2v2)	SZ4	SZ4	SZ1	SZ1	SZ21	SZ1	SZ1	SZ1	SZ1	SZ1	SZ1	SZ1	SZ1	SAMEA9449421	ERR6350204
ERR6350217	SPINZ	Eastern Africa	Zambia	SZ1	neonate	2016	207191	269	5635547	1	KL102	Capsule null	Typeable	O1/O2v2	O2afg	Typeable	Klebsiella pneumoniae	ST307	1	O2β	60	O2afg (O1/O2v2)	SZ4	SZ4	SZ1	SZ1	SZ25	SZ1	SZ1	SZ1	SZ1	SZ1	SZ1	SZ1	SZ1	SAMEA9449433	ERR6350217
ERR6350218	SPINZ	Eastern Africa	Zambia	SZ1	neonate	2016	195009	454	5653103	1	KL102	Capsule null	Typeable	O1/O2v2	O2afg	Typeable	Klebsiella pneumoniae	ST307	NA	O2β	60	O2afg (O1/O2v2)	SZ4	SZ4	SZ1	SZ1	SZ5	SZ1	SZ1	SZ1	SZ1	SZ1	SZ1	SZ1	SZ1	SAMEA9449434	ERR6350218
ERR6350782	SPINZ	Eastern Africa	Zambia	SZ1	neonate	2016	267592	247	5640151	1	KL102	Capsule null	Typeable	O1/O2v2	O2afg	Typeable	Klebsiella pneumoniae	ST307	0	O2β	60	O2afg (O1/O2v2)	SZ4	SZ4	SZ1	SZ1	SZ5	SZ1	SZ1	SZ1	SZ1	SZ1	SZ1	SZ1	SZ1	SAMEA9449460	ERR6350782
ERR6350781	SPINZ	Eastern Africa	Zambia	SZ1	neonate	2016	216147	242	5629872	1	KL102	Capsule null	Typeable	O1/O2v2	O2afg	Typeable	Klebsiella pneumoniae	ST307	0	O2β	60	O2afg (O1/O2v2)	SZ4	SZ4	SZ1	SZ1	SZ5	SZ1	SZ1	SZ1	SZ1	SZ1	SZ1	SZ1	SZ1	SAMEA9449459	ERR6350781
ERR6350793	SPINZ	Eastern Africa	Zambia	SZ1	neonate	2016	210730	829	5807491	1	KL102	Capsule null	Typeable	O1/O2v2	O2afg	Typeable	Klebsiella pneumoniae	ST307	0	O2β	60	O2afg (O1/O2v2)	SZ4	SZ4	SZ1	SZ1	SZ5	SZ1	SZ1	SZ1	SZ1	SZ1	SZ1	SZ1	SZ1	SAMEA9449470	ERR6350793
ERR6350805	SPINZ	Eastern Africa	Zambia	SZ1	neonate	2016	215853	309	5640235	1	KL102	Capsule null	Typeable	O1/O2v2	O2afg	Typeable	Klebsiella pneumoniae	ST307	1	O2β	60	O2afg (O1/O2v2)	SZ4	SZ4	SZ1	SZ1	SZ5	SZ1	SZ1	SZ1	SZ1	SZ1	SZ1	SZ1	SZ1	SAMEA9449483	ERR6350805
ERR6350813	SPINZ	Eastern Africa	Zambia	SZ1	neonate	2016	243827	243	5641234	1	KL102	Capsule null	Typeable	O1/O2v2	O2afg	Typeable	Klebsiella pneumoniae	ST307	0	O2β	60	O2afg (O1/O2v2)	SZ4	SZ4	SZ1	SZ1	SZ5	SZ1	SZ1	SZ1	SZ1	SZ1	SZ1	SZ1	SZ1	SAMEA9449491	ERR6350813
ERR6350820	SPINZ	Eastern Africa	Zambia	SZ1	neonate	2016	204003	228	5634825	1	KL102	Capsule null	Typeable	O1/O2v2	O2afg	Typeable	Klebsiella pneumoniae	ST307	1	O2β	60	O2afg (O1/O2v2)	SZ4	SZ4	SZ1	SZ1	SZ5	SZ1	SZ1	SZ1	SZ1	SZ1	SZ1	SZ1	SZ1	SAMEA9449497	ERR6350820
ERR6350852	SPINZ	Eastern Africa	Zambia	SZ1	neonate	2016	184371	290	5641968	1	KL102	Capsule null	Typeable	O1/O2v2	O2afg	Typeable	Klebsiella pneumoniae	ST307	0	O2β	60	O2afg (O1/O2v2)	SZ4	SZ4	SZ1	SZ1	SZ5	SZ1	SZ1	SZ1	SZ1	SZ1	SZ1	SZ1	SZ1	SAMEA9449529	ERR6350852
ERR6350868	SPINZ	Eastern Africa	Zambia	SZ1	neonate	2016	200656	245	5629575	1	KL102	Capsule null	Typeable	O1/O2v2	O2afg	Typeable	Klebsiella pneumoniae	ST307	0	O2β	60	O2afg (O1/O2v2)	SZ4	SZ4	SZ1	SZ1	SZ5	SZ1	SZ1	SZ1	SZ1	SZ1	SZ1	SZ1	SZ1	SAMEA9449545	ERR6350868
ERR6350879	SPINZ	Eastern Africa	Zambia	SZ1	neonate	2016	269256	325	5645175	1	KL102	Capsule null	Typeable	O1/O2v2	O2afg	Typeable	Klebsiella pneumoniae	ST307	0	O2β	60	O2afg (O1/O2v2)	SZ4	SZ4	SZ1	SZ1	SZ5	SZ1	SZ1	SZ1	SZ1	SZ1	SZ1	SZ1	SZ1	SAMEA9449556	ERR6350879
ERR6350884	SPINZ	Eastern Africa	Zambia	SZ1	neonate	2016	200662	231	5628374	1	KL102	unknown (KL102)	Typeable	O1/O2v2	O2afg	Typeable	Klebsiella pneumoniae	ST307	0	O2β	60	O2afg (O1/O2v2)	SZ4	SZ4	SZ1	SZ1	SZERR6350884	SZ1	SZ1	SZ1	SZ1	SZ1	SZ1	SZ1	SZ1	SAMEA9449561	ERR6350884
ERR6350885	SPINZ	Eastern Africa	Zambia	SZ1	neonate	2016	184371	204	5633317	1	KL102	Capsule null	Typeable	O1/O2v2	O2afg	Typeable	Klebsiella pneumoniae	ST307	1	O2β	60	O2afg (O1/O2v2)	SZ4	SZ4	SZ1	SZ1	SZ5	SZ1	SZ1	SZ1	SZ1	SZ1	SZ1	SZ1	SZ1	SAMEA9449562	ERR6350885
ERR6350912	SPINZ	Eastern Africa	Zambia	SZ1	neonate	2016	267553	257	5631519	1	KL102	Capsule null	Typeable	O1/O2v2	O2afg	Typeable	Klebsiella pneumoniae	ST307	0	O2β	60	O2afg (O1/O2v2)	SZ4	SZ4	SZ1	SZ1	SZ5	SZ1	SZ1	SZ1	SZ1	SZ1	SZ1	SZ1	SZ1	SAMEA9449588	ERR6350912
ERR6350923	SPINZ	Eastern Africa	Zambia	SZ1	neonate	2016	269252	276	5636063	1	KL102	Capsule null	Typeable	O1/O2v2	O2afg	Typeable	Klebsiella pneumoniae	ST307	0	O2β	60	O2afg (O1/O2v2)	SZ4	SZ4	SZ1	SZ1	SZ5	SZ1	SZ1	SZ1	SZ1	SZ1	SZ1	SZ1	SZ1	SAMEA9449599	ERR6350923
ERR6350924	SPINZ	Eastern Africa	Zambia	SZ1	neonate	2016	178097	321	5649442	1	KL102	Capsule null	Typeable	O1/O2v2	O2afg	Typeable	Klebsiella pneumoniae	ST307	1	O2β	60	O2afg (O1/O2v2)	SZ4	SZ4	SZ1	SZ1	SZ5	SZ1	SZ1	SZ1	SZ1	SZ1	SZ1	SZ1	SZ1	SAMEA9449600	ERR6350924
ERR6350928	SPINZ	Eastern Africa	Zambia	SZ1	neonate	2016	203990	238	5631801	1	KL102	Capsule null	Typeable	O1/O2v2	O2afg	Typeable	Klebsiella pneumoniae	ST307	0	O2β	60	O2afg (O1/O2v2)	SZ15	SZ4	SZ1	SZ1	SZ5	SZ1	SZ1	SZ1	SZ1	SZ1	SZ1	SZ1	SZ1	SAMEA9449603	ERR6350928
ERR6351006	SPINZ	Eastern Africa	Zambia	SZ1	neonate	2016	224125	270	5633049	1	KL102	Capsule null	Typeable	O1/O2v2	O2afg	Typeable	Klebsiella pneumoniae	ST307	1	O2β	60	O2afg (O1/O2v2)	SZ4	SZ4	SZ1	SZ1	SZ5	SZ1	SZ1	SZ1	SZ1	SZ1	SZ1	SZ1	SZ1	SAMEA9449618	ERR6351006
ERR6351007	SPINZ	Eastern Africa	Zambia	SZ1	neonate	2016	204003	275	5643358	1	KL102	Capsule null	Typeable	O1/O2v2	O2afg	Typeable	Klebsiella pneumoniae	ST307	0	O2β	60	O2afg (O1/O2v2)	SZ4	SZ4	SZ1	SZ1	SZ5	SZ1	SZ1	SZ1	SZ1	SZ1	SZ1	SZ1	SZ1	SAMEA9449621	ERR6351007
ERR6351020	SPINZ	Eastern Africa	Zambia	SZ1	neonate	2016	267592	327	5662996	1	KL102	Capsule null	Typeable	O1/O2v2	O2afg	Typeable	Klebsiella pneumoniae	ST307	0	O2β	60	O2afg (O1/O2v2)	SZ4	SZ4	SZ1	SZ1	SZ5	SZ1	SZ1	SZ1	SZ1	SZ1	SZ1	SZ1	SZ1	SAMEA9449631	ERR6351020
ERR6351021	SPINZ	Eastern Africa	Zambia	SZ1	neonate	2016	216539	329	5647793	1	KL102	Capsule null	Typeable	O1/O2v2	O2afg	Typeable	Klebsiella pneumoniae	ST307	1	O2β	60	O2afg (O1/O2v2)	SZ4	SZ4	SZ1	SZ1	SZ5	SZ1	SZ1	SZ1	SZ1	SZ1	SZ1	SZ1	SZ1	SAMEA9449632	ERR6351021
ERR6350196	SPINZ	Eastern Africa	Zambia	SZ1	neonate	2016	188015	237	5633787	1	KL102	Capsule null	Typeable	O1/O2v2	O2afg	Typeable	Klebsiella pneumoniae	ST307	0	O2β	60	O2afg (O1/O2v2)	SZ15	SZ4	SZ1	SZ1	SZ5	SZ1	SZ1	SZ1	SZ1	SZ1	SZ1	SZ1	SZ1	SAMEA9449413	ERR6350196
ERR6350760	SPINZ	Eastern Africa	Zambia	SZ1	neonate	2016	207206	211	5628392	1	KL102	Capsule null	Typeable	O1/O2v2	O2afg	Typeable	Klebsiella pneumoniae	ST307	0	O2β	60	O2afg (O1/O2v2)	SZ15	SZ4	SZ1	SZ1	SZ5	SZ1	SZ1	SZ1	SZ1	SZ1	SZ1	SZ1	SZ1	SAMEA9449438	ERR6350760
ERR6350787	SPINZ	Eastern Africa	Zambia	SZ1	neonate	2016	215108	252	5629778	1	KL102	Capsule null	Typeable	O1/O2v2	O2afg	Typeable	Klebsiella pneumoniae	ST307	1	O2β	60	O2afg (O1/O2v2)	SZ15	SZ4	SZ1	SZ1	SZ5	SZ1	SZ1	SZ1	SZ1	SZ1	SZ1	SZ1	SZ1	SAMEA9449465	ERR6350787
ERR6350799	SPINZ	Eastern Africa	Zambia	SZ1	neonate	2016	204003	270	5628224	1	KL102	Capsule null	Typeable	O1/O2v2	O2afg	Typeable	Klebsiella pneumoniae	ST307	0	O2β	60	O2afg (O1/O2v2)	SZ15	SZ4	SZ1	SZ1	SZ40	SZ30	SZ1	SZ1	SZ1	SZ1	SZ1	SZ1	SZ1	SAMEA9449477	ERR6350799
ERR6350865	SPINZ	Eastern Africa	Zambia	SZ1	neonate	2016	177107	276	5626397	1	KL102	Capsule null	Typeable	O1/O2v2	O2afg	Typeable	Klebsiella pneumoniae	ST307	1	O2β	60	O2afg (O1/O2v2)	SZ15	SZ4	SZ1	SZ1	SZ47	SZ35	SZ28	SZ24	SZ1	SZ1	SZ1	SZ1	SZ1	SAMEA9449542	ERR6350865
ERR6350907	SPINZ	Eastern Africa	Zambia	SZ1	neonate	2016	214813	235	5629211	1	KL102	Capsule null	Typeable	O1/O2v2	O2afg	Typeable	Klebsiella pneumoniae	ST307	0	O2β	60	O2afg (O1/O2v2)	SZ15	SZ4	SZ1	SZ1	SZ5	SZ1	SZ1	SZ1	SZ1	SZ1	SZ1	SZ1	SZ1	SAMEA9449583	ERR6350907
ERR6350918	SPINZ	Eastern Africa	Zambia	SZ1	neonate	2016	269255	200	5628046	1	KL102	Capsule null	Typeable	O1/O2v2	O2afg	Typeable	Klebsiella pneumoniae	ST307	0	O2β	60	O2afg (O1/O2v2)	SZ15	SZ4	SZ1	SZ1	SZ5	SZ1	SZ1	SZ1	SZ1	SZ1	SZ1	SZ1	SZ1	SAMEA9449594	ERR6350918
ERR6351012	SPINZ	Eastern Africa	Zambia	SZ1	neonate	2016	239327	214	5627497	1	KL102	Capsule null	Typeable	O1/O2v2	O2afg	Typeable	Klebsiella pneumoniae	ST307	0	O2β	60	O2afg (O1/O2v2)	SZ15	SZ4	SZ1	SZ1	SZ5	SZ1	SZ1	SZ1	SZ1	SZ1	SZ1	SZ1	SZ1	SAMEA9449624	ERR6351012
ERR6351026	SPINZ	Eastern Africa	Zambia	SZ1	neonate	2016	200571	213	5629391	1	KL102	Capsule null	Typeable	O1/O2v2	O2afg	Typeable	Klebsiella pneumoniae	ST307	1	O2β	60	O2afg (O1/O2v2)	SZ15	SZ4	SZ1	SZ1	SZ5	SZ1	SZ1	SZ1	SZ1	SZ1	SZ1	SZ1	SZ1	SAMEA9449637	ERR6351026
ERR6349923	SPINZ	Eastern Africa	Zambia	SZ1	neonate	2015	214813	245	5633535	1	KL102	Capsule null	Typeable	O1/O2v2	O2afg	Typeable	Klebsiella pneumoniae	ST307	NA	O2β	60	O2afg (O1/O2v2)	SZ1	SZ1	SZ1	SZ1	SZ1	SZ1	SZ1	SZ1	SZ1	SZ1	SZ1	SZ1	SZ1	SAMEA9449363	ERR6349923
ERR6349924	SPINZ	Eastern Africa	Zambia	SZ1	neonate	2015	210730	249	5636287	1	KL102	Capsule null	Typeable	O1/O2v2	O2afg	Typeable	Klebsiella pneumoniae	ST307	0	O2β	60	O2afg (O1/O2v2)	SZ1	SZ1	SZ1	SZ1	SZ1	SZ1	SZ1	SZ1	SZ1	SZ1	SZ1	SZ1	SZ1	SAMEA9449364	ERR6349924
ERR6349925	SPINZ	Eastern Africa	Zambia	SZ1	neonate	2015	224355	268	5640967	1	KL102	Capsule null	Typeable	O1/O2v2	O2afg	Typeable	Klebsiella pneumoniae	ST307	1	O2β	60	O2afg (O1/O2v2)	SZ1	SZ1	SZ1	SZ1	SZ1	SZ1	SZ1	SZ1	SZ1	SZ1	SZ1	SZ1	SZ1	SAMEA9449365	ERR6349925
ERR6350143	SPINZ	Eastern Africa	Zambia	SZ1	neonate	2015	269255	223	5634832	1	KL102	Capsule null	Typeable	O1/O2v2	O2afg	Typeable	Klebsiella pneumoniae	ST307	1	O2β	60	O2afg (O1/O2v2)	SZ1	SZ1	SZ1	SZ1	SZ1	SZ1	SZ1	SZ1	SZ1	SZ1	SZ1	SZ1	SZ1	SAMEA9449396	ERR6350143
ERR6350195	SPINZ	Eastern Africa	Zambia	SZ1	neonate	2015	214782	256	5641104	1	KL102	Capsule null	Typeable	O1/O2v2	O2afg	Typeable	Klebsiella pneumoniae	ST307	0	O2β	60	O2afg (O1/O2v2)	SZ1	SZ1	SZ1	SZ1	SZ1	SZ1	SZ1	SZ1	SZ1	SZ1	SZ1	SZ1	SZ1	SAMEA9449412	ERR6350195
ERR6350770	SPINZ	Eastern Africa	Zambia	SZ1	neonate	2015	190581	251	5633968	1	KL102	Capsule null	Typeable	O1/O2v2	O2afg	Typeable	Klebsiella pneumoniae	ST307	1	O2β	60	O2afg (O1/O2v2)	SZ1	SZ1	SZ1	SZ1	SZ32	SZ24	SZ1	SZ1	SZ1	SZ1	SZ1	SZ1	SZ1	SAMEA9449448	ERR6350770
ERR6350783	SPINZ	Eastern Africa	Zambia	SZ1	neonate	2015	204003	358	5659134	1	KL102	Capsule null	Typeable	O1/O2v2	O2afg	Typeable	Klebsiella pneumoniae	ST307	0	O2β	60	O2afg (O1/O2v2)	SZ1	SZ1	SZ1	SZ1	SZ1	SZ1	SZ1	SZ1	SZ1	SZ1	SZ1	SZ1	SZ1	SAMEA9449461	ERR6350783
ERR6350786	SPINZ	Eastern Africa	Zambia	SZ1	neonate	2015	184506	235	5636204	1	KL102	Capsule null	Typeable	O1/O2v2	O2afg	Typeable	Klebsiella pneumoniae	ST307	0	O2β	60	O2afg (O1/O2v2)	SZ1	SZ1	SZ1	SZ1	SZ37	SZ27	SZ21	SZ1	SZ1	SZ1	SZ1	SZ1	SZ1	SAMEA9449464	ERR6350786
ERR6350795	SPINZ	Eastern Africa	Zambia	SZ1	neonate	2015	243827	271	5635640	1	KL102	Capsule null	Typeable	O1/O2v2	O2afg	Typeable	Klebsiella pneumoniae	ST307	1	O2β	60	O2afg (O1/O2v2)	SZ1	SZ1	SZ1	SZ1	SZ1	SZ1	SZ1	SZ1	SZ1	SZ1	SZ1	SZ1	SZ1	SAMEA9449473	ERR6350795
ERR6350802	SPINZ	Eastern Africa	Zambia	SZ1	neonate	2015	243827	256	5630053	1	KL102	Capsule null	Typeable	O1/O2v2	O2afg	Typeable	Klebsiella pneumoniae	ST307	0	O2β	60	O2afg (O1/O2v2)	SZ1	SZ1	SZ1	SZ1	SZ1	SZ1	SZ1	SZ1	SZ1	SZ1	SZ1	SZ1	SZ1	SAMEA9449480	ERR6350802
ERR6350806	SPINZ	Eastern Africa	Zambia	SZ1	neonate	2015	215765	279	5633881	1	KL102	Capsule null	Typeable	O1/O2v2	O2afg	Typeable	Klebsiella pneumoniae	ST307	0	O2β	60	O2afg (O1/O2v2)	SZ1	SZ1	SZ1	SZ1	SZ1	SZ1	SZ1	SZ1	SZ1	SZ1	SZ1	SZ1	SZ1	SAMEA9449484	ERR6350806
ERR6350807	SPINZ	Eastern Africa	Zambia	SZ1	neonate	2015	214813	329	5655847	1	KL102	Capsule null	Typeable	O1/O2v2	O2afg	Typeable	Klebsiella pneumoniae	ST307	0	O2β	60	O2afg (O1/O2v2)	SZ1	SZ1	SZ1	SZ1	SZ1	SZ1	SZ1	SZ1	SZ1	SZ1	SZ1	SZ1	SZ1	SAMEA9449485	ERR6350807
ERR6350816	SPINZ	Eastern Africa	Zambia	SZ1	neonate	2015	210730	353	5664359	1	KL102	Capsule null	Typeable	O1/O2v2	O2afg	Typeable	Klebsiella pneumoniae	ST307	1	O2β	60	O2afg (O1/O2v2)	SZ1	SZ1	SZ1	SZ1	SZ1	SZ1	SZ1	SZ1	SZ1	SZ1	SZ1	SZ1	SZ1	SAMEA9449494	ERR6350816
ERR6350829	SPINZ	Eastern Africa	Zambia	SZ1	neonate	2015	179068	252	5634006	1	KL102	Capsule null	Typeable	O1/O2v2	O2afg	Typeable	Klebsiella pneumoniae	ST307	0	O2β	60	O2afg (O1/O2v2)	SZ1	SZ1	SZ1	SZ1	SZ1	SZ1	SZ1	SZ1	SZ1	SZ1	SZ1	SZ1	SZ1	SAMEA9449506	ERR6350829
ERR6350835	SPINZ	Eastern Africa	Zambia	SZ1	neonate	2015	204084	700	5749137	1	KL102	Capsule null	Typeable	O1/O2v2	O2afg	Typeable	Klebsiella pneumoniae	ST307	0	O2β	60	O2afg (O1/O2v2)	SZ1	SZ1	SZ1	SZ1	SZ1	SZ1	SZ1	SZ1	SZ1	SZ1	SZ1	SZ1	SZ1	SAMEA9449512	ERR6350835
ERR6350842	SPINZ	Eastern Africa	Zambia	SZ1	neonate	2015	224433	217	5630850	1	KL102	Capsule null	Typeable	O1/O2v2	O2afg	Typeable	Klebsiella pneumoniae	ST307	0	O2β	60	O2afg (O1/O2v2)	SZ1	SZ1	SZ1	SZ1	SZ1	SZ1	SZ1	SZ1	SZ1	SZ1	SZ1	SZ1	SZ1	SAMEA9449519	ERR6350842
ERR6350843	SPINZ	Eastern Africa	Zambia	SZ1	neonate	2015	267592	421	5680825	1	KL102	Capsule null	Typeable	O1/O2v2	O2afg	Typeable	Klebsiella pneumoniae	ST307	0	O2β	60	O2afg (O1/O2v2)	SZ1	SZ1	SZ1	SZ1	SZ44	SZ1	SZ1	SZ1	SZ1	SZ1	SZ1	SZ1	SZ1	SAMEA9449520	ERR6350843
ERR6350849	SPINZ	Eastern Africa	Zambia	SZ1	neonate	2015	224689	228	5635347	1	KL102	Capsule null	Typeable	O1/O2v2	O2afg	Typeable	Klebsiella pneumoniae	ST307	NA	O2β	60	O2afg (O1/O2v2)	SZ1	SZ1	SZ1	SZ1	SZ1	SZ1	SZ1	SZ1	SZ1	SZ1	SZ1	SZ1	SZ1	SAMEA9449526	ERR6350849
ERR6350853	SPINZ	Eastern Africa	Zambia	SZ1	neonate	2015	204003	237	5631030	1	KL102	Capsule null	Typeable	O1/O2v2	O2afg	Typeable	Klebsiella pneumoniae	ST307	0	O2β	60	O2afg (O1/O2v2)	SZ1	SZ1	SZ1	SZ1	SZ1	SZ1	SZ1	SZ1	SZ1	SZ1	SZ1	SZ1	SZ1	SAMEA9449530	ERR6350853
ERR6350869	SPINZ	Eastern Africa	Zambia	SZ1	neonate	2015	243827	210	5634815	1	KL102	Capsule null	Typeable	O1/O2v2	O2afg	Typeable	Klebsiella pneumoniae	ST307	0	O2β	60	O2afg (O1/O2v2)	SZ1	SZ1	SZ1	SZ1	SZ1	SZ1	SZ1	SZ1	SZ1	SZ1	SZ1	SZ1	SZ1	SAMEA9449546	ERR6350869
ERR6350870	SPINZ	Eastern Africa	Zambia	SZ1	neonate	2015	225857	244	5641543	1	KL102	Capsule null	Typeable	O1/O2v2	O2afg	Typeable	Klebsiella pneumoniae	ST307	0	O2β	60	O2afg (O1/O2v2)	SZ1	SZ1	SZ1	SZ1	SZ1	SZ1	SZ1	SZ1	SZ1	SZ1	SZ1	SZ1	SZ1	SAMEA9449547	ERR6350870
ERR6350875	SPINZ	Eastern Africa	Zambia	SZ1	neonate	2015	203990	228	5631782	1	KL102	Capsule null	Typeable	O1/O2v2	O2afg	Typeable	Klebsiella pneumoniae	ST307	NA	O2β	60	O2afg (O1/O2v2)	SZ1	SZ1	SZ1	SZ1	SZ1	SZ1	SZ1	SZ1	SZ1	SZ1	SZ1	SZ1	SZ1	SAMEA9449552	ERR6350875
ERR6350876	SPINZ	Eastern Africa	Zambia	SZ1	neonate	2015	210729	253	5634368	1	KL102	Capsule null	Typeable	O1/O2v2	O2afg	Typeable	Klebsiella pneumoniae	ST307	0	O2β	60	O2afg (O1/O2v2)	SZ1	SZ1	SZ1	SZ1	SZ1	SZ1	SZ1	SZ1	SZ1	SZ1	SZ1	SZ1	SZ1	SAMEA9449553	ERR6350876
ERR6350881	SPINZ	Eastern Africa	Zambia	SZ1	neonate	2015	267553	247	5632687	1	KL102	Capsule null	Typeable	O1/O2v2	O2afg	Typeable	Klebsiella pneumoniae	ST307	0	O2β	60	O2afg (O1/O2v2)	SZ1	SZ1	SZ1	SZ1	SZ1	SZ1	SZ1	SZ1	SZ1	SZ1	SZ1	SZ1	SZ1	SAMEA9449558	ERR6350881
ERR6350882	SPINZ	Eastern Africa	Zambia	SZ1	neonate	2015	203990	264	5632713	1	KL102	Capsule null	Typeable	O1/O2v2	O2afg	Typeable	Klebsiella pneumoniae	ST307	1	O2β	60	O2afg (O1/O2v2)	SZ1	SZ1	SZ1	SZ1	SZ48	SZ36	SZ29	SZ1	SZ1	SZ1	SZ1	SZ1	SZ1	SAMEA9449559	ERR6350882
ERR6350891	SPINZ	Eastern Africa	Zambia	SZ1	neonate	2015	224691	286	5642388	1	KL102	Capsule null	Typeable	O1/O2v2	O2afg	Typeable	Klebsiella pneumoniae	ST307	1	O2β	60	O2afg (O1/O2v2)	SZ1	SZ1	SZ1	SZ1	SZ1	SZ1	SZ1	SZ1	SZ1	SZ1	SZ1	SZ1	SZ1	SAMEA9449568	ERR6350891
ERR6350893	SPINZ	Eastern Africa	Zambia	SZ1	neonate	2015	239327	241	5636217	1	KL102	Capsule null	Typeable	O1/O2v2	O2afg	Typeable	Klebsiella pneumoniae	ST307	1	O2β	60	O2afg (O1/O2v2)	SZ1	SZ1	SZ1	SZ1	SZ1	SZ1	SZ1	SZ1	SZ1	SZ1	SZ1	SZ1	SZ1	SAMEA9449570	ERR6350893
ERR6350903	SPINZ	Eastern Africa	Zambia	SZ1	neonate	2015	214814	254	5635419	1	KL102	Capsule null	Typeable	O1/O2v2	O2afg	Typeable	Klebsiella pneumoniae	ST307	0	O2β	60	O2afg (O1/O2v2)	SZ1	SZ1	SZ1	SZ1	SZ53	SZ41	SZ1	SZ1	SZ1	SZ1	SZ1	SZ1	SZ1	SAMEA9449580	ERR6350903
ERR6350914	SPINZ	Eastern Africa	Zambia	SZ1	neonate	2015	269253	254	5631539	1	KL102	Capsule null	Typeable	O1/O2v2	O2afg	Typeable	Klebsiella pneumoniae	ST307	0	O2β	60	O2afg (O1/O2v2)	SZ1	SZ1	SZ1	SZ1	SZ1	SZ1	SZ1	SZ1	SZ1	SZ1	SZ1	SZ1	SZ1	SAMEA9449590	ERR6350914
ERR6350915	SPINZ	Eastern Africa	Zambia	SZ1	neonate	2015	214813	264	5632089	1	KL102	Capsule null	Typeable	O1/O2v2	O2afg	Typeable	Klebsiella pneumoniae	ST307	0	O2β	60	O2afg (O1/O2v2)	SZ1	SZ1	SZ1	SZ1	SZ1	SZ1	SZ1	SZ1	SZ1	SZ1	SZ1	SZ1	SZ1	SAMEA9449591	ERR6350915
ERR6350925	SPINZ	Eastern Africa	Zambia	SZ1	neonate	2015	204003	241	5631279	1	KL102	Capsule null	Typeable	O1/O2v2	O2afg	Typeable	Klebsiella pneumoniae	ST307	0	O2β	60	O2afg (O1/O2v2)	SZ1	SZ1	SZ1	SZ1	SZ1	SZ1	SZ1	SZ1	SZ1	SZ1	SZ1	SZ1	SZ1	SAMEA9449601	ERR6350925
ERR6350926	SPINZ	Eastern Africa	Zambia	SZ1	neonate	2015	224132	217	5633163	1	KL102	Capsule null	Typeable	O1/O2v2	O2afg	Typeable	Klebsiella pneumoniae	ST307	1	O2β	60	O2afg (O1/O2v2)	SZ1	SZ1	SZ1	SZ1	SZ1	SZ1	SZ1	SZ1	SZ1	SZ1	SZ1	SZ1	SZ1	SAMEA9449604	ERR6350926
ERR6350934	SPINZ	Eastern Africa	Zambia	SZ1	neonate	2015	179137	298	5637822	1	KL102	Capsule null	Typeable	O1/O2v2	O2afg	Typeable	Klebsiella pneumoniae	ST307	0	O2β	60	O2afg (O1/O2v2)	SZ1	SZ1	SZ1	SZ1	SZ59	SZ46	SZ1	SZ1	SZ1	SZ1	SZ1	SZ1	SZ1	SAMEA9449611	ERR6350934
ERR6350935	SPINZ	Eastern Africa	Zambia	SZ1	neonate	2015	243970	223	5631600	1	KL102	Capsule null	Typeable	O1/O2v2	O2afg	Typeable	Klebsiella pneumoniae	ST307	1	O2β	60	O2afg (O1/O2v2)	SZ1	SZ1	SZ1	SZ1	SZ1	SZ1	SZ1	SZ1	SZ1	SZ1	SZ1	SZ1	SZ1	SAMEA9449610	ERR6350935
ERR6350936	SPINZ	Eastern Africa	Zambia	SZ1	neonate	2015	200081	277	5645743	1	KL102	Capsule null	Typeable	O1/O2v2	O2afg	Typeable	Klebsiella pneumoniae	ST307	0	O2β	60	O2afg (O1/O2v2)	SZ1	SZ1	SZ1	SZ1	SZ1	SZ1	SZ1	SZ1	SZ1	SZ1	SZ1	SZ1	SZ1	SAMEA9449612	ERR6350936
ERR6351009	SPINZ	Eastern Africa	Zambia	SZ1	neonate	2015	204003	222	5633367	1	KL102	Capsule null	Typeable	O1/O2v2	O2afg	Typeable	Klebsiella pneumoniae	ST307	0	O2β	60	O2afg (O1/O2v2)	SZ1	SZ1	SZ1	SZ1	SZ1	SZ1	SZ1	SZ1	SZ1	SZ1	SZ1	SZ1	SZ1	SAMEA9449620	ERR6351009
ERR6351023	SPINZ	Eastern Africa	Zambia	SZ1	neonate	2015	269255	218	5629629	1	KL102	Capsule null	Typeable	O1/O2v2	O2afg	Typeable	Klebsiella pneumoniae	ST307	0	O2β	60	O2afg (O1/O2v2)	SZ1	SZ1	SZ1	SZ1	SZ1	SZ1	SZ1	SZ1	SZ1	SZ1	SZ1	SZ1	SZ1	SAMEA9449634	ERR6351023
ERR6351022	SPINZ	Eastern Africa	Zambia	SZ1	neonate	2015	267903	338	5658349	1	KL102	Capsule null	Typeable	O1/O2v2	O2afg	Typeable	Klebsiella pneumoniae	ST307	0	O2β	60	O2afg (O1/O2v2)	SZ1	SZ1	SZ1	SZ1	SZ1	SZ1	SZ1	SZ1	SZ1	SZ1	SZ1	SZ1	SZ1	SAMEA9449633	ERR6351022
PID-0821-249-ZN0225	SPINZ	Eastern Africa	Zambia	SZ1	neonate	2015	177630	354	5646954	1	KL102	Capsule null	Typeable	O1/O2v2	O2afg	Typeable	Klebsiella pneumoniae	ST307	0	O2β	60	O2afg (O1/O2v2)	SZ1	SZ1	SZ1	SZ1	SZ1	SZ1	SZ1	SZ1	SZ1	SZ1	SZ1	SZ1	SZ1	SAMEA118602881	ERR15165545
PID-0821-241-ZN0231	SPINZ	Eastern Africa	Zambia	SZ1	neonate	2015	100889	509	5652110	1	KL102	Capsule null	Typeable	O1/O2v2	O2afg	Typeable	Klebsiella pneumoniae	ST307	0	O2β	60	O2afg (O1/O2v2)	SZ1	SZ1	SZ1	SZ1	SZ1	SZ1	SZ1	SZ1	SZ1	SZ1	SZ1	SZ1	SZ1	SAMEA118602880	ERR15165544
PID-0821-255-ZN0232	SPINZ	Eastern Africa	Zambia	SZ1	neonate	2015	179238	893	5780842	1	KL102	Capsule null	Typeable	O1/O2v2	O2afg	Typeable	Klebsiella pneumoniae	ST307	0	O2β	60	O2afg (O1/O2v2)	SZ1	SZ1	SZ1	SZ1	SZ1	SZ1	SZ1	SZ1	SZ1	SZ1	SZ1	SZ1	SZ1	SAMEA118602883	ERR15165547
PID-0821-259-ZN0235	SPINZ	Eastern Africa	Zambia	SZ1	neonate	2015	179094	561	5698159	1	KL102	Capsule null	Typeable	O1/O2v2	O2afg	Typeable	Klebsiella pneumoniae	ST307	0	O2β	60	O2afg (O1/O2v2)	SZ1	SZ1	SZ1	SZ1	SZ1	SZ1	SZ1	SZ1	SZ1	SZ1	SZ1	SZ1	SZ1	SAMEA118602885	ERR15165549
PID-0821-260-ZN0236	SPINZ	Eastern Africa	Zambia	SZ1	neonate	2015	179094	429	5666735	1	KL102	Capsule null	Typeable	O1/O2v2	O2afg	Typeable	Klebsiella pneumoniae	ST307	1	O2β	60	O2afg (O1/O2v2)	SZ1	SZ1	SZ1	SZ1	SZ1	SZ1	SZ1	SZ1	SZ1	SZ1	SZ1	SZ1	SZ1	SAMEA118602886	ERR15165550
PID-0821-261-ZN0237	SPINZ	Eastern Africa	Zambia	SZ1	neonate	2015	179094	609	5715767	1	KL102	Capsule null	Typeable	O1/O2v2	O2afg	Typeable	Klebsiella pneumoniae	ST307	0	O2β	60	O2afg (O1/O2v2)	SZ1	SZ1	SZ1	SZ1	SZ1	SZ1	SZ1	SZ1	SZ1	SZ1	SZ1	SZ1	SZ1	SAMEA118602887	ERR15165551
PID-0821-263-ZN0239	SPINZ	Eastern Africa	Zambia	SZ1	neonate	2015	179094	397	5649561	1	KL102	Capsule null	Typeable	O1/O2v2	O2afg	Typeable	Klebsiella pneumoniae	ST307	1	O2β	60	O2afg (O1/O2v2)	SZ1	SZ1	SZ1	SZ1	SZ1	SZ1	SZ1	SZ1	SZ1	SZ1	SZ1	SZ1	SZ1	SAMEA118602889	ERR15165553
PID-0821-276-ZN0248	SPINZ	Eastern Africa	Zambia	SZ1	neonate	2015	179094	391	5654368	1	KL102	Capsule null	Typeable	O1/O2v2	O2afg	Typeable	Klebsiella pneumoniae	ST307	1	O2β	60	O2afg (O1/O2v2)	SZ1	SZ1	SZ1	SZ1	SZ1	SZ1	SZ1	SZ1	SZ1	SZ1	SZ1	SZ1	SZ1	SAMEA118602901	ERR15165564
PID-0821-339-ZN0302	SPINZ	Eastern Africa	Zambia	SZ1	neonate	2015	185257	333	5634103	1	KL102	Capsule null	Typeable	O1/O2v2	O2afg	Typeable	Klebsiella pneumoniae	ST307	0	O2β	60	O2afg (O1/O2v2)	SZ1	SZ1	SZ1	SZ1	SZ1	SZ1	SZ1	SZ1	SZ1	SZ1	SZ1	SZ1	SZ1	SAMEA118602924	ERR15165587
PID-0821-383-ZN0346	SPINZ	Eastern Africa	Zambia	SZ1	neonate	2015	179094	436	5652618	1	KL102	Capsule null	Typeable	O1/O2v2	O2afg	Typeable	Klebsiella pneumoniae	ST307	0	O2β	60	O2afg (O1/O2v2)	SZ1	SZ1	SZ1	SZ1	SZ1	SZ1	SZ1	SZ1	SZ1	SZ1	SZ1	SZ1	SZ1	SAMEA118602941	ERR15165604
PID-0821-380-ZN0340	SPINZ	Eastern Africa	Zambia	SZ1	neonate	2015	179094	392	5647603	1	KL102	Capsule null	Typeable	O1/O2v2	O2afg	Typeable	Klebsiella pneumoniae	ST307	0	O2β	60	O2afg (O1/O2v2)	SZ1	SZ1	SZ1	SZ1	SZ1	SZ1	SZ1	SZ1	SZ1	SZ1	SZ1	SZ1	SZ1	SAMEA118602940	ERR15165603
PID-0821-389-ZN0344	SPINZ	Eastern Africa	Zambia	SZ1	neonate	2015	160513	316	5638691	1	KL102	Capsule null	Typeable	O1/O2v2	O2afg	Typeable	Klebsiella pneumoniae	ST307	1	O2β	60	O2afg (O1/O2v2)	SZ1	SZ1	SZ1	SZ1	SZ1	SZ1	SZ1	SZ1	SZ1	SZ1	SZ1	SZ1	SZ1	SAMEA118602942	ERR15165605
PID-0821-390-ZN0345	SPINZ	Eastern Africa	Zambia	SZ1	neonate	2015	185250	350	5640035	1	KL102	Capsule null	Typeable	O1/O2v2	O2afg	Typeable	Klebsiella pneumoniae	ST307	1	O2β	60	O2afg (O1/O2v2)	SZ1	SZ1	SZ1	SZ1	SZ1	SZ1	SZ1	SZ1	SZ1	SZ1	SZ1	SZ1	SZ1	SAMEA118602943	ERR15165606
PID-0821-406-ZN0367	SPINZ	Eastern Africa	Zambia	SZ1	neonate	2015	185257	360	5646289	1	KL102	Capsule null	Typeable	O1/O2v2	O2afg	Typeable	Klebsiella pneumoniae	ST307	0	O2β	60	O2afg (O1/O2v2)	SZ1	SZ1	SZ1	SZ1	SZ1	SZ1	SZ1	SZ1	SZ1	SZ1	SZ1	SZ1	SZ1	SAMEA118602945	ERR15165608
PID-0821-413-ZN0368	SPINZ	Eastern Africa	Zambia	SZ1	neonate	2015	185257	372	5651004	1	KL102	Capsule null	Typeable	O1/O2v2	O2afg	Typeable	Klebsiella pneumoniae	ST307	1	O2β	60	O2afg (O1/O2v2)	SZ1	SZ1	SZ1	SZ1	SZ1	SZ1	SZ1	SZ1	SZ1	SZ1	SZ1	SZ1	SZ1	SAMEA118602948	ERR15165611
PID-0821-415-ZN0375	SPINZ	Eastern Africa	Zambia	SZ1	neonate	2015	185257	352	5636845	1	KL102	Capsule null	Typeable	O1/O2v2	O2afg	Typeable	Klebsiella pneumoniae	ST307	1	O2β	60	O2afg (O1/O2v2)	SZ1	SZ1	SZ1	SZ1	SZ1	SZ1	SZ1	SZ1	SZ1	SZ1	SZ1	SZ1	SZ1	SAMEA118602949	ERR15165612
PID-0821-419-ZN0372	SPINZ	Eastern Africa	Zambia	SZ1	neonate	2015	165301	544	5682929	1	KL102	Capsule null	Typeable	O1/O2v2	O2afg	Typeable	Klebsiella pneumoniae	ST307	0	O2β	60	O2afg (O1/O2v2)	SZ1	SZ1	SZ1	SZ1	SZ1	SZ1	SZ1	SZ1	SZ1	SZ1	SZ1	SZ1	SZ1	SAMEA118602950	ERR15165613
PID-0821-423-ZN0394	SPINZ	Eastern Africa	Zambia	SZ1	neonate	2015	267589	470	5669761	1	KL102	Capsule null	Typeable	O1/O2v2	O2afg	Typeable	Klebsiella pneumoniae	ST307	0	O2β	60	O2afg (O1/O2v2)	SZ1	SZ1	SZ1	SZ1	SZ87	SZ1	SZ1	SZ1	SZ1	SZ1	SZ1	SZ1	SZ1	SAMEA118602951	ERR15165614
PID-0821-435-ZN0382	SPINZ	Eastern Africa	Zambia	SZ1	neonate	2015	179094	644	5705584	1	KL102	Capsule null	Typeable	O1/O2v2	O2afg	Typeable	Klebsiella pneumoniae	ST307	0	O2β	60	O2afg (O1/O2v2)	SZ1	SZ1	SZ1	SZ1	SZ89	SZ69	SZ51	SZ1	SZ1	SZ1	SZ1	SZ1	SZ1	SAMEA118602957	ERR15165620
PID-0821-438-ZN0397	SPINZ	Eastern Africa	Zambia	SZ1	neonate	2015	165303	848	5764496	1	KL102	Capsule null	Typeable	O1/O2v2	O2afg	Typeable	Klebsiella pneumoniae	ST307	1	O2β	60	O2afg (O1/O2v2)	SZ1	SZ1	SZ1	SZ1	SZ1	SZ1	SZ1	SZ1	SZ1	SZ1	SZ1	SZ1	SZ1	SAMEA118602959	ERR15165622
PID-0821-440-ZN0384	SPINZ	Eastern Africa	Zambia	SZ1	neonate	2015	141489	579	5670821	1	KL102	Capsule null	Typeable	O1/O2v2	O2afg	Typeable	Klebsiella pneumoniae	ST307	1	O2β	60	O2afg (O1/O2v2)	SZ1	SZ1	SZ1	SZ1	SZ91	SZ71	SZ52	SZ1	SZ1	SZ1	SZ1	SZ1	SZ1	SAMEA118602961	ERR15165624
PID-0821-441-ZN0385	SPINZ	Eastern Africa	Zambia	SZ1	neonate	2015	145606	906	5769261	1	KL102	Capsule null	Typeable	O1/O2v2	O2afg	Typeable	Klebsiella pneumoniae	ST307	NA	O2β	60	O2afg (O1/O2v2)	SZ1	SZ1	SZ1	SZ1	SZ1	SZ1	SZ1	SZ1	SZ1	SZ1	SZ1	SZ1	SZ1	SAMEA118602962	ERR15165625
PID-0821-450-ZN0405	SPINZ	Eastern Africa	Zambia	SZ1	neonate	2015	165301	960	5797584	1	KL102	Capsule null	Typeable	O1/O2v2	O2afg	Typeable	Klebsiella pneumoniae	ST307	1	O2β	60	O2afg (O1/O2v2)	SZ1	SZ1	SZ1	SZ1	SZ1	SZ1	SZ1	SZ1	SZ1	SZ1	SZ1	SZ1	SZ1	SAMEA118602964	ERR15165627
PID-0821-453-ZN0406	SPINZ	Eastern Africa	Zambia	SZ1	neonate	2015	179094	372	5639298	1	KL102	Capsule null	Typeable	O1/O2v2	O2afg	Typeable	Klebsiella pneumoniae	ST307	0	O2β	60	O2afg (O1/O2v2)	SZ1	SZ1	SZ1	SZ1	SZ1	SZ1	SZ1	SZ1	SZ1	SZ1	SZ1	SZ1	SZ1	SAMEA118602965	ERR15165628
PID-0821-456-ZN0409	SPINZ	Eastern Africa	Zambia	SZ1	neonate	2015	165301	381	5649274	1	KL102	Capsule null	Typeable	O1/O2v2	O2afg	Typeable	Klebsiella pneumoniae	ST307	0	O2β	60	O2afg (O1/O2v2)	SZ1	SZ1	SZ1	SZ1	SZ93	SZ73	SZ1	SZ1	SZ1	SZ1	SZ1	SZ1	SZ1	SAMEA118602966	ERR15165629
ERR6349937	SPINZ	Eastern Africa	Zambia	SZ1	neonate	2015	214782	308	5652970	1	KL102	Capsule null	Typeable	O1/O2v2	O2afg	Typeable	Klebsiella pneumoniae	ST307	1	O2β	60	O2afg (O1/O2v2)	SZ1	SZ1	SZ1	SZ1	SZ1	SZ1	SZ1	SZ1	SZ1	SZ1	SZ1	SZ1	SZ1	SAMEA9449377	ERR6349937
ERR6350144	SPINZ	Eastern Africa	Zambia	SZ1	neonate	2015	196269	351	5658244	1	KL102	Capsule null	Typeable	O1/O2v2	O2afg	Typeable	Klebsiella pneumoniae	ST307	0	O2β	60	O2afg (O1/O2v2)	SZ1	SZ1	SZ1	SZ1	SZ1	SZ1	SZ1	SZ1	SZ1	SZ1	SZ1	SZ1	SZ1	SAMEA9449397	ERR6350144
ERR6350758	SPINZ	Eastern Africa	Zambia	SZ1	neonate	2015	200656	311	5650628	1	KL102	Capsule null	Typeable	O1/O2v2	O2afg	Typeable	Klebsiella pneumoniae	ST307	NA	O2β	60	O2afg (O1/O2v2)	SZ1	SZ1	SZ1	SZ1	SZ26	SZ1	SZ1	SZ1	SZ1	SZ1	SZ1	SZ1	SZ1	SAMEA9449436	ERR6350758
ERR6350772	SPINZ	Eastern Africa	Zambia	SZ1	neonate	2015	267553	207	5626271	1	KL102	Capsule null	Typeable	O1/O2v2	O2afg	Typeable	Klebsiella pneumoniae	ST307	0	O2β	60	O2afg (O1/O2v2)	SZ1	SZ1	SZ1	SZ1	SZ1	SZ1	SZ1	SZ1	SZ1	SZ1	SZ1	SZ1	SZ1	SAMEA9449450	ERR6350772
ERR6350785	SPINZ	Eastern Africa	Zambia	SZ1	neonate	2015	215853	266	5638598	1	KL102	Capsule null	Typeable	O1/O2v2	O2afg	Typeable	Klebsiella pneumoniae	ST307	1	O2β	60	O2afg (O1/O2v2)	SZ1	SZ1	SZ1	SZ1	SZ1	SZ1	SZ1	SZ1	SZ1	SZ1	SZ1	SZ1	SZ1	SAMEA9449463	ERR6350785
ERR6350808	SPINZ	Eastern Africa	Zambia	SZ1	neonate	2015	204415	230	5635222	1	KL102	Capsule null	Typeable	O1/O2v2	O2afg	Typeable	Klebsiella pneumoniae	ST307	1	O2β	60	O2afg (O1/O2v2)	SZ1	SZ1	SZ1	SZ1	SZ1	SZ1	SZ1	SZ1	SZ1	SZ1	SZ1	SZ1	SZ1	SAMEA9449486	ERR6350808
ERR6350817	SPINZ	Eastern Africa	Zambia	SZ1	neonate	2015	210730	262	5633714	1	KL102	Capsule null	Typeable	O1/O2v2	O2afg	Typeable	Klebsiella pneumoniae	ST307	0	O2β	60	O2afg (O1/O2v2)	SZ1	SZ1	SZ1	SZ1	SZ1	SZ1	SZ1	SZ1	SZ1	SZ1	SZ1	SZ1	SZ1	SAMEA9449495	ERR6350817
ERR6350818	SPINZ	Eastern Africa	Zambia	SZ1	neonate	2015	215107	237	5630114	1	KL102	Capsule null	Typeable	O1/O2v2	O2afg	Typeable	Klebsiella pneumoniae	ST307	0	O2β	60	O2afg (O1/O2v2)	SZ1	SZ1	SZ1	SZ1	SZ1	SZ1	SZ1	SZ1	SZ1	SZ1	SZ1	SZ1	SZ1	SAMEA9449496	ERR6350818
ERR6350831	SPINZ	Eastern Africa	Zambia	SZ1	neonate	2015	243827	244	5635575	1	KL102	Capsule null	Typeable	O1/O2v2	O2afg	Typeable	Klebsiella pneumoniae	ST307	NA	O2β	60	O2afg (O1/O2v2)	SZ1	SZ1	SZ1	SZ1	SZ1	SZ1	SZ1	SZ1	SZ1	SZ1	SZ1	SZ1	SZ1	SAMEA9449508	ERR6350831
ERR6350830	SPINZ	Eastern Africa	Zambia	SZ1	neonate	2015	145350	552	5707847	1	KL102	Capsule null	Typeable	O1/O2v2	O2afg	Typeable	Klebsiella pneumoniae	ST307	0	O2β	60	O2afg (O1/O2v2)	SZ1	SZ1	SZ1	SZ1	SZ1	SZ1	SZ1	SZ1	SZ1	SZ1	SZ1	SZ1	SZ1	SAMEA9449507	ERR6350830
ERR6350844	SPINZ	Eastern Africa	Zambia	SZ1	neonate	2015	200081	326	5658788	1	KL102	Capsule null	Typeable	O1/O2v2	O2afg	Typeable	Klebsiella pneumoniae	ST307	0	O2β	60	O2afg (O1/O2v2)	SZ1	SZ1	SZ1	SZ1	SZ1	SZ1	SZ1	SZ1	SZ1	SZ1	SZ1	SZ1	SZ1	SAMEA9449521	ERR6350844
ERR6350862	SPINZ	Eastern Africa	Zambia	SZ1	neonate	2015	267747	407	5674676	1	KL102	Capsule null	Typeable	O1/O2v2	O2afg	Typeable	Klebsiella pneumoniae	ST307	1	O2β	60	O2afg (O1/O2v2)	SZ1	SZ1	SZ1	SZ1	SZ1	SZ1	SZ1	SZ1	SZ1	SZ1	SZ1	SZ1	SZ1	SAMEA9449539	ERR6350862
ERR6350863	SPINZ	Eastern Africa	Zambia	SZ1	neonate	2015	267592	262	5642479	1	KL102	Capsule null	Typeable	O1/O2v2	O2afg	Typeable	Klebsiella pneumoniae	ST307	1	O2β	60	O2afg (O1/O2v2)	SZ1	SZ1	SZ1	SZ1	SZ1	SZ1	SZ1	SZ1	SZ1	SZ1	SZ1	SZ1	SZ1	SAMEA9449540	ERR6350863
ERR6350864	SPINZ	Eastern Africa	Zambia	SZ1	neonate	2015	243827	282	5653413	1	KL102	Capsule null	Typeable	O1/O2v2	O2afg	Typeable	Klebsiella pneumoniae	ST307	1	O2β	60	O2afg (O1/O2v2)	SZ1	SZ1	SZ1	SZ1	SZ1	SZ1	SZ1	SZ1	SZ1	SZ1	SZ1	SZ1	SZ1	SAMEA9449541	ERR6350864
ERR6350871	SPINZ	Eastern Africa	Zambia	SZ1	neonate	2015	184009	245	5633994	1	KL102	Capsule null	Typeable	O1/O2v2	O2afg	Typeable	Klebsiella pneumoniae	ST307	0	O2β	60	O2afg (O1/O2v2)	SZ1	SZ1	SZ1	SZ1	SZ1	SZ1	SZ1	SZ1	SZ1	SZ1	SZ1	SZ1	SZ1	SAMEA9449548	ERR6350871
ERR6350872	SPINZ	Eastern Africa	Zambia	SZ1	neonate	2015	214813	245	5636186	1	KL102	Capsule null	Typeable	O1/O2v2	O2afg	Typeable	Klebsiella pneumoniae	ST307	0	O2β	60	O2afg (O1/O2v2)	SZ1	SZ1	SZ1	SZ1	SZ1	SZ1	SZ1	SZ1	SZ1	SZ1	SZ1	SZ1	SZ1	SAMEA9449549	ERR6350872
ERR6350894	SPINZ	Eastern Africa	Zambia	SZ1	neonate	2015	210730	289	5641622	1	KL102	Capsule null	Typeable	O1/O2v2	O2afg	Typeable	Klebsiella pneumoniae	ST307	0	O2β	60	O2afg (O1/O2v2)	SZ1	SZ1	SZ1	SZ1	SZ1	SZ1	SZ1	SZ1	SZ1	SZ1	SZ1	SZ1	SZ1	SAMEA9449571	ERR6350894
ERR6350905	SPINZ	Eastern Africa	Zambia	SZ1	neonate	2015	243826	374	5659129	1	KL102	Capsule null	Typeable	O1/O2v2	O2afg	Typeable	Klebsiella pneumoniae	ST307	0	O2β	60	O2afg (O1/O2v2)	SZ1	SZ1	SZ1	SZ1	SZ1	SZ1	SZ1	SZ1	SZ1	SZ1	SZ1	SZ1	SZ1	SAMEA9449581	ERR6350905
ERR6350906	SPINZ	Eastern Africa	Zambia	SZ1	neonate	2015	204081	254	5622332	0	KL102	Capsule null	Typeable	O1/O2v2	O2afg	Typeable	Klebsiella pneumoniae	ST307	NA	O2β	60	O2afg (O1/O2v2)	SZ1	SZ1	SZ1	SZ1	SZ1	SZ1	SZ1	SZ1	SZ1	SZ1	SZ1	SZ1	SZ1	SAMEA9449582	ERR6350906
ERR6350916	SPINZ	Eastern Africa	Zambia	SZ1	neonate	2015	267611	351	5664091	1	KL102	Capsule null	Typeable	O1/O2v2	O2afg	Typeable	Klebsiella pneumoniae	ST307	1	O2β	60	O2afg (O1/O2v2)	SZ1	SZ1	SZ1	SZ1	SZ1	SZ1	SZ1	SZ1	SZ1	SZ1	SZ1	SZ1	SZ1	SAMEA9449592	ERR6350916
ERR6350917	SPINZ	Eastern Africa	Zambia	SZ1	neonate	2015	269255	209	5632130	1	KL102	Capsule null	Typeable	O1/O2v2	O2afg	Typeable	Klebsiella pneumoniae	ST307	0	O2β	60	O2afg (O1/O2v2)	SZ1	SZ1	SZ1	SZ1	SZ1	SZ1	SZ1	SZ1	SZ1	SZ1	SZ1	SZ1	SZ1	SAMEA9449593	ERR6350917
ERR6351001	SPINZ	Eastern Africa	Zambia	SZ1	neonate	2015	269255	216	5629034	1	KL102	Capsule null	Typeable	O1/O2v2	O2afg	Typeable	Klebsiella pneumoniae	ST307	0	O2β	60	O2afg (O1/O2v2)	SZ1	SZ1	SZ1	SZ1	SZ1	SZ1	SZ1	SZ1	SZ1	SZ1	SZ1	SZ1	SZ1	SAMEA9449613	ERR6351001
ERR6351010	SPINZ	Eastern Africa	Zambia	SZ1	neonate	2015	204003	328	5656688	1	KL102	Capsule null	Typeable	O1/O2v2	O2afg	Typeable	Klebsiella pneumoniae	ST307	0	O2β	60	O2afg (O1/O2v2)	SZ1	SZ1	SZ1	SZ1	SZ1	SZ1	SZ1	SZ1	SZ1	SZ1	SZ1	SZ1	SZ1	SAMEA9449622	ERR6351010
ERR6351011	SPINZ	Eastern Africa	Zambia	SZ1	neonate	2015	179068	265	5635795	1	KL102	Capsule null	Typeable	O1/O2v2	O2afg	Typeable	Klebsiella pneumoniae	ST307	1	O2β	60	O2afg (O1/O2v2)	SZ1	SZ1	SZ1	SZ1	SZ1	SZ1	SZ1	SZ1	SZ1	SZ1	SZ1	SZ1	SZ1	SAMEA9449623	ERR6351011
ERR6351024	SPINZ	Eastern Africa	Zambia	SZ1	neonate	2015	215765	331	5654614	1	KL102	Capsule null	Typeable	O1/O2v2	O2afg	Typeable	Klebsiella pneumoniae	ST307	NA	O2β	60	O2afg (O1/O2v2)	SZ1	SZ1	SZ1	SZ1	SZ65	SZ51	SZ39	SZ1	SZ1	SZ1	SZ1	SZ1	SZ1	SAMEA9449635	ERR6351024
PID-0821-449-ZN0404	SPINZ	Eastern Africa	Zambia	SZ1	neonate	2015	177191	715	5719776	1	KL102	Capsule null	Typeable	O1/O2v2	O2afg	Typeable	Klebsiella pneumoniae	ST307	0	O2β	60	O2afg (O1/O2v2)	SZ1	SZ1	SZ1	SZ1	SZ92	SZ72	SZ53	SZ1	SZ1	SZ1	SZ1	SZ1	SZ1	SAMEA118602963	ERR15165626
ERR6350133	SPINZ	Eastern Africa	Zambia	SZ1	neonate	2016	210730	212	5632019	1	KL102	Capsule null	Typeable	O1/O2v2	O2afg	Typeable	Klebsiella pneumoniae	ST307	NA	O2β	60	O2afg (O1/O2v2)	SZ11	SZ4	SZ1	SZ1	SZ12	SZ10	SZ1	SZ1	SZ1	SZ1	SZ1	SZ1	SZ1	SAMEA9449381	ERR6350133
ERR6349927	SPINZ	Eastern Africa	Zambia	SZ4	neonate	2016	254752	215	5797737	1	KL151	unknown (KL151)	Typeable	O4	O4	Typeable	Klebsiella pneumoniae	ST405	0	O4	60	O4	SZ5	SZ5	SZ4	SZ3	SZ6	SZ4	SZ4	SZ4	SZ4	SZ3	SZ3	SZ3	SZ2	SAMEA9449367	ERR6349927
ERR6349931	SPINZ	Eastern Africa	Zambia	SZ1	neonate	2016	148149	314	5634509	1	KL102	Capsule null	Typeable	O1/O2v2	O2afg	Typeable	Klebsiella pneumoniae	ST307	NA	O2β	60	O2afg (O1/O2v2)	SZ6	SZ6	SZ1	SZ1	SZ7	SZ5	SZ5	SZ5	SZ1	SZ1	SZ1	SZ1	SZ1	SAMEA9449371	ERR6349931
ERR6349934	SPINZ	Eastern Africa	Zambia	SZ6	neonate	2016	34813	969	5685983	1	KL102	Capsule null	Typeable	O1/O2v2	O2afg	Typeable	Klebsiella pneumoniae	ST307	0	O2β	60	O2afg (O1/O2v2)	SZ8	SZ8	SZ6	SZ5	SZ9	SZ7	SZ7	SZ7	SZ6	SZ5	SZ5	SZ5	SZ4	SAMEA9449373	ERR6349934
ERR6350131	SPINZ	Eastern Africa	Zambia	SZ8	neonate	2016	192608	232	5546645	1	KL17	K17	Typeable	O1/O2v1	O1ab	Typeable	Klebsiella pneumoniae	ST101	0	O1⍺β,2⍺	60	O1 (O1/O2v1)	SZ10	SZ10	SZ8	SZ7	SZ11	SZ9	SZ9	SZ9	SZ8	SZ7	SZ7	SZ7	SZ6	SAMEA9449379	ERR6350131
ERR6351016	SPINZ	Eastern Africa	Zambia	SZ1	neonate	2015	179068	274	5632239	1	KL102	Capsule null	Typeable	O1/O2v2	O2afg	Typeable	Klebsiella pneumoniae	ST307	NA	O2β	60	O2afg (O1/O2v2)	SZ39	SZ1	SZ1	SZ1	SZ63	SZ49	SZ37	SZ29	SZ1	SZ1	SZ1	SZ1	SZ1	SAMEA9449628	ERR6351016
ERR6350910	SPINZ	Eastern Africa	Zambia	SZ3	neonate	2016	430694	725	5510939	1	KL23	K23	Typeable	O1/O2v2	O2afg	Typeable	Klebsiella pneumoniae	ST2004	0	O2β	60	O2afg (O1/O2v2)	SZ12	SZ3	SZ3	SZ1	SZ4	SZ3	SZ3	SZ3	SZ3	SZ2	SZ2	SZ2	SZ1	SAMEA9449586	ERR6350910
ERR6350140	SPINZ	Eastern Africa	Zambia	SZ9	neonate	2016	296100	175	5524839	1	KL39	K39	Typeable	O1/O2v2	O1ab	Typeable	Klebsiella pneumoniae	ST985	0	O1⍺β,2β	60	O1 (O1/O2v2)	SZ13	SZ11	SZ9	SZ8	SZ15	SZ11	SZ10	SZ10	SZ9	SZ8	SZ8	SZ8	SZ7	SAMEA9449393	ERR6350140
ERR6350155	SPINZ	Eastern Africa	Zambia	SZ9	neonate	2016	346602	480	5632208	1	KL39	K39	Typeable	O1/O2v2	O1ab	Typeable	Klebsiella pneumoniae	ST985	1	O1⍺β,2β	60	O1 (O1/O2v2)	SZ13	SZ11	SZ9	SZ8	SZ18	SZ14	SZ12	SZ12	SZ9	SZ8	SZ8	SZ8	SZ7	SAMEA9449408	ERR6350155
ERR6350208	SPINZ	Eastern Africa	Zambia	SZ9	neonate	2016	250606	171	5524806	1	KL39	K39	Typeable	O1/O2v2	O1ab	Typeable	Klebsiella pneumoniae	ST985	1	O1⍺β,2β	60	O1 (O1/O2v2)	SZ13	SZ11	SZ9	SZ8	SZ15	SZ11	SZ10	SZ10	SZ9	SZ8	SZ8	SZ8	SZ7	SAMEA9449425	ERR6350208
ERR6350932	SPINZ	Eastern Africa	Zambia	SZ9	neonate	2016	296452	164	5524146	1	KL39	K39	Typeable	O1/O2v2	O1ab	Typeable	Klebsiella pneumoniae	ST985	1	O1⍺β,2β	60	O1 (O1/O2v2)	SZ13	SZ11	SZ9	SZ8	SZ15	SZ11	SZ10	SZ10	SZ9	SZ8	SZ8	SZ8	SZ7	SAMEA9449607	ERR6350932
ERR6350142	SPINZ	Eastern Africa	Zambia	SZ10	neonate	2015	131129	382	5648571	1	KL102	Capsule null	Typeable	O1/O2v2	O2afg	Typeable	Klebsiella pneumoniae	ST307	1	O2β	60	O2afg (O1/O2v2)	SZ14	SZ12	SZ10	SZ9	SZ16	SZ12	SZ11	SZ11	SZ10	SZ1	SZ1	SZ1	SZ1	SAMEA9449395	ERR6350142
ERR6350833	SPINZ	Eastern Africa	Zambia	SZ1	neonate	2016	203990	233	5631808	1	KL102	Capsule null	Typeable	O1/O2v2	O2afg	Typeable	Klebsiella pneumoniae	ST307	1	O2β	60	O2afg (O1/O2v2)	SZ15	SZ4	SZ1	SZ1	SZ5	SZ1	SZ1	SZ1	SZ1	SZ1	SZ1	SZ1	SZ1	SAMEA9449510	ERR6350833
ERR6350846	SPINZ	Eastern Africa	Zambia	SZ1	neonate	2016	215853	260	5629911	1	KL102	Capsule null	Typeable	O1/O2v2	O2afg	Typeable	Klebsiella pneumoniae	ST307	0	O2β	60	O2afg (O1/O2v2)	SZ15	SZ4	SZ1	SZ1	SZ5	SZ1	SZ1	SZ1	SZ1	SZ1	SZ1	SZ1	SZ1	SAMEA9449523	ERR6350846
ERR6350857	SPINZ	Eastern Africa	Zambia	SZ1	neonate	2016	239327	243	5633067	1	KL102	Capsule null	Typeable	O1/O2v2	O2afg	Typeable	Klebsiella pneumoniae	ST307	0	O2β	60	O2afg (O1/O2v2)	SZ15	SZ4	SZ1	SZ1	SZ45	SZ1	SZ1	SZ1	SZ1	SZ1	SZ1	SZ1	SZ1	SAMEA9449534	ERR6350857
ERR6350873	SPINZ	Eastern Africa	Zambia	SZ1	neonate	2016	224695	262	5631951	1	KL102	Capsule null	Typeable	O1/O2v2	O2afg	Typeable	Klebsiella pneumoniae	ST307	NA	O2β	60	O2afg (O1/O2v2)	SZ15	SZ4	SZ1	SZ1	SZ5	SZ1	SZ1	SZ1	SZ1	SZ1	SZ1	SZ1	SZ1	SAMEA9449550	ERR6350873
ERR6350886	SPINZ	Eastern Africa	Zambia	SZ1	neonate	2016	214813	247	5637819	1	KL102	Capsule null	Typeable	O1/O2v2	O2afg	Typeable	Klebsiella pneumoniae	ST307	NA	O2β	60	O2afg (O1/O2v2)	SZ15	SZ4	SZ1	SZ1	SZ5	SZ1	SZ1	SZ1	SZ1	SZ1	SZ1	SZ1	SZ1	SAMEA9449563	ERR6350886
ERR6350908	SPINZ	Eastern Africa	Zambia	SZ1	neonate	2016	269255	211	5628564	1	KL102	Capsule null	Typeable	O1/O2v2	O2afg	Typeable	Klebsiella pneumoniae	ST307	1	O2β	60	O2afg (O1/O2v2)	SZ15	SZ4	SZ1	SZ1	SZ5	SZ1	SZ1	SZ1	SZ1	SZ1	SZ1	SZ1	SZ1	SAMEA9449584	ERR6350908
ERR6350919	SPINZ	Eastern Africa	Zambia	SZ1	neonate	2016	243827	214	5631711	1	KL102	Capsule null	Typeable	O1/O2v2	O2afg	Typeable	Klebsiella pneumoniae	ST307	0	O2β	60	O2afg (O1/O2v2)	SZ15	SZ4	SZ1	SZ1	SZ5	SZ1	SZ1	SZ1	SZ1	SZ1	SZ1	SZ1	SZ1	SAMEA9449595	ERR6350919
ERR6351027	SPINZ	Eastern Africa	Zambia	SZ1	neonate	2016	267592	257	5641976	1	KL102	Capsule null	Typeable	O1/O2v2	O2afg	Typeable	Klebsiella pneumoniae	ST307	0	O2β	60	O2afg (O1/O2v2)	SZ15	SZ4	SZ1	SZ1	SZ5	SZ1	SZ1	SZ1	SZ1	SZ1	SZ1	SZ1	SZ1	SAMEA9449638	ERR6351027
PID-0821-1406-ZN1179	SPINZ	Eastern Africa	Zambia	SZ1	neonate	2016	176009	913	5951581	1	KL102	Capsule null	Typeable	O1/O2v2	O2afg	Typeable	Klebsiella pneumoniae	ST307	1	O2β	60	O2afg (O1/O2v2)	SZ15	SZ4	SZ1	SZ1	SZ5	SZ1	SZ1	SZ1	SZ1	SZ1	SZ1	SZ1	SZ1	SAMEA118602836	ERR15165500
PID-0821-1473-ZN1242	SPINZ	Eastern Africa	Zambia	SZ1	neonate	2016	185257	558	5681343	1	KL102	Capsule null	Typeable	O1/O2v2	O2afg	Typeable	Klebsiella pneumoniae	ST307	0	O2β	60	O2afg (O1/O2v2)	SZ15	SZ4	SZ1	SZ1	SZ67	SZ53	SZ41	SZ30	SZ1	SZ1	SZ1	SZ1	SZ1	SAMEA118602838	ERR15165502
ERR6350205	SPINZ	Eastern Africa	Zambia	SZ1	neonate	2015	168758	300	5639293	1	KL102	Capsule null	Typeable	O1/O2v2	O2afg	Typeable	Klebsiella pneumoniae	ST307	NA	O2β	60	O2afg (O1/O2v2)	SZ1	SZ1	SZ1	SZ1	SZ22	SZ16	SZ13	SZ13	SZ1	SZ1	SZ1	SZ1	SZ1	SAMEA9449422	ERR6350205
ERR6350206	SPINZ	Eastern Africa	Zambia	SZ11	neonate	2015	214621	290	5626714	1	KL17	K17	Typeable	O1/O2v1	O1ab	Typeable	Klebsiella pneumoniae	ST101	0	O1⍺β,2⍺	60	O1 (O1/O2v1)	SZ16	SZ13	SZ11	SZ10	SZ23	SZ17	SZ14	SZ14	SZ11	SZ9	SZ9	SZ9	SZ8	SAMEA9449424	ERR6350206
ERR6350215	SPINZ	Eastern Africa	Zambia	SZ3	neonate	2016	431611	875	5562837	1	KL23	K23	Typeable	O1/O2v2	O2afg	Typeable	Klebsiella pneumoniae	ST2004	NA	O2β	60	O2afg (O1/O2v2)	SZ12	SZ3	SZ3	SZ1	SZ4	SZ3	SZ3	SZ3	SZ3	SZ2	SZ2	SZ2	SZ1	SAMEA9449431	ERR6350215
ERR6350214	SPINZ	Eastern Africa	Zambia	SZ1	neonate	2015	204003	786	5776624	1	KL102	Capsule null	Typeable	O1/O2v2	O2afg	Typeable	Klebsiella pneumoniae	ST307	NA	O2β	60	O2afg (O1/O2v2)	SZ1	SZ1	SZ1	SZ1	SZ1	SZ1	SZ1	SZ1	SZ1	SZ1	SZ1	SZ1	SZ1	SAMEA9449430	ERR6350214
ERR6350797	SPINZ	Eastern Africa	Zambia	SZ1	neonate	2016	182727	257	5629588	1	KL102	unknown (KL102)	Typeable	O1/O2v2	O2afg	Typeable	Klebsiella pneumoniae	ST307	NA	O2β	60	O2afg (O1/O2v2)	SZ4	SZ4	SZ1	SZ1	SZ39	SZ29	SZ23	SZ1	SZ1	SZ1	SZ1	SZ1	SZ1	SAMEA9449475	ERR6350797
ERR6350761	SPINZ	Eastern Africa	Zambia	SZ12	neonate	2016	256672	476	5690974	1	KL17	K17	Typeable	O1/O2v1	O1ab	Typeable	Klebsiella pneumoniae	ST101	0	O1⍺β,2⍺	60	O1 (O1/O2v1)	SZ17	SZ14	SZ12	SZ11	SZ27	SZ19	SZ15	SZ15	SZ12	SZ10	SZ10	SZ10	SZ9	SAMEA9449439	ERR6350761
ERR6350762	SPINZ	Eastern Africa	Zambia	SZ13	neonate	2015	269471	365	5655045	1	KL17	K17	Typeable	O1/O2v1	O1ab	Typeable	Klebsiella pneumoniae	ST101	NA	O1⍺β,2⍺	60	O1 (O1/O2v1)	SZ18	SZ15	SZ13	SZ11	SZ28	SZ20	SZ16	SZ16	SZ13	SZ11	SZ11	SZ11	SZ10	SAMEA9449440	ERR6350762
ERR6350777	SPINZ	Eastern Africa	Zambia	SZ13	neonate	2015	269471	408	5667900	1	KL17	K17	Typeable	O1/O2v1	O1ab	Typeable	Klebsiella pneumoniae	ST101	NA	O1⍺β,2⍺	60	O1 (O1/O2v1)	SZ18	SZ15	SZ13	SZ11	SZ34	SZ20	SZ16	SZ16	SZ13	SZ11	SZ11	SZ11	SZ10	SAMEA9449454	ERR6350777
ERR6350768	SPINZ	Eastern Africa	Zambia	SZ1	neonate	2016	267553	297	5644893	1	KL102	Capsule null	Typeable	O1/O2v2	O2afg	Typeable	Klebsiella pneumoniae	ST307	0	O2β	60	O2afg (O1/O2v2)	SZ4	SZ4	SZ1	SZ1	SZERR6350768	SZ1	SZ1	SZ1	SZ1	SZ1	SZ1	SZ1	SZ1	SAMEA9449446	ERR6350768
ERR6350767	SPINZ	Eastern Africa	Zambia	SZ3	neonate	2016	293521	129	5329894	1	KL23	K23	Typeable	O1/O2v2	O2afg	Typeable	Klebsiella pneumoniae	ST2004	1	O2β	60	O2afg (O1/O2v2)	SZ3	SZ3	SZ3	SZ1	SZ4	SZ3	SZ3	SZ3	SZ3	SZ2	SZ2	SZ2	SZ1	SAMEA9449445	ERR6350767
ERR6350769	SPINZ	Eastern Africa	Zambia	SZ15	neonate	2016	177996	340	5758491	1	KL64	K64	Typeable	O1/O2v1	O2a	Typeable	Klebsiella pneumoniae	ST147	0	O2⍺	60	O2a (O1/O2v1)	SZ20	SZ17	SZ15	SZ13	SZ31	SZ23	SZ18	SZ18	SZ15	SZ13	SZ13	SZ13	SZ11	SAMEA9449447	ERR6350769
ERR6350890	SPINZ	Eastern Africa	Zambia	SZ15	neonate	2016	205017	507	5798653	1	KL64	K64	Typeable	O1/O2v1	O2a	Typeable	Klebsiella pneumoniae	ST147	0	O2⍺	60	O2a (O1/O2v1)	SZ33	SZ25	SZ15	SZ13	SZ51	SZ39	SZ32	SZ18	SZ15	SZ13	SZ13	SZ13	SZ11	SAMEA9449567	ERR6350890
ERR6350933	SPINZ	Eastern Africa	Zambia	SZ15	neonate	2016	205017	253	5747375	1	KL64	K64	Typeable	O1/O2v1	O2a	Typeable	Klebsiella pneumoniae	ST147	0	O2⍺	60	O2a (O1/O2v1)	SZ33	SZ25	SZ15	SZ13	SZ58	SZ45	SZ18	SZ18	SZ15	SZ13	SZ13	SZ13	SZ11	SAMEA9449609	ERR6350933
ERR6350896	SPINZ	Eastern Africa	Zambia	SZ1	neonate	2016	204003	216	5630244	1	KL102	Capsule null	Typeable	O1/O2v2	O2afg	Typeable	Klebsiella pneumoniae	ST307	NA	O2β	60	O2afg (O1/O2v2)	SZ15	SZ4	SZ1	SZ1	SZ5	SZ1	SZ1	SZ1	SZ1	SZ1	SZ1	SZ1	SZ1	SAMEA9449573	ERR6350896
PID-0821-1356-ZN1134	SPINZ	Eastern Africa	Zambia	SZ1	neonate	2016	119186	425	5625620	1	KL102	Capsule null	Typeable	O1/O2v2	O2afg	Typeable	Klebsiella pneumoniae	ST307	NA	O2β	60	O2afg (O1/O2v2)	SZ15	SZ4	SZ1	SZ1	SZ66	SZ52	SZ40	SZ1	SZ1	SZ1	SZ1	SZ1	SZ1	SAMEA118602835	ERR15165499
PID-0821-1448-ZN1214	SPINZ	Eastern Africa	Zambia	SZ1	neonate	2016	185257	610	5716542	1	KL102	Capsule null	Typeable	O1/O2v2	O2afg	Typeable	Klebsiella pneumoniae	ST307	0	O2β	60	O2afg (O1/O2v2)	SZ15	SZ4	SZ1	SZ1	SZ5	SZ1	SZ1	SZ1	SZ1	SZ1	SZ1	SZ1	SZ1	SAMEA118602837	ERR15165501
ERR6350774	SPINZ	Eastern Africa	Zambia	SZ16	neonate	2015	97600	679	5730719	1	KL38	K38	Typeable	O3b	O3b	Typeable	Klebsiella pneumoniae	ST1486	0	O3𝛾	60	O3b	SZ21	SZ18	SZ16	SZ14	SZ33	SZ25	SZ19	SZ19	SZ16	SZ14	SZ14	SZ14	SZ12	SAMEA9449452	ERR6350774
ERR6350779	SPINZ	Eastern Africa	Zambia	SZ17	neonate	2016	97565	641	5728594	1	KL38	K38	Typeable	O3b	O3b	Typeable	Klebsiella pneumoniae	ST1486	1	O3𝛾	60	O3b	SZ23	SZ19	SZ17	SZ14	SZ35	SZ26	SZ20	SZ20	SZ17	SZ15	SZ15	SZ15	SZ13	SAMEA9449457	ERR6350779
ERR6350822	SPINZ	Eastern Africa	Zambia	SZ1	neonate	2015	281102	528	5457142	1	KL23	K23	Typeable	O1/O2v2	O2afg	Typeable	Klebsiella pneumoniae	ST2004	NA	O2β	60	O2afg (O1/O2v2)	SZ1	SZ1	SZ1	SZ1	SZ1	SZ1	SZ1	SZ1	SZ1	SZ1	SZ1	SZ1	SZ1	SAMEA9449499	ERR6350822
ERR6350836	SPINZ	Eastern Africa	Zambia	SZ1	neonate	2015	293521	477	5439273	1	KL23	K23	Typeable	O1/O2v2	O2afg	Typeable	Klebsiella pneumoniae	ST2004	0	O2β	60	O2afg (O1/O2v2)	SZ27	SZ1	SZ1	SZ1	SZ42	SZ32	SZ25	SZ1	SZ1	SZ1	SZ1	SZ1	SZ1	SAMEA9449513	ERR6350836
ERR6350838	SPINZ	Eastern Africa	Zambia	SZ1	neonate	2015	430695	162	5336697	1	KL23	K23	Typeable	O1/O2v2	O2afg	Typeable	Klebsiella pneumoniae	ST2004	NA	O2β	60	O2afg (O1/O2v2)	SZ27	SZ1	SZ1	SZ1	SZ1	SZ1	SZ1	SZ1	SZ1	SZ1	SZ1	SZ1	SZ1	SAMEA9449515	ERR6350838
ERR6350930	SPINZ	Eastern Africa	Zambia	SZ1	neonate	2015	269255	229	5635095	1	KL102	Capsule null	Typeable	O1/O2v2	O2afg	Typeable	Klebsiella pneumoniae	ST307	0	O2β	60	O2afg (O1/O2v2)	SZ1	SZ1	SZ1	SZ1	SZ1	SZ1	SZ1	SZ1	SZ1	SZ1	SZ1	SZ1	SZ1	SAMEA9449605	ERR6350930
ERR6350791	SPINZ	Eastern Africa	Zambia	SZ18	neonate	2016	269471	524	5706486	1	KL17	K17	Typeable	O1/O2v1	O1ab	Typeable	Klebsiella pneumoniae	ST101	0	O1⍺β,2⍺	60	O1 (O1/O2v1)	SZ24	SZ20	SZ12	SZ11	SZ38	SZ28	SZ22	SZ21	SZ18	SZ16	SZ16	SZ16	SZ14	SAMEA9449468	ERR6350791
ERR6350798	SPINZ	Eastern Africa	Zambia	SZ1	neonate	2016	241461	258	5629243	1	KL102	unknown (KL102)	Typeable	O1/O2v2	O2afg	Typeable	Klebsiella pneumoniae	ST307	1	O2β	60	O2afg (O1/O2v2)	SZ25	SZ4	SZ1	SZ1	SZ39	SZ29	SZ23	SZ1	SZ1	SZ1	SZ1	SZ1	SZ1	SAMEA9449476	ERR6350798
ERR6350812	SPINZ	Eastern Africa	Zambia	SZ1	neonate	2016	182727	273	5630587	1	KL102	unknown (KL102)	Typeable	O1/O2v2	O2afg	Typeable	Klebsiella pneumoniae	ST307	0	O2β	60	O2afg (O1/O2v2)	SZ4	SZ4	SZ1	SZ1	SZ39	SZ29	SZ23	SZ1	SZ1	SZ1	SZ1	SZ1	SZ1	SAMEA9449490	ERR6350812
ERR6350845	SPINZ	Eastern Africa	Zambia	SZ1	neonate	2016	200662	261	5633022	1	KL102	unknown (KL102)	Typeable	O1/O2v2	O2afg	Typeable	Klebsiella pneumoniae	ST307	1	O2β	60	O2afg (O1/O2v2)	SZ4	SZ4	SZ1	SZ1	SZ39	SZ29	SZ23	SZ1	SZ1	SZ1	SZ1	SZ1	SZ1	SAMEA9449522	ERR6350845
ERR6350855	SPINZ	Eastern Africa	Zambia	SZ1	neonate	2016	200662	239	5630416	1	KL102	unknown (KL102)	Typeable	O1/O2v2	O2afg	Typeable	Klebsiella pneumoniae	ST307	1	O2β	60	O2afg (O1/O2v2)	SZ4	SZ4	SZ1	SZ1	SZ39	SZ29	SZ23	SZ1	SZ1	SZ1	SZ1	SZ1	SZ1	SAMEA9449532	ERR6350855
ERR6350856	SPINZ	Eastern Africa	Zambia	SZ1	neonate	2016	240747	248	5631783	1	KL102	unknown (KL102)	Typeable	O1/O2v2	O2afg	Typeable	Klebsiella pneumoniae	ST307	1	O2β	60	O2afg (O1/O2v2)	SZ4	SZ4	SZ1	SZ1	SZ39	SZ29	SZ23	SZ1	SZ1	SZ1	SZ1	SZ1	SZ1	SAMEA9449533	ERR6350856
ERR6350796	SPINZ	Eastern Africa	Zambia	SZ1	neonate	2015	203990	436	5674794	1	KL102	Capsule null	Typeable	O1/O2v2	O2afg	Typeable	Klebsiella pneumoniae	ST307	NA	O2β	60	O2afg (O1/O2v2)	SZ1	SZ1	SZ1	SZ1	SZ39	SZ29	SZ23	SZ1	SZ1	SZ1	SZ1	SZ1	SZ1	SAMEA9449472	ERR6350796
ERR6350883	SPINZ	Eastern Africa	Zambia	SZ1	neonate	2015	224695	441	5695596	1	KL102	Capsule null	Typeable	O1/O2v2	O2afg	Typeable	Klebsiella pneumoniae	ST307	NA	O2β	60	O2afg (O1/O2v2)	SZ1	SZ1	SZ1	SZ1	SZERR6350883	SZ1	SZ1	SZ1	SZ1	SZ1	SZ1	SZ1	SZ1	SAMEA9449560	ERR6350883
ERR6350804	SPINZ	Eastern Africa	Zambia	SZ3	neonate	2016	243827	615	5837248	1	KL102	unknown (KL102)	Typeable	O1/O2v2	O2afg	Typeable	Klebsiella pneumoniae	ST307	1	O2β	60	O2afg (O1/O2v2)	SZ26	SZ3	SZ3	SZ1	SZ4	SZ3	SZ3	SZ3	SZ3	SZ2	SZ2	SZ2	SZ1	SAMEA9449482	ERR6350804
PID-0821-2745-ZN2370	SPINZ	Eastern Africa	Zambia	SZ3	neonate	2016	233993	884	5512364	1	KL23	K23	Typeable	O1/O2v2	O2afg	Typeable	Klebsiella pneumoniae	ST2004	1	O2β	60	O2afg (O1/O2v2)	SZ3	SZ3	SZ3	SZ1	SZ4	SZ3	SZ3	SZ3	SZ3	SZ2	SZ2	SZ2	SZ1	SAMEA118602897	ERR15165560
ERR6350811	SPINZ	Eastern Africa	Zambia	SZ3	neonate	2016	293526	438	5432776	1	KL23	K23	Typeable	O1/O2v2	O2afg	Typeable	Klebsiella pneumoniae	ST2004	1	O2β	60	O2afg (O1/O2v2)	SZ12	SZ3	SZ3	SZ1	SZ4	SZ3	SZ3	SZ3	SZ3	SZ2	SZ2	SZ2	SZ1	SAMEA9449489	ERR6350811
ERR6350840	SPINZ	Eastern Africa	Zambia	SZ3	neonate	2016	243828	268	5821166	1	KL102	unknown (KL102)	Typeable	O1/O2v2	O2afg	Typeable	Klebsiella pneumoniae	ST307	0	O2β	60	O2afg (O1/O2v2)	SZ30	SZ21	SZ3	SZ1	SZ43	SZ33	SZ26	SZ3	SZ3	SZ2	SZ2	SZ2	SZ1	SAMEA9449517	ERR6350840
ERR6350824	SPINZ	Eastern Africa	Zambia	SZ19	neonate	2015	120951	662	5477444	1	KL23	K23	Typeable	O1/O2v2	O2afg	Typeable	Klebsiella pneumoniae	ST2004	NA	O2β	60	O2afg (O1/O2v2)	SZ28	SZ22	SZ18	SZ1	SZ41	SZ31	SZ24	SZ22	SZ19	SZ1	SZ1	SZ1	SZ1	SAMEA9449501	ERR6350824
PID-0821-1589-ZN1330	SPINZ	Eastern Africa	Zambia	SZ3	neonate	2016	179096	678	5875757	1	KL102	unknown (KL102)	Typeable	O1/O2v2	O2afg	Typeable	Klebsiella pneumoniae	ST307	1	O2β	60	O2afg (O1/O2v2)	SZ42	SZ31	SZ3	SZ1	SZ57	SZ33	SZ26	SZ3	SZ3	SZ2	SZ2	SZ2	SZ1	SAMEA118602850	ERR15165514
PID-0821-1612-ZN1346	SPINZ	Eastern Africa	Zambia	SZ3	neonate	2016	175424	754	5886295	1	KL102	unknown (KL102)	Typeable	O1/O2v2	O2afg	Typeable	Klebsiella pneumoniae	ST307	1	O2β	60	O2afg (O1/O2v2)	SZ42	SZ31	SZ3	SZ1	SZ57	SZ33	SZ26	SZ3	SZ3	SZ2	SZ2	SZ2	SZ1	SAMEA118602854	ERR15165518
PID-0821-1613-ZN1347	SPINZ	Eastern Africa	Zambia	SZ3	neonate	2016	140793	888	5924719	1	KL102	unknown (KL102)	Typeable	O1/O2v2	O2afg	Typeable	Klebsiella pneumoniae	ST307	1	O2β	60	O2afg (O1/O2v2)	SZ42	SZ31	SZ3	SZ1	SZ71	SZ33	SZ26	SZ3	SZ3	SZ2	SZ2	SZ2	SZ1	SAMEA118602855	ERR15165519
ERR6351008	SPINZ	Eastern Africa	Zambia	SZ1	neonate	2015	267611	230	5632610	1	KL102	Capsule null	Typeable	O1/O2v2	O2afg	Typeable	Klebsiella pneumoniae	ST307	1	O2β	60	O2afg (O1/O2v2)	SZ1	SZ1	SZ1	SZ1	SZ1	SZ1	SZ1	SZ1	SZ1	SZ1	SZ1	SZ1	SZ1	SAMEA9449619	ERR6351008
ERR6350860	SPINZ	Eastern Africa	Zambia	SZ20	neonate	2016	225478	209	5521554	1	KL2	K2	Typeable	O1/O2v1	O1ab	Typeable	Klebsiella pneumoniae	ST14	0	O1⍺β,2⍺	60	O1 (O1/O2v1)	SZ31	SZ23	SZ19	SZ15	SZ46	SZ34	SZ27	SZ23	SZ20	SZ17	SZ17	SZ17	SZ15	SAMEA9449537	ERR6350860
ERR6350888	SPINZ	Eastern Africa	Zambia	SZ21	neonate	2016	157097	725	5834715	1	KL14	K14	Typeable	O3b	O3b	Typeable	Klebsiella pneumoniae	ST54	0	O3𝛾	60	O3b	SZ32	SZ24	SZ20	SZ16	SZ50	SZ38	SZ31	SZ25	SZ21	SZ18	SZ18	SZ18	SZ16	SAMEA9449565	ERR6350888
ERR6350892	SPINZ	Eastern Africa	Zambia	SZ22	neonate	2015	116160	816	5775509	1	KL102	Capsule null	Typeable	O1/O2v2	O2afg	Typeable	Klebsiella pneumoniae	ST307	1	O2β	60	O2afg (O1/O2v2)	SZ34	SZ26	SZ21	SZ17	SZ52	SZ40	SZ33	SZ26	SZ22	SZ1	SZ1	SZ1	SZ1	SAMEA9449569	ERR6350892
ERR6350901	SPINZ	Eastern Africa	Zambia	SZ9	neonate	2016	280925	187	5526608	1	KL39	K39	Typeable	O1/O2v2	O1ab	Typeable	Klebsiella pneumoniae	ST985	0	O1⍺β,2β	60	O1 (O1/O2v2)	SZ13	SZ11	SZ9	SZ8	SZ15	SZ11	SZ10	SZ10	SZ9	SZ8	SZ8	SZ8	SZ7	SAMEA9449578	ERR6350901
ERR6350913	SPINZ	Eastern Africa	Zambia	SZ23	neonate	2016	121483	639	5797343	1	KL64	K64	Typeable	O1/O2v1	O2a	Typeable	Klebsiella pneumoniae	ST147	1	O2⍺	60	O2a (O1/O2v1)	SZ35	SZ27	SZ22	SZ18	SZ55	SZ43	SZ34	SZ27	SZ23	SZ19	SZ19	SZ19	SZ11	SAMEA9449589	ERR6350913
ERR6350922	SPINZ	Eastern Africa	Zambia	SZ24	neonate	2016	185474	315	5501368	1	KL102	unknown (KL102)	Typeable	O1/O2v2	O2afg	Typeable	Klebsiella pneumoniae	ST36	NA	O2β	60	O2afg (O1/O2v2)	SZ36	SZ28	SZ23	SZ19	SZ56	SZ44	SZ35	SZ28	SZ24	SZ20	SZ20	SZ20	SZ17	SAMEA9449598	ERR6350922
ERR6350929	SPINZ	Eastern Africa	Zambia	SZ3	neonate	2016	204003	407	5813360	1	KL102	unknown (KL102)	Typeable	O1/O2v2	O2afg	Typeable	Klebsiella pneumoniae	ST307	1	O2β	60	O2afg (O1/O2v2)	SZ37	SZ29	SZ3	SZ1	SZ57	SZ33	SZ26	SZ3	SZ3	SZ2	SZ2	SZ2	SZ1	SAMEA9449608	ERR6350929
ERR6351002	SPINZ	Eastern Africa	Zambia	SZ3	neonate	2016	204003	454	5821337	1	KL102	unknown (KL102)	Typeable	O1/O2v2	O2afg	Typeable	Klebsiella pneumoniae	ST307	1	O2β	60	O2afg (O1/O2v2)	SZ38	SZ30	SZ3	SZ1	SZ57	SZ33	SZ26	SZ3	SZ3	SZ2	SZ2	SZ2	SZ1	SAMEA9449614	ERR6351002
PID-0821-1505-ZN1267	SPINZ	Eastern Africa	Zambia	SZ3	neonate	2016	136850	728	5856048	1	KL102	unknown (KL102)	Typeable	O1/O2v2	O2afg	Typeable	Klebsiella pneumoniae	ST307	NA	O2β	60	O2afg (O1/O2v2)	SZ37	SZ29	SZ3	SZ1	SZ68	SZ54	SZ42	SZ3	SZ3	SZ2	SZ2	SZ2	SZ1	SAMEA118602839	ERR15165503
PID-0821-1544-ZN1294	SPINZ	Eastern Africa	Zambia	SZ3	neonate	2016	219310	323	5326488	1	KL127	unknown (KL127)	Typeable	OL13	O13	Typeable	Klebsiella pneumoniae	ST983	0	O13	60	OL13	SZ40	SZ31	SZ3	SZ1	SZ57	SZ33	SZ26	SZ3	SZ3	SZ2	SZ2	SZ2	SZ1	SAMEA118602842	ERR15165506
PID-0821-1547-ZN1296	SPINZ	Eastern Africa	Zambia	SZ3	neonate	2016	229440	416	5363347	1	KL127	unknown (KL127)	Typeable	OL13	O13	Typeable	Klebsiella pneumoniae	ST983	1	O13	60	OL13	SZ40	SZ31	SZ3	SZ1	SZ57	SZ33	SZ26	SZ3	SZ3	SZ2	SZ2	SZ2	SZ1	SAMEA118602843	ERR15165507
PID-0821-1548-ZN1297	SPINZ	Eastern Africa	Zambia	SZ3	neonate	2016	229585	691	5430239	1	KL127	unknown (KL127)	Typeable	OL13	O13	Typeable	Klebsiella pneumoniae	ST983	0	O13	60	OL13	SZ40	SZ31	SZ3	SZ1	SZ57	SZ33	SZ26	SZ3	SZ3	SZ2	SZ2	SZ2	SZ1	SAMEA118602844	ERR15165508
PID-0821-1610-ZN1388	SPINZ	Eastern Africa	Zambia	SZ3	neonate	2016	191244	383	5345803	1	KL127	unknown (KL127)	Typeable	OL13	O13	Typeable	Klebsiella pneumoniae	ST983	0	O13	60	OL13	SZ42	SZ31	SZ3	SZ1	SZ57	SZ33	SZ26	SZ3	SZ3	SZ2	SZ2	SZ2	SZ1	SAMEA118602852	ERR15165516
PID-0821-1614-ZN1348	SPINZ	Eastern Africa	Zambia	SZ3	neonate	2016	219315	418	5364036	1	KL127	unknown (KL127)	Typeable	OL13	O13	Typeable	Klebsiella pneumoniae	ST983	0	O13	60	OL13	SZ42	SZ31	SZ3	SZ1	SZ57	SZ33	SZ26	SZ3	SZ3	SZ2	SZ2	SZ2	SZ1	SAMEA118602856	ERR15165520
PID-0821-1615-ZN1349	SPINZ	Eastern Africa	Zambia	SZ3	neonate	2016	229603	581	5399151	1	KL127	unknown (KL127)	Typeable	OL13	O13	Typeable	Klebsiella pneumoniae	ST983	1	O13	60	OL13	SZ42	SZ31	SZ3	SZ1	SZ57	SZ33	SZ26	SZ3	SZ3	SZ2	SZ2	SZ2	SZ1	SAMEA118602857	ERR15165521
PID-0821-1622-ZN1486	SPINZ	Eastern Africa	Zambia	SZ3	neonate	2016	219297	470	5371032	1	KL127	unknown (KL127)	Typeable	OL13	O13	Typeable	Klebsiella pneumoniae	ST983	0	O13	60	OL13	SZ42	SZ31	SZ3	SZ1	SZ57	SZ33	SZ26	SZ3	SZ3	SZ2	SZ2	SZ2	SZ1	SAMEA118602858	ERR15165522
PID-0821-1679-ZN1410	SPINZ	Eastern Africa	Zambia	SZ3	neonate	2016	185257	823	5910699	1	KL102	unknown (KL102)	Typeable	O1/O2v2	O2afg	Typeable	Klebsiella pneumoniae	ST307	0	O2β	60	O2afg (O1/O2v2)	SZ42	SZ31	SZ3	SZ1	SZ57	SZ33	SZ26	SZ3	SZ3	SZ2	SZ2	SZ2	SZ1	SAMEA118602861	ERR15165525
PID-0821-1698-ZN1424	SPINZ	Eastern Africa	Zambia	SZ3	neonate	2016	203196	466	5367241	1	KL127	unknown (KL127)	Typeable	OL13	O13	Typeable	Klebsiella pneumoniae	ST983	1	O13	60	OL13	SZ42	SZ31	SZ3	SZ1	SZ57	SZ33	SZ26	SZ3	SZ3	SZ2	SZ2	SZ2	SZ1	SAMEA118602864	ERR15165528
PID-0821-1723-ZN1445	SPINZ	Eastern Africa	Zambia	SZ3	neonate	2016	219360	801	5459806	1	KL127	unknown (KL127)	Typeable	OL13	O13	Typeable	Klebsiella pneumoniae	ST983	0	O13	60	OL13	SZ42	SZ31	SZ3	SZ1	SZ57	SZ33	SZ26	SZ3	SZ3	SZ2	SZ2	SZ2	SZ1	SAMEA118602867	ERR15165531
PID-0821-1586-ZN1327	SPINZ	Eastern Africa	Zambia	SZ3	neonate	2016	179181	716	5865021	1	KL102	unknown (KL102)	Typeable	O1/O2v2	O2afg	Typeable	Klebsiella pneumoniae	ST307	NA	O2β	60	O2afg (O1/O2v2)	SZ42	SZ31	SZ3	SZ1	SZ69	SZ55	SZ43	SZ31	SZ3	SZ2	SZ2	SZ2	SZ1	SAMEA118602849	ERR15165513
PID-0821-1607-ZN1342	SPINZ	Eastern Africa	Zambia	SZ25	neonate	2016	160539	874	5724550	1	KL102	unknown (KL102)	Typeable	O1/O2v2	O2afg	Typeable	Klebsiella pneumoniae	ST307	NA	O2β	60	O2afg (O1/O2v2)	SZ43	SZ32	SZ24	SZ20	SZ70	SZ56	SZ44	SZ32	SZ25	SZ21	SZ21	SZ21	SZ1	SAMEA118602851	ERR15165515
PID-0821-1692-ZN1420	SPINZ	Eastern Africa	Zambia	SZ26	neonate	2016	82669	739	5832600	1	KL102	unknown (KL102)	Typeable	O1/O2v2	O2afg	Typeable	Klebsiella pneumoniae	ST307	1	O2β	60	O2afg (O1/O2v2)	SZ44	SZ33	SZ25	SZ21	SZ72	SZ57	SZ45	SZ33	SZ26	SZ22	SZ22	SZ22	SZ1	SAMEA118602863	ERR15165527
PID-0821-1757-ZN1474	SPINZ	Eastern Africa	Zambia	SZ12	neonate	2016	178473	762	5683040	1	KL17	K17	Typeable	O1/O2v1	O1ab	Typeable	Klebsiella pneumoniae	ST101	NA	O1⍺β,2⍺	60	O1 (O1/O2v1)	SZ45	SZ34	SZ12	SZ11	SZ74	SZ59	SZ15	SZ15	SZ12	SZ10	SZ10	SZ10	SZ9	SAMEA118602868	ERR15165532
PID-0821-2759-ZN2378	SPINZ	Eastern Africa	Zambia	SZ3	neonate	2016	262919	448	5399905	1	KL23	K23	Typeable	O1/O2v2	O2afg	Typeable	Klebsiella pneumoniae	ST2004	0	O2β	60	O2afg (O1/O2v2)	SZ49	SZ36	SZ3	SZ1	SZ4	SZ3	SZ3	SZ3	SZ3	SZ2	SZ2	SZ2	SZ1	SAMEA118602900	ERR15165563
PID-0821-3500-ZN3059	SPINZ	Eastern Africa	Zambia	SZ29	neonate	2016	243694	741	5539185	1	KL67	K67	Typeable	OL13	O13	Typeable	Klebsiella pneumoniae	ST1427	0	O13	60	OL13	SZ51	SZ38	SZ28	SZ24	SZ81	SZ63	SZ48	SZ36	SZ29	SZ25	SZ25	SZ25	SZ20	SAMEA118602925	ERR15165588
PID-0821-3617-ZN3162	SPINZ	Eastern Africa	Zambia	SZ30	neonate	2017	144375	502	5598833	1	KL102	unknown (KL102)	Typeable	O1/O2v2	O2afg	Typeable	Klebsiella pneumoniae	ST307	0	O2β	60	O2afg (O1/O2v2)	SZ52	SZ39	SZ29	SZ25	SZ82	SZ64	SZ49	SZ37	SZ30	SZ26	SZ26	SZ26	SZ21	SAMEA118602927	ERR15165590
PID-0821-3606-ZN3148	SPINZ	Eastern Africa	Zambia	SZ30	neonate	2017	173023	726	5880894	1	KL54	K54	Typeable	O1/O2v2	O1ab	Typeable	Klebsiella pneumoniae	ST15	1	O1⍺β,2β	60	O1 (O1/O2v2)	SZ52	SZ39	SZ29	SZ25	SZ82	SZ64	SZ49	SZ37	SZ30	SZ26	SZ26	SZ26	SZ21	SAMEA118602926	ERR15165589
PID-0821-3660-ZN3205	SPINZ	Eastern Africa	Zambia	SZ30	neonate	2017	203951	932	5796594	1	KL102	unknown (KL102)	Typeable	O1/O2v2	O2afg	Typeable	Klebsiella pneumoniae	ST307	0	O2β	60	O2afg (O1/O2v2)	SZ52	SZ39	SZ29	SZ25	SZ85	SZ67	SZ49	SZ37	SZ30	SZ26	SZ26	SZ26	SZ21	SAMEA118602931	ERR15165594
PID-0821-3675-ZN3182	SPINZ	Eastern Africa	Zambia	SZ30	neonate	2017	177352	512	5598590	1	KL102	unknown (KL102)	Typeable	O1/O2v2	O2afg	Typeable	Klebsiella pneumoniae	ST307	1	O2β	60	O2afg (O1/O2v2)	SZ52	SZ39	SZ29	SZ25	SZ85	SZ67	SZ49	SZ37	SZ30	SZ26	SZ26	SZ26	SZ21	SAMEA118602932	ERR15165595
PID-0821-3681-ZN3225	SPINZ	Eastern Africa	Zambia	SZ30	neonate	2017	200612	636	5639371	1	KL102	unknown (KL102)	Typeable	O1/O2v2	O2afg	Typeable	Klebsiella pneumoniae	ST307	1	O2β	60	O2afg (O1/O2v2)	SZ52	SZ39	SZ29	SZ25	SZ85	SZ67	SZ49	SZ37	SZ30	SZ26	SZ26	SZ26	SZ21	SAMEA118602934	ERR15165597
PID-0821-3640-ZN3185	SPINZ	Eastern Africa	Zambia	SZ30	neonate	2017	153191	945	5945246	1	KL54	K54	Typeable	O1/O2v2	O1ab	Typeable	Klebsiella pneumoniae	ST15	NA	O1⍺β,2β	60	O1 (O1/O2v2)	SZ52	SZ39	SZ29	SZ25	SZ84	SZ66	SZ49	SZ37	SZ30	SZ26	SZ26	SZ26	SZ21	SAMEA118602930	ERR15165593
PID-0821-3740-ZN3283	SPINZ	Eastern Africa	Zambia	SZ30	neonate	2017	176173	814	5647337	1	KL54	K54	Typeable	O1/O2v2	O1ab	Typeable	Klebsiella pneumoniae	ST15	0	O1⍺β,2β	60	O1 (O1/O2v2)	SZ52	SZ39	SZ29	SZ25	SZ86	SZ64	SZ49	SZ37	SZ30	SZ26	SZ26	SZ26	SZ21	SAMEA118602939	ERR15165602
PID-0821-433-ZN0445	SPINZ	Eastern Africa	Zambia	SZ1	neonate	2015	165301	580	5685022	1	KL102	Capsule null	Typeable	O1/O2v2	O2afg	Typeable	Klebsiella pneumoniae	ST307	0	O2β	60	O2afg (O1/O2v2)	SZ1	SZ1	SZ1	SZ1	SZ88	SZ68	SZ1	SZ1	SZ1	SZ1	SZ1	SZ1	SZ1	SAMEA118602956	ERR15165619
ERR6350900	SPINZ	Eastern Africa	Zambia	SZERR6350900	neonate	2016	173860	544	5617417	1	KL24	K24	Typeable	O1/O2v1	O2a	Typeable	Klebsiella pneumoniae	ST45	1	O2⍺	60	O2a (O1/O2v1)	SZERR6350900	SZERR6350900	SZERR6350900	SZ8	SZERR6350900	SZERR6350900	SZERR6350900	SZERR6350900	SZERR6350900	SZERR6350900	SZERR6350900	SZERR6350900	SZERR6350900	SAMEA9449577	ERR6350900
HG06700900	GBS	Southern Africa	South Africa	WI7	neonate	2019	217195	71	5506917	1	KL102	unknown (KL102)	Typeable	O1/O2v2	O2afg	Typeable	Klebsiella pneumoniae	ST307	1	O2β	42	O2afg (O1/O2v2)	WI7	WI7	WI7	WI6	WI8	WI8	WI8	WI7	WI7	WI7	WI7	WI7	WI7	SRS23793500	SRR32003924
HG06869375	GBS	Southern Africa	South Africa	WI9	neonate	2019	68728	268	5600265	1	KL2	K2	Typeable	O1/O2v1	O1ab	Typeable	Klebsiella pneumoniae	ST14	0	O1⍺β,2⍺	42	O1 (O1/O2v1)	WI9	WI9	WI9	WI8	WI10	WI10	WI10	WI9	WI9	WI9	WI9	WI9	WI9	SRS23793505	SRR32003919
HG06872466	GBS	Southern Africa	South Africa	WI9	neonate	2019	264636	68	5508888	1	KL2	K2	Typeable	O1/O2v1	O1ab	Typeable	Klebsiella pneumoniae	ST14	0	O1⍺β,2⍺	42	O1 (O1/O2v1)	WI9	WI9	WI9	WI8	WI11	WI10	WI10	WI9	WI9	WI9	WI9	WI9	WI9	SRS23793502	SRR32003922
HG06924805	GBS	Southern Africa	South Africa	WI10	neonate	2019	370407	70	5482191	1	KL25	K25	Typeable	O5	O5	Typeable	Klebsiella pneumoniae	ST17	1	O5	42	O5	WI10	WI10	WI10	WI9	WI12	WI11	WI11	WI10	WI10	WI10	WI10	WI10	WI10	SRS23793503	SRR32003921
HG07179260	GBS	Southern Africa	South Africa	WI11	neonate	2019	235762	96	5480458	1	KL25	K25	Typeable	O5	O5	Typeable	Klebsiella pneumoniae	ST17	0	O5	42	O5	WI11	WI11	WI11	WI9	WI13	WI12	WI12	WI11	WI11	WI11	WI11	WI11	WI11	SRS23793518	SRR32003906
HG07158982	GBS	Southern Africa	South Africa	WI12	neonate	2019	370400	52	5589687	1	KL25	K25	Typeable	O5	O5	Typeable	Klebsiella pneumoniae	ST17	1	O5	42	O5	WI12	WI12	WI12	WI10	WI14	WI13	WI13	WI12	WI12	WI12	WI12	WI12	WI11	SRS23793513	SRR32003912
HG07220184	GBS	Southern Africa	South Africa	WI12	neonate	2019	309821	58	5591347	1	KL25	K25	Typeable	O5	O5	Typeable	Klebsiella pneumoniae	ST17	1	O5	42	O5	WI14	WI14	WI12	WI10	WI14	WI13	WI13	WI12	WI12	WI12	WI12	WI12	WI11	SRS23793512	SRR32003911
HG07232940	GBS	Southern Africa	South Africa	WI12	neonate	2019	359356	56	5587470	1	KL25	K25	Typeable	O5	O5	Typeable	Klebsiella pneumoniae	ST17	1	O5	42	O5	WI14	WI14	WI12	WI10	WI16	WI15	WI15	WI14	WI12	WI12	WI12	WI12	WI11	SRS23793514	SRR32003910
HG07263699	GBS	Southern Africa	South Africa	WI13	neonate	2019	463433	78	5810494	1	KL102	unknown (KL102)	Typeable	O1/O2v2	O2afg	Typeable	Klebsiella pneumoniae	ST307	1	O2β	42	O2afg (O1/O2v2)	WI16	WI16	WI13	WI11	WI18	WI17	WI17	WI13	WI13	WI13	WI13	WI13	WI12	SRS23793516	SRR32003908
HG07276892	GBS	Southern Africa	South Africa	WI13	neonate	2019	289861	137	5816693	1	KL102	unknown (KL102)	Typeable	O1/O2v2	O2afg	Typeable	Klebsiella pneumoniae	ST307	0	O2β	42	O2afg (O1/O2v2)	WI16	WI16	WI13	WI11	WI18	WI17	WI17	WI13	WI13	WI13	WI13	WI13	WI12	SRS23793543	SRR32003881
HG07246814	GBS	Southern Africa	South Africa	WI14	neonate	2019	261470	85	5604830	1	KL3	Capsule null	Typeable	O1/O2v2	O1ab	Typeable	Klebsiella pneumoniae	ST13	0	O1⍺β,2β	42	O1 (O1/O2v2)	WI15	WI15	WI14	WI12	WI17	WI16	WI16	WI15	WI14	WI14	WI14	WI14	WI13	SRS23793523	SRR32003901
HG07250997	GBS	Southern Africa	South Africa	WI14	neonate	2019	349362	71	5608899	1	KL3	K3	Typeable	O1/O2v2	O1ab	Typeable	Klebsiella pneumoniae	ST13	1	O1⍺β,2β	42	O1 (O1/O2v2)	WI15	WI15	WI14	WI12	WI17	WI16	WI16	WI15	WI14	WI14	WI14	WI14	WI13	SRS23793507	SRR32003917
HG07341101	GBS	Southern Africa	South Africa	WI13	neonate	2019	148547	245	5862784	1	KL102	unknown (KL102)	Typeable	O1/O2v2	O2afg	Typeable	Klebsiella pneumoniae	ST307	1	O2β	42	O2afg (O1/O2v2)	WI21	WI21	WI13	WI11	WI18	WI17	WI17	WI13	WI13	WI13	WI13	WI13	WI12	SRS23793558	SRR32003865
HG07306460	GBS	Southern Africa	South Africa	WI15	neonate	2019	188273	108	5453674	1	KL149	unknown (KL149)	Typeable	O4	O4	Typeable	Klebsiella pneumoniae	ST152	0	O4	42	O4	WI17	WI17	WI15	WI13	WI19	WI18	WI18	WI16	WI15	WI15	WI15	WI15	WI14	SRS23793546	SRR32003878
HG07330139	GBS	Southern Africa	South Africa	WI16	neonate	2019	266134	71	5506856	1	KL2	K2	Typeable	O1/O2v1	O1ab	Typeable	Klebsiella pneumoniae	ST14	0	O1⍺β,2⍺	42	O1 (O1/O2v1)	WI18	WI18	WI16	WI8	WI20	WI19	WI19	WI17	WI16	WI16	WI16	WI16	WI15	SRS23793521	SRR32003903
HG07332549	GBS	Southern Africa	South Africa	WI16	neonate	2019	304233	83	5735444	1	KL2	K2	Typeable	O1/O2v1	O1ab	Typeable	Klebsiella pneumoniae	ST14	1	O1⍺β,2⍺	42	O1 (O1/O2v1)	WI18	WI18	WI16	WI8	WI22	WI21	WI21	WI17	WI16	WI16	WI16	WI16	WI15	SRS23793555	SRR32003869
HG07330188	GBS	Southern Africa	South Africa	WI17	neonate	2019	180148	92	5879767	2	KL149	unknown (KL149)	Typeable	O1/O2v2	O1ab	Typeable	Klebsiella pneumoniae	ST39	0	O1⍺β,2β	42	O1 (O1/O2v2)	WI19	WI19	WI17	WI14	WI21	WI20	WI20	WI18	WI17	WI17	WI17	WI17	WI16	SRS23793559	SRR32003866
HG07335713	GBS	Southern Africa	South Africa	WI18	neonate	2020	148669	348	5735677	2	KL102	unknown (KL102)	Typeable	O1/O2v2	O2afg	Typeable	Klebsiella pneumoniae	ST307	0	O2β	42	O2afg (O1/O2v2)	WI20	WI20	WI18	WI15	WI23	WI22	WI22	WI19	WI18	WI18	WI18	WI18	WI17	SRS23793525	SRR32003898
HG07415837	GBS	Southern Africa	South Africa	WI20	neonate	2019	150288	126	5898841	1	KL149	unknown (KL149)	Typeable	O1/O2v2	O1ab	Typeable	Klebsiella pneumoniae	ST39	1	O1⍺β,2β	42	O1 (O1/O2v2)	WI23	WI23	WI20	WI16	WI25	WI24	WI24	WI21	WI20	WI20	WI20	WI20	WI16	SRS23793560	SRR32003864
HG07502428	GBS	Southern Africa	South Africa	WI20	neonate	2019	186326	110	5851442	1	KL149	unknown (KL149)	Typeable	O1/O2v2	O1ab	Typeable	Klebsiella pneumoniae	ST39	1	O1⍺β,2β	42	O1 (O1/O2v2)	WI26	WI26	WI20	WI16	WI25	WI24	WI24	WI21	WI20	WI20	WI20	WI20	WI16	SRS23793576	SRR32003848
HG07515032	GBS	Southern Africa	South Africa	WI20	neonate	2019	202649	114	5899925	1	KL149	unknown (KL149)	Typeable	O1/O2v2	O1ab	Typeable	Klebsiella pneumoniae	ST39	0	O1⍺β,2β	42	O1 (O1/O2v2)	WI26	WI26	WI20	WI16	WI25	WI24	WI24	WI21	WI20	WI20	WI20	WI20	WI16	SRS23793579	SRR32003845
HG07418777	GBS	Southern Africa	South Africa	WI21	neonate	2019	246655	76	5404110	1	KL62	K62	Typeable	O1/O2v2	O2afg	Typeable	Klebsiella pneumoniae	ST17	1	O2β	42	O2afg (O1/O2v2)	WI24	WI24	WI21	WI17	WI26	WI25	WI25	WI22	WI21	WI21	WI21	WI21	WI19	SRS23793572	SRR32003852
HG07447392	GBS	Southern Africa	South Africa	WI21	neonate	2019	256354	104	5389773	1	KL62	K62	Typeable	O1/O2v2	O2afg	Typeable	Klebsiella pneumoniae	ST17	1	O2β	42	O2afg (O1/O2v2)	WI24	WI24	WI21	WI17	WI27	WI25	WI25	WI22	WI21	WI21	WI21	WI21	WI19	SRS23793509	SRR32003915
HG07490109	GBS	Southern Africa	South Africa	WI22	neonate	2019	215548	113	5798640	1	KL102	unknown (KL102)	Typeable	O1/O2v2	O2afg	Typeable	Klebsiella pneumoniae	ST307	0	O2β	42	O2afg (O1/O2v2)	WI25	WI25	WI13	WI11	WI28	WI26	WI26	WI23	WI22	WI22	WI22	WI22	WI20	SRS23793569	SRR32003856
HG07523412	GBS	Southern Africa	South Africa	WI20	neonate	2019	182308	116	5905044	1	KL149	unknown (KL149)	Typeable	O1/O2v2	O1ab	Typeable	Klebsiella pneumoniae	ST39	0	O1⍺β,2β	42	O1 (O1/O2v2)	WI26	WI26	WI20	WI16	WI25	WI24	WI24	WI21	WI20	WI20	WI20	WI20	WI16	SRS23793575	SRR32003849
HG07536697	GBS	Southern Africa	South Africa	WI20	neonate	2019	196882	113	5909287	1	KL149	unknown (KL149)	Typeable	O1/O2v2	O1ab	Typeable	Klebsiella pneumoniae	ST39	1	O1⍺β,2β	42	O1 (O1/O2v2)	WI26	WI26	WI20	WI16	WI25	WI24	WI24	WI21	WI20	WI20	WI20	WI20	WI16	SRS23793545	SRR32003879
HG07594328	GBS	Southern Africa	South Africa	WI20	neonate	2020	126954	360	5940104	1	KL149	unknown (KL149)	Typeable	O1/O2v2	O1ab	Typeable	Klebsiella pneumoniae	ST39	0	O1⍺β,2β	42	O1 (O1/O2v2)	WI32	WI31	WI20	WI16	WI25	WI24	WI24	WI21	WI20	WI20	WI20	WI20	WI16	SRS23793548	SRR32003877
HG07613809	GBS	Southern Africa	South Africa	WI20	neonate	2020	128489	132	5901505	1	KL149	unknown (KL149)	Typeable	O1/O2v2	O1ab	Typeable	Klebsiella pneumoniae	ST39	0	O1⍺β,2β	42	O1 (O1/O2v2)	WI32	WI31	WI20	WI16	WI25	WI24	WI24	WI21	WI20	WI20	WI20	WI20	WI16	SRS23793573	SRR32003851
HG07622927	GBS	Southern Africa	South Africa	WI20	neonate	2020	103547	230	5889860	1	KL149	unknown (KL149)	Typeable	O1/O2v2	O1ab	Typeable	Klebsiella pneumoniae	ST39	0	O1⍺β,2β	42	O1 (O1/O2v2)	WI32	WI31	WI20	WI16	WI25	WI24	WI24	WI21	WI20	WI20	WI20	WI20	WI16	SRS23793585	SRR32003839
HG07623632	GBS	Southern Africa	South Africa	WI20	neonate	2020	181578	123	5900392	1	KL149	unknown (KL149)	Typeable	O1/O2v2	O1ab	Typeable	Klebsiella pneumoniae	ST39	0	O1⍺β,2β	42	O1 (O1/O2v2)	WI32	WI31	WI20	WI16	WI25	WI24	WI24	WI21	WI20	WI20	WI20	WI20	WI16	SRS23793584	SRR32003840
HG07635323	GBS	Southern Africa	South Africa	WI20	neonate	2020	78406	359	5936614	1	KL149	unknown (KL149)	Typeable	O1/O2v2	O1ab	Typeable	Klebsiella pneumoniae	ST39	1	O1⍺β,2β	42	O1 (O1/O2v2)	WI32	WI31	WI20	WI16	WI25	WI24	WI24	WI21	WI20	WI20	WI20	WI20	WI16	SRS23793524	SRR32003900
HG07573284	GBS	Southern Africa	South Africa	WI25	neonate	2019	253325	93	5601683	2	KL102	unknown (KL102)	Typeable	O1/O2v2	O2afg	Typeable	Klebsiella pneumoniae	ST307	0	O2β	42	O2afg (O1/O2v2)	WI30	WI29	WI23	WI19	WI31	WI29	WI29	WI26	WI25	WI25	WI25	WI25	WI20	SRS23793544	SRR32003880
HG07589966	GBS	Southern Africa	South Africa	WI25	neonate	2020	302520	71	5553839	2	KL102	Capsule null	Typeable	O1/O2v2	O2afg	Typeable	Klebsiella pneumoniae	ST307	0	O2β	42	O2afg (O1/O2v2)	WI30	WI29	WI23	WI19	WI31	WI29	WI29	WI26	WI25	WI25	WI25	WI25	WI20	SRS23793578	SRR32003846
HG07623670	GBS	Southern Africa	South Africa	WI27	neonate	2020	348907	42	5502295	0	KL28	K28	Typeable	O1/O2v1	O2a	Typeable	Klebsiella pneumoniae	ST1873	0	O2⍺	42	O2a (O1/O2v1)	WI33	WI32	WI25	WI20	WI33	WI31	WI31	WI28	WI27	WI27	WI27	WI27	WI23	SRS23793586	SRR32003838
HG07640120	GBS	Southern Africa	South Africa	WI28	neonate	2020	112209	307	5700642	2	KL25	K25	Typeable	O5	O5	Typeable	Klebsiella pneumoniae	ST17	1	O5	42	O5	WI34	WI33	WI26	WI21	WI34	WI32	WI32	WI29	WI28	WI28	WI28	WI28	WI24	SRS23793583	SRR32003841
HG07644129	GBS	Southern Africa	South Africa	WI29	neonate	2020	197939	266	5645674	1	KL25	K25	Typeable	O5	O5	Typeable	Klebsiella pneumoniae	ST17	0	O5	42	O5	WI35	WI34	WI27	WI9	WI35	WI33	WI33	WI30	WI29	WI29	WI29	WI29	WI25	SRS23793587	SRR32003837
HG07682652	GBS	Southern Africa	South Africa	WI30	neonate	2020	239598	118	5637620	2	KL25	K25	Typeable	O5	O5	Typeable	Klebsiella pneumoniae	ST17	0	O5	42	O5	WI36	WI35	WI28	WI22	WI36	WI34	WI34	WI31	WI30	WI30	WI30	WI30	WI25	SRS23793561	SRR32003863
HG07711602	GBS	Southern Africa	South Africa	WI31	neonate	2020	154114	295	5707873	2	KL25	K25	Typeable	O5	O5	Typeable	Klebsiella pneumoniae	ST17	1	O5	42	O5	WI38	WI36	WI29	WI23	WI37	WI35	WI35	WI32	WI31	WI31	WI29	WI29	WI25	SRS23793562	SRR32003862
HG07721141	GBS	Southern Africa	South Africa	WI32	neonate	2020	117554	177	5459133	1	KL16	K16	Typeable	O1/O2v1	O1ab	Typeable	Klebsiella pneumoniae	ST14	0	O1⍺β,2⍺	42	O1 (O1/O2v1)	WI39	WI37	WI30	WI24	WI38	WI36	WI36	WI33	WI32	WI32	WI31	WI31	WI26	SRS23793528	SRR32003896
HG07814008	GBS	Southern Africa	South Africa	WI34	neonate	2020	194929	84	5539595	1	KL112	unknown (KL112)	Typeable	O1/O2v1	O1ab	Typeable	Klebsiella pneumoniae	ST15	0	O1⍺β,2⍺	42	O1 (O1/O2v1)	WI42	WI40	WI31	WI25	WI41	WI39	WI38	WI35	WI34	WI34	WI33	WI33	WI28	SRS23793530	SRR32003894
HG07817841	GBS	Southern Africa	South Africa	WI35	neonate	2020	187614	79	5455152	0	KL108	unknown (KL108)	Typeable	O1/O2v2	O1ab	Typeable	Klebsiella pneumoniae	ST35	0	O1⍺β,2β	42	O1 (O1/O2v2)	WI43	WI41	WI32	WI26	WI42	WI40	WI39	WI36	WI35	WI35	WI34	WI34	WI29	SRS23793564	SRR32003860
HG07822648	GBS	Southern Africa	South Africa	WI36	neonate	2020	168039	69	5114546	0	KL149	unknown (KL149)	Typeable	O4	O4	Typeable	Klebsiella pneumoniae	ST152	0	O4	42	O4	WI44	WI42	WI33	WI27	WI43	WI41	WI40	WI37	WI36	WI36	WI35	WI35	WI30	SRS23793589	SRR32003835
HG0792698	GBS	Southern Africa	South Africa	WI39	neonate	2020	69885	216	5505052	0	KL2	K2	Typeable	O1/O2v1	O1ab	Typeable	Klebsiella pneumoniae	ST2039	1	O1⍺β,2⍺	42	O1 (O1/O2v1)	WI48	WI45	WI35	WI28	WI47	WI45	WI44	WI41	WI39	WI39	WI38	WI38	WI33	SRS23793517	SRR32003907
HG08045544	GBS	Southern Africa	South Africa	WI37	neonate	2020	108975	181	5547451	2	KL102	unknown (KL102)	Typeable	O1/O2v2	O2afg	Typeable	Klebsiella pneumoniae	ST307	1	O2β	42	O2afg (O1/O2v2)	WI50	WI47	WI18	WI15	WI51	WI49	WI48	WI39	WI37	WI37	WI36	WI36	WI31	SRS23793536	SRR32003888
HG08025702	GBS	Southern Africa	South Africa	WI40	neonate	2020	192280	212	5525042	2	KL30	K30	Typeable	O1/O2v2	O1ab	Typeable	Klebsiella pneumoniae	ST5785	0	O1⍺β,2β	42	O1 (O1/O2v2)	WI51	WI48	WI36	WI29	WI48	WI46	WI45	WI42	WI40	WI40	WI39	WI39	WI34	SRS23793535	SRR32003889
HG08036938	GBS	Southern Africa	South Africa	WI41	neonate	2020	321716	53	5262150	0	KL7	K7	Typeable	O1/O2v2	O2afg	Typeable	Klebsiella pneumoniae	ST2441	0	O2β	42	O2afg (O1/O2v2)	WI52	WI49	WI37	WI30	WI49	WI47	WI46	WI43	WI41	WI41	WI40	WI40	WI35	SRS23793567	SRR32003857
HG08040993	GBS	Southern Africa	South Africa	WI42	neonate	2020	312380	77	5570174	1	KL3	K3	Typeable	O1/O2v2	O1ab	Typeable	Klebsiella pneumoniae	ST13	1	O1⍺β,2β	42	O1 (O1/O2v2)	WI53	WI50	WI38	WI31	WI50	WI48	WI47	WI44	WI42	WI42	WI41	WI41	WI36	SRS23793534	SRR32003890
HG08135560	GBS	Southern Africa	South Africa	WI43	neonate	2020	103101	267	5959069	1	KL149	unknown (KL149)	Typeable	O1/O2v2	O1ab	Typeable	Klebsiella pneumoniae	ST39	1	O1⍺β,2β	42	O1 (O1/O2v2)	WI54	WI51	WI39	WI16	WI52	WI50	WI49	WI45	WI43	WI43	WI42	WI42	WI37	SRS23793556	SRR32003868
HG08135581	GBS	Southern Africa	South Africa	WI43	neonate	2020	85127	248	5948344	1	KL149	unknown (KL149)	Typeable	O1/O2v2	O1ab	Typeable	Klebsiella pneumoniae	ST39	0	O1⍺β,2β	42	O1 (O1/O2v2)	WI54	WI51	WI39	WI16	WI53	WI50	WI49	WI45	WI43	WI43	WI42	WI42	WI37	SRS23793539	SRR32003885
HG08423951	GBS	Southern Africa	South Africa	WI45	neonate	2020	88747	281	5861939	1	KL25	K25	Typeable	O1/O2v1	O1ab	Typeable	Klebsiella pneumoniae	ST607	1	O1⍺β,2⍺	42	O1 (O1/O2v1)	WI56	WI53	WI41	WI32	WI56	WI52	WI51	WI47	WI45	WI45	WI44	WI44	WI39	SRS23793492	SRR32003932
101_JP1079CA_S28_scaffolds_final	NeoOBS-India	Southern Asia	India	NEO1	neonate	2019	284389	80	5521502	2	KL112	unknown (KL112)	Typeable	O1/O2v1	O1ab	Typeable	Klebsiella pneumoniae	ST15	1	O1⍺β,2⍺	46	O1 (O1/O2v1)	NA	NA	NA	NA	NA	NA	NA	NA	NA	NA	NA	NA	NA	ERS17026677	ERR12303755
116_JP1089DS_final_scaffolds	NeoOBS-India	Southern Asia	India	NEO1	neonate	2019	346070	79	5528141	2	KL112	unknown (KL112)	Typeable	O1/O2v1	O1ab	Typeable	Klebsiella pneumoniae	ST15	0	O1⍺β,2⍺	46	O1 (O1/O2v1)	NA	NA	NA	NA	NA	NA	NA	NA	NA	NA	NA	NA	NA	ERS17030216	ERR12304309
167_JP1066TU_final_scaffolds	NeoOBS-India	Southern Asia	India	NEO1	neonate	2019	354527	77	5529168	2	KL112	unknown (KL112)	Typeable	O1/O2v1	O1ab	Typeable	Klebsiella pneumoniae	ST15	1	O1⍺β,2⍺	46	O1 (O1/O2v1)	NA	NA	NA	NA	NA	NA	NA	NA	NA	NA	NA	NA	NA	ERS17020933	ERR12302825
102_JP1046CA_final_scaffolds	NeoOBS-India	Southern Asia	India	NEO2	neonate	2019	270113	65	5512189	2	KL15	K15	Typeable	O4	O4	Typeable	Klebsiella pneumoniae	ST11	1	O4	46	O4	NA	NA	NA	NA	NA	NA	NA	NA	NA	NA	NA	NA	NA	ERS17021104	ERR12302830
105_JP1062BM_00_final_scaffolds	NeoOBS-India	Southern Asia	India	NEO2	neonate	2019	137707	500	6155863	2	KL15	K15	Typeable	O4	O4	Typeable	Klebsiella pneumoniae	ST11	0	O4	46	O4	NA	NA	NA	NA	NA	NA	NA	NA	NA	NA	NA	NA	NA	ERS17035441	ERR12305763
109_JP1037WD_final_scaffolds	NeoOBS-India	Southern Asia	India	NEO2	neonate	2019	270073	61	5511963	2	KL15	K15	Typeable	O4	O4	Typeable	Klebsiella pneumoniae	ST11	1	O4	46	O4	NA	NA	NA	NA	NA	NA	NA	NA	NA	NA	NA	NA	NA	ERS17026233	ERR12303664
112_JP1072BL_final_scaffolds	NeoOBS-India	Southern Asia	India	NEO2	neonate	2019	247556	62	5511189	2	KL15	K15	Typeable	O4	O4	Typeable	Klebsiella pneumoniae	ST11	0	O4	46	O4	NA	NA	NA	NA	NA	NA	NA	NA	NA	NA	NA	NA	NA	ERS17028970	ERR12304018
165_JP1040SA_final_scaffolds	NeoOBS-India	Southern Asia	India	NEO2	neonate	2019	270073	62	5510862	2	KL15	K15	Typeable	O4	O4	Typeable	Klebsiella pneumoniae	ST11	1	O4	46	O4	NA	NA	NA	NA	NA	NA	NA	NA	NA	NA	NA	NA	NA	ERS17022043	ERR12303655
171_JP1035CP_final_scaffolds	NeoOBS-India	Southern Asia	India	NEO2	neonate	2019	247556	61	5512421	2	KL15	K15	Typeable	O4	O4	Typeable	Klebsiella pneumoniae	ST11	0	O4	46	O4	NA	NA	NA	NA	NA	NA	NA	NA	NA	NA	NA	NA	NA	ERS17021845	ERR12303458
184_JP1036JC_final_scaffolds	NeoOBS-India	Southern Asia	India	NEO2	neonate	2019	270073	61	5511762	2	KL15	K15	Typeable	O4	O4	Typeable	Klebsiella pneumoniae	ST11	1	O4	46	O4	NA	NA	NA	NA	NA	NA	NA	NA	NA	NA	NA	NA	NA	ERS17020893	ERR12302817
222_JP1065JD_final_scaffolds	NeoOBS-India	Southern Asia	India	NEO2	neonate	2019	270113	138	5583481	2	KL15	K15	Typeable	O4	O4	Typeable	Klebsiella pneumoniae	ST11	0	O4	46	O4	NA	NA	NA	NA	NA	NA	NA	NA	NA	NA	NA	NA	NA	ERS17026336	ERR12303733
223_JP1068UY_final_scaffolds	NeoOBS-India	Southern Asia	India	NEO2	neonate	2019	247519	181	5696315	2	KL15	K15	Typeable	O4	O4	Typeable	Klebsiella pneumoniae	ST11	1	O4	46	O4	NA	NA	NA	NA	NA	NA	NA	NA	NA	NA	NA	NA	NA	ERS17026697	ERR12303787
224_JP1069KS_final_scaffolds	NeoOBS-India	Southern Asia	India	NEO2	neonate	2019	270113	153	5708132	2	KL15	K15	Typeable	O4	O4	Typeable	Klebsiella pneumoniae	ST11	1	O4	46	O4	NA	NA	NA	NA	NA	NA	NA	NA	NA	NA	NA	NA	NA	ERS17021785	ERR12302868
107_JP1129FC_final_scaffolds	NeoOBS-India	Southern Asia	India	NEO4	neonate	2019	270073	63	5512921	2	KL15	K15	Typeable	O4	O4	Typeable	Klebsiella pneumoniae	ST11	1	O4	46	O4	NA	NA	NA	NA	NA	NA	NA	NA	NA	NA	NA	NA	NA	ERS17028969	ERR12304016
134_JP1138ZK_final_scaffolds	NeoOBS-India	Southern Asia	India	NEO4	neonate	2019	270113	95	5525234	2	KL15	K15	Typeable	O4	O4	Typeable	Klebsiella pneumoniae	ST11	1	O4	46	O4	NA	NA	NA	NA	NA	NA	NA	NA	NA	NA	NA	NA	NA	ERS17026333	ERR12303698
217_JP1020SH_00_final_scaffolds	NeoOBS-India	Southern Asia	India	NEO2	neonate	2019	210008	500	5848846	2	KL15	K15	Typeable	O4	O4	Typeable	Klebsiella pneumoniae	ST11	0	O4	46	O4	NA	NA	NA	NA	NA	NA	NA	NA	NA	NA	NA	NA	NA	ERS17026643	ERR12303754
111_JP1156AL_final_scaffolds	NeoOBS-India	Southern Asia	India	NEO5	neonate	2019	291854	90	5649024	2	KL48	K48	Typeable	O1/O2v1	O2a	Typeable	Klebsiella pneumoniae	ST16	0	O2⍺	46	O2a (O1/O2v1)	NA	NA	NA	NA	NA	NA	NA	NA	NA	NA	NA	NA	NA	ERS17030219	ERR12304314
161_JP1172HJ_final_scaffolds	NeoOBS-India	Southern Asia	India	NEO5	neonate	2019	291812	85	5630678	2	KL48	K48	Typeable	O1/O2v1	O2a	Typeable	Klebsiella pneumoniae	ST16	1	O2⍺	46	O2a (O1/O2v1)	NA	NA	NA	NA	NA	NA	NA	NA	NA	NA	NA	NA	NA	ERS17026783	ERR12303788
147_JP1085XQ_final_scaffolds	NeoOBS-India	Southern Asia	India	NEO2	neonate	2019	270073	61	5512314	2	KL15	K15	Typeable	O4	O4	Typeable	Klebsiella pneumoniae	ST11	1	O4	46	O4	NA	NA	NA	NA	NA	NA	NA	NA	NA	NA	NA	NA	NA	ERS17021812	ERR12302895
113_JP1129FC_final_scaffolds	NeoOBS-India	Southern Asia	India	NEO6	neonate	2019	332019	68	5544930	1	KL158	unknown (KL158)	Typeable	O1/O2v1	O1ab	Typeable	Klebsiella pneumoniae	ST397	1	O1⍺β,2⍺	46	O1 (O1/O2v1)	NA	NA	NA	NA	NA	NA	NA	NA	NA	NA	NA	NA	NA	ERS17026190	ERR12303660
114_JP1054YK_final_scaffolds	NeoOBS-India	Southern Asia	India	NEO7	neonate	2019	285845	51	5475308	0	KL16	K16	Typeable	O1/O2v1	O1ab	Typeable	Klebsiella pneumoniae	ST882	1	O1⍺β,2⍺	46	O1 (O1/O2v1)	NA	NA	NA	NA	NA	NA	NA	NA	NA	NA	NA	NA	NA	ERS17028971	ERR12304019
117_JP1125QL_final_scaffolds	NeoOBS-India	Southern Asia	India	NEO8	neonate	2019	293256	90	5569241	2	KL51	K51	Typeable	O1/O2v2	O1ab	Typeable	Klebsiella pneumoniae	ST231	1	O1⍺β,2β	46	O1 (O1/O2v2)	NA	NA	NA	NA	NA	NA	NA	NA	NA	NA	NA	NA	NA	ERS17030217	ERR12304310
122_JP1096NH_final_scaffolds	NeoOBS-India	Southern Asia	India	NEO2	neonate	2019	247555	62	5513970	2	KL15	K15	Typeable	O4	O4	Typeable	Klebsiella pneumoniae	ST11	0	O4	46	O4	NA	NA	NA	NA	NA	NA	NA	NA	NA	NA	NA	NA	NA	ERS17022061	ERR12303656
186_JP1101TY_final_scaffolds	NeoOBS-India	Southern Asia	India	NEO2	neonate	2019	270073	244	5629504	2	KL15	K15	Typeable	O4	O4	Typeable	Klebsiella pneumoniae	ST11	0	O4	46	O4	NA	NA	NA	NA	NA	NA	NA	NA	NA	NA	NA	NA	NA	ERS17026573	ERR12303746
124_JP2008HT_final_scaffolds	NeoOBS-India	Southern Asia	India	NEO9	neonate	2019	188232	88	5632595	2	KL10	K10	Typeable	O3/O3a	O3/O3a	Typeable	Klebsiella pneumoniae	ST147	0	O3⍺/O3β	46	O3/O3a	NA	NA	NA	NA	NA	NA	NA	NA	NA	NA	NA	NA	NA	ERS17035951	ERR12305951
125_JP1046CA_final_scaffolds	NeoOBS-India	Southern Asia	India	NEO10	neonate	2019	195686	88	5633177	2	KL10	K10	Typeable	O3/O3a	O3/O3a	Typeable	Klebsiella pneumoniae	ST147	1	O3⍺/O3β	46	O3/O3a	NA	NA	NA	NA	NA	NA	NA	NA	NA	NA	NA	NA	NA	ERS17037677	ERR12305975
126_JP1174JW_final_scaffolds	NeoOBS-India	Southern Asia	India	NEO11	neonate	2019	292299	98	5577370	2	KL51	K51	Typeable	O1/O2v2	O1ab	Typeable	Klebsiella pneumoniae	ST231	0	O1⍺β,2β	46	O1 (O1/O2v2)	NA	NA	NA	NA	NA	NA	NA	NA	NA	NA	NA	NA	NA	ERS17030222	ERR12304319
129_JP1076UH_final_scaffolds	NeoOBS-India	Southern Asia	India	NEO12	neonate	2019	162741	152	5727678	3	KL52	K52	Typeable	OL13	O13	Typeable	Klebsiella pneumoniae	ST38	1	O13	46	OL13	NA	NA	NA	NA	NA	NA	NA	NA	NA	NA	NA	NA	NA	ERS17035439	ERR12305757
19_KM1037DK_final_scaffolds	NeoOBS-India	Southern Asia	India	NEO13	neonate	2019	293256	102	5532068	2	KL51	K51	Typeable	O1/O2v2	O1ab	Typeable	Klebsiella pneumoniae	ST231	1	O1⍺β,2β	47	O1 (O1/O2v2)	NA	NA	NA	NA	NA	NA	NA	NA	NA	NA	NA	NA	NA	ERS17028976	ERR12304024
130_JP1090SD_final_scaffolds	NeoOBS-India	Southern Asia	India	NEO14	neonate	2019	280067	80	5815112	2	KL136	unknown (KL136)	Typeable	O1/O2v2	O1ab	Typeable	Klebsiella pneumoniae	ST70	0	O1⍺β,2β	46	O1 (O1/O2v2)	NA	NA	NA	NA	NA	NA	NA	NA	NA	NA	NA	NA	NA	ERS17026784	ERR12303790
139_JP1170KT_final_scaffolds	NeoOBS-India	Southern Asia	India	NEO15	neonate	2019	349963	34	5479912	0	KL2	K2	Typeable	O1/O2v1	O1ab	Typeable	Klebsiella pneumoniae	ST14	0	O1⍺β,2⍺	46	O1 (O1/O2v1)	NA	NA	NA	NA	NA	NA	NA	NA	NA	NA	NA	NA	NA	ERS17022034	ERR12303647
151_JP1101TY_final_scaffolds	NeoOBS-India	Southern Asia	India	NEO16	neonate	2019	234164	58	5357010	2	KL36	K36	Typeable	O4	O4	Typeable	Klebsiella pneumoniae	ST437	0	O4	46	O4	NA	NA	NA	NA	NA	NA	NA	NA	NA	NA	NA	NA	NA	ERS17026339	ERR12303738
166_JP1074AK_final_scaffolds	NeoOBS-India	Southern Asia	India	NEO17	neonate	2019	348850	110	5848795	2	KL62	K62	Typeable	O1/O2v1	O1ab	Typeable	Klebsiella pneumoniae	ST48	1	O1⍺β,2⍺	46	O1 (O1/O2v1)	NA	NA	NA	NA	NA	NA	NA	NA	NA	NA	NA	NA	NA	ERS17020891	ERR12302815
170_JP2001DA_final_scaffolds	NeoOBS-India	Southern Asia	India	NEO18	neonate	2019	270191	63	5498774	2	KL15	K15	Typeable	O4	O4	Typeable	Klebsiella pneumoniae	ST11	0	O4	46	O4	NA	NA	NA	NA	NA	NA	NA	NA	NA	NA	NA	NA	NA	ERS17020873	ERR12302798
172_JP1168NQ_final_scaffolds	NeoOBS-India	Southern Asia	India	NEO19	neonate	2019	219964	67	5491308	1	KL12	K12	Typeable	OL103	OL103	Typeable	Klebsiella pneumoniae	ST37	0	O10	46	OL103	NA	NA	NA	NA	NA	NA	NA	NA	NA	NA	NA	NA	NA	ERS17020890	ERR12302814
17_KM1034LK_final_scaffolds	NeoOBS-India	Southern Asia	India	NEO20	neonate	2019	241938	115	5764111	2	KL24	K24	Typeable	O1/O2v1	O2a	Typeable	Klebsiella pneumoniae	ST11	0	O2⍺	47	O2a (O1/O2v1)	NA	NA	NA	NA	NA	NA	NA	NA	NA	NA	NA	NA	NA	ERS17028975	ERR12304023
18_KM1035TF_final_scaffolds	NeoOBS-India	Southern Asia	India	NEO20	neonate	2019	241938	110	5777509	2	KL24	K24	Typeable	O1/O2v1	O2a	Typeable	Klebsiella pneumoniae	ST11	0	O2⍺	47	O2a (O1/O2v1)	NA	NA	NA	NA	NA	NA	NA	NA	NA	NA	NA	NA	NA	ERS17035616	ERR12305918
23_KM1044DC_3_scaffolds_final	NeoOBS-India	Southern Asia	India	NEO20	neonate	2019	251410	74	5537604	2	KL24	K24	Typeable	O1/O2v1	O2a	Typeable	Klebsiella pneumoniae	ST11	1	O2⍺	47	O2a (O1/O2v1)	NA	NA	NA	NA	NA	NA	NA	NA	NA	NA	NA	NA	NA	ERS17020861	ERR12302792
187_JP1157WH_final_scaffolds	NeoOBS-India	Southern Asia	India	NEO21	neonate	2019	377859	67	5600387	2	KL30	K30	Typeable	O1/O2v2	O1ab	Typeable	Klebsiella pneumoniae	ST29	1	O1⍺β,2β	46	O1 (O1/O2v2)	NA	NA	NA	NA	NA	NA	NA	NA	NA	NA	NA	NA	NA	ERS17026791	ERR12303800
188_JP1096NH_final_scaffolds	NeoOBS-India	Southern Asia	India	NEO22	neonate	2019	291854	89	5648041	2	KL48	K48	Typeable	O1/O2v1	O2a	Typeable	Klebsiella pneumoniae	ST16	0	O2⍺	46	O2a (O1/O2v1)	NA	NA	NA	NA	NA	NA	NA	NA	NA	NA	NA	NA	NA	ERS17026682	ERR12303763
1_KM2001AY_final_scaffolds	NeoOBS-India	Southern Asia	India	NEO27	neonate	2019	263093	77	5500916	1	KL62	K62	Typeable	O1/O2v2	O1ab	Typeable	Klebsiella pneumoniae	ST39	0	O1⍺β,2β	47	O1 (O1/O2v2)	NA	NA	NA	NA	NA	NA	NA	NA	NA	NA	NA	NA	NA	ERS17018972	ERR12302660
215_JP1016XT_S148_scaffolds_final	NeoOBS-India	Southern Asia	India	NEO31	neonate	2019	285845	49	5472919	0	KL16	K16	Typeable	O1/O2v1	O1ab	Typeable	Klebsiella pneumoniae	ST882	0	O1⍺β,2⍺	46	O1 (O1/O2v1)	NA	NA	NA	NA	NA	NA	NA	NA	NA	NA	NA	NA	NA	ERS17035472	ERR12305802
218_JP1030DY_S41_scaffolds_final	NeoOBS-India	Southern Asia	India	NEO31	neonate	2019	260966	76	5490105	0	KL16	K16	Typeable	O1/O2v1	O1ab	Typeable	Klebsiella pneumoniae	ST882	1	O1⍺β,2⍺	46	O1 (O1/O2v1)	NA	NA	NA	NA	NA	NA	NA	NA	NA	NA	NA	NA	NA	ERS17026695	ERR12303784
219_JP1081SU_final_scaffolds	NeoOBS-India	Southern Asia	India	NEO32	neonate	2019	140872	107	5815234	3	KL64	K64	Typeable	O1/O2v1	O1ab	Typeable	Klebsiella pneumoniae	ST395	1	O1⍺β,2⍺	46	O1 (O1/O2v1)	NA	NA	NA	NA	NA	NA	NA	NA	NA	NA	NA	NA	NA	ERS17026793	ERR12303802
230_JP1189KJ_S44_scaffolds_final	NeoOBS-India	Southern Asia	India	NEO33	neonate	2020	270191	82	5521374	2	KL15	K15	Typeable	O4	O4	Typeable	Klebsiella pneumoniae	ST11	1	O4	46	O4	NA	NA	NA	NA	NA	NA	NA	NA	NA	NA	NA	NA	NA	ERS17026686	ERR12303769
236_JP1191LJ_final_scaffolds	NeoOBS-India	Southern Asia	India	NEO34	neonate	2020	276357	40	5480823	0	KL20	K20	Typeable	O1/O2v1	O1ab	Typeable	Klebsiella pneumoniae	ST420	0	O1⍺β,2⍺	46	O1 (O1/O2v1)	NA	NA	NA	NA	NA	NA	NA	NA	NA	NA	NA	NA	NA	ERS17026572	ERR12303745
28_KM1049SW_final_scaffolds	NeoOBS-India	Southern Asia	India	NEO35	neonate	2019	289491	66	5462188	2	KL19	K19	Typeable	O1/O2v2	O1ab	Typeable	Klebsiella pneumoniae	ST29	1	O1⍺β,2β	47	O1 (O1/O2v2)	NA	NA	NA	NA	NA	NA	NA	NA	NA	NA	NA	NA	NA	ERS17029299	ERR12304138
34_KM2012XK_final_scaffolds	NeoOBS-India	Southern Asia	India	NEO36	neonate	2019	245265	96	5576755	2	KL51	K51	Typeable	O1/O2v2	O1ab	Typeable	Klebsiella pneumoniae	ST231	0	O1⍺β,2β	47	O1 (O1/O2v2)	NA	NA	NA	NA	NA	NA	NA	NA	NA	NA	NA	NA	NA	ERS17029394	ERR12304160
35_KM1070KB_final_scaffolds	NeoOBS-India	Southern Asia	India	NEO37	neonate	2019	157544	163	5545443	2	KL47	K47	Typeable	O1/O2v1	O1ab	Typeable	Klebsiella pneumoniae	ST156	1	O1⍺β,2⍺	47	O1 (O1/O2v1)	NA	NA	NA	NA	NA	NA	NA	NA	NA	NA	NA	NA	NA	ERS17029402	ERR12304171
3_KM2002KS_final_scaffolds	NeoOBS-India	Southern Asia	India	NEO38	neonate	2019	345382	62	5609539	2	KL127	unknown (KL127)	Typeable	OL13	O13	Typeable	Klebsiella pneumoniae	ST17	0	O13	47	OL13	NA	NA	NA	NA	NA	NA	NA	NA	NA	NA	NA	NA	NA	ERS17028991	ERR12304075
43_KM2015JM_final_scaffolds	NeoOBS-India	Southern Asia	India	NEO39	neonate	2019	212619	218	5611264	2	KL38	K38	Typeable	O3b	O3b	Typeable	Klebsiella pneumoniae	ST1373	0	O3𝛾	47	O3b	NA	NA	NA	NA	NA	NA	NA	NA	NA	NA	NA	NA	NA	ERS17029419	ERR12304194
4_KM2004AA_final_scaffolds	NeoOBS-India	Southern Asia	India	NEO40	neonate	2019	253516	48	5576724	2	KL125	unknown (KL125)	Typeable	O5	O5	Typeable	Klebsiella pneumoniae	ST3278	0	O5	47	O5	NA	NA	NA	NA	NA	NA	NA	NA	NA	NA	NA	NA	NA	ERS17029298	ERR12304137
5_KM2005SJ_final_scaffolds	NeoOBS-India	Southern Asia	India	NEO40	neonate	2019	253516	73	5592361	2	KL125	unknown (KL125)	Typeable	O5	O5	Typeable	Klebsiella pneumoniae	ST3278	1	O5	47	O5	NA	NA	NA	NA	NA	NA	NA	NA	NA	NA	NA	NA	NA	ERS17028982	ERR12304058
54_KM1111NY_final_scaffolds	NeoOBS-India	Southern Asia	India	NEO41	neonate	2019	343185	89	5806034	2	KL39	K39	Typeable	O1/O2v1	O1ab	Typeable	Klebsiella pneumoniae	ST327-1LV	1	O1⍺β,2⍺	47	O1 (O1/O2v1)	NA	NA	NA	NA	NA	NA	NA	NA	NA	NA	NA	NA	NA	ERS17029378	ERR12304141
56_KM1122JZ_S21_scaffolds_final	NeoOBS-India	Southern Asia	India	NEO42	neonate	2019	263169	65	5618716	1	KL19	K19	Typeable	O1/O2v2	O1ab	Typeable	Klebsiella pneumoniae	ST29	0	O1⍺β,2β	47	O1 (O1/O2v2)	NA	NA	NA	NA	NA	NA	NA	NA	NA	NA	NA	NA	NA	ERS17029036	ERR12304083
58_KM1123MT_final_scaffolds	NeoOBS-India	Southern Asia	India	NEO43	neonate	2019	145783	163	5878809	2	KL20	K20	Typeable	O1/O2v1	O2a	Typeable	Klebsiella pneumoniae	ST268-1LV	0	O2⍺	47	O2a (O1/O2v1)	NA	NA	NA	NA	NA	NA	NA	NA	NA	NA	NA	NA	NA	ERS17029382	ERR12304145
61_KM1132SM_final_scaffolds	NeoOBS-India	Southern Asia	India	NEO44	neonate	2019	212534	88	5679761	2	KL19	K19	Typeable	O1/O2v2	O1ab	Typeable	Klebsiella pneumoniae	ST15	1	O1⍺β,2β	47	O1 (O1/O2v2)	NA	NA	NA	NA	NA	NA	NA	NA	NA	NA	NA	NA	NA	ERS17029039	ERR12304089
62_KM2024WY_final_scaffolds	NeoOBS-India	Southern Asia	India	NEO45	neonate	2019	254119	85	5578477	2	KL25	K25	Typeable	O5	O5	Typeable	Klebsiella pneumoniae	ST17	1	O5	47	O5	NA	NA	NA	NA	NA	NA	NA	NA	NA	NA	NA	NA	NA	ERS17029290	ERR12304126
65_KM1149UN_final_scaffolds	NeoOBS-India	Southern Asia	India	NEO46	neonate	2019	312927	104	5624093	2	KL39	K39	Typeable	O1/O2v1	O1ab	Typeable	Klebsiella pneumoniae	ST327-1LV	0	O1⍺β,2⍺	47	O1 (O1/O2v1)	NA	NA	NA	NA	NA	NA	NA	NA	NA	NA	NA	NA	NA	ERS17029401	ERR12304169
69_KM2026LQ_final_scaffolds	NeoOBS-India	Southern Asia	India	NEO47	neonate	2020	221927	318	5899704	2	KL24	K24	Typeable	O1/O2v1	O2a	Typeable	Klebsiella pneumoniae	ST11	1	O2⍺	47	O2a (O1/O2v1)	NA	NA	NA	NA	NA	NA	NA	NA	NA	NA	NA	NA	NA	ERS17029258	ERR12304096
75_KM1179FF_final_scaffolds	NeoOBS-India	Southern Asia	India	NEO48	neonate	2020	350070	106	5627624	2	KL2	K2	Typeable	O1/O2v1	O1ab	Typeable	Klebsiella pneumoniae	ST14	1	O1⍺β,2⍺	47	O1 (O1/O2v1)	NA	NA	NA	NA	NA	NA	NA	NA	NA	NA	NA	NA	NA	ERS17029260	ERR12304101
79_KM1190YC_S23_scaffolds_final	NeoOBS-India	Southern Asia	India	NEO48	neonate	2020	350070	172	5672524	2	KL2	K2	Typeable	O1/O2v1	O1ab	Typeable	Klebsiella pneumoniae	ST14	0	O1⍺β,2⍺	47	O1 (O1/O2v1)	NA	NA	NA	NA	NA	NA	NA	NA	NA	NA	NA	NA	NA	ERS17029262	ERR12304103
8_KM1016KF_2_scaffolds_final	NeoOBS-India	Southern Asia	India	NEO49	neonate	2019	368703	38	5117333	0	KL155	unknown (KL155)	Typeable	OL13	O13	Typeable	Klebsiella pneumoniae	ST6133	0	O13	47	OL13	NA	NA	NA	NA	NA	NA	NA	NA	NA	NA	NA	NA	NA	ERS17029416	ERR12304189
99_JP1120CS_S27_scaffolds_final	NeoOBS-India	Southern Asia	India	NEO50	neonate	2019	366071	40	5424877	1	KL23	K23	Typeable	O1/O2v2	O1ab	Typeable	Klebsiella pneumoniae	ST17	1	O1⍺β,2β	46	O1 (O1/O2v2)	NA	NA	NA	NA	NA	NA	NA	NA	NA	NA	NA	NA	NA	ERS17029285	ERR12304117
K103131	Kilifi	Eastern Africa	Kenya	Kilifi1	neonate	2019	398575	122	5287948	1	KL102	unknown (KL102)	Typeable	O1/O2v2	O2afg	Typeable	Klebsiella pneumoniae	ST17	1	O2β	49	O2afg (O1/O2v2)	Kilifi1	Kilifi1	Kilifi1	Kilifi1	Kilifi1	Kilifi1	Kilifi1	Kilifi1	Kilifi1	Kilifi1	Kilifi1	Kilifi1	Kilifi1	SAMN48599404	SRR33636701
K103132	Kilifi	Eastern Africa	Kenya	Kilifi1	neonate	2019	923685	102	5288709	1	KL102	unknown (KL102)	Typeable	O1/O2v2	O2afg	Typeable	Klebsiella pneumoniae	ST17	0	O2β	49	O2afg (O1/O2v2)	Kilifi1	Kilifi1	Kilifi1	Kilifi1	Kilifi1	Kilifi1	Kilifi1	Kilifi1	Kilifi1	Kilifi1	Kilifi1	Kilifi1	Kilifi1	SAMN48599405	SRR33636700
K103716	Kilifi	Eastern Africa	Kenya	Kilifi2	neonate	2019	213386	148	5538920	1	KL67	K67	Typeable	OL13	O13	Typeable	Klebsiella pneumoniae	ST1427	0	O13	49	OL13	Kilifi2	Kilifi2	Kilifi2	Kilifi2	Kilifi2	Kilifi2	Kilifi2	Kilifi2	Kilifi2	Kilifi2	Kilifi2	Kilifi2	Kilifi2	SAMN48599406	SRR33636699
K104170	Kilifi	Eastern Africa	Kenya	Kilifi3	neonate	2019	99426	237	5414071	0	KL57	K57	Typeable	O1/O2v2	O1ab	Typeable	Klebsiella pneumoniae	ST13	0	O1⍺β,2β	49	O1 (O1/O2v2)	Kilifi3	Kilifi3	Kilifi3	Kilifi3	Kilifi3	Kilifi3	Kilifi3	Kilifi3	Kilifi3	Kilifi3	Kilifi3	Kilifi3	Kilifi3	SAMN48599407	SRR33636698
K104646	Kilifi	Eastern Africa	Kenya	Kilifi4	neonate	2019	330347	201	5693379	1	KL23	K23	Typeable	O1/O2v2	O2afg	Typeable	Klebsiella pneumoniae	ST17	1	O2β	49	O2afg (O1/O2v2)	Kilifi4	Kilifi4	Kilifi4	Kilifi4	Kilifi4	Kilifi4	Kilifi4	Kilifi4	Kilifi4	Kilifi4	Kilifi4	Kilifi4	Kilifi4	SAMN48599408	SRR33636696
K105046	Kilifi	Eastern Africa	Kenya	Kilifi5	neonate	2019	230609	158	5514084	0	KL18	K18	Typeable	O1/O2v1	O1ab	Typeable	Klebsiella pneumoniae	ST789	0	O1⍺β,2⍺	49	O1 (O1/O2v1)	Kilifi5	Kilifi5	Kilifi5	Kilifi5	Kilifi5	Kilifi5	Kilifi5	Kilifi5	Kilifi5	Kilifi5	Kilifi5	Kilifi5	Kilifi5	SAMN48599409	SRR33636637
K106175	Kilifi	Eastern Africa	Kenya	Kilifi7	neonate	2019	270249	186	5539312	1	KL18	K18	Typeable	O1/O2v1	O1ab	Typeable	Klebsiella pneumoniae	ST789	0	O1⍺β,2⍺	49	O1 (O1/O2v1)	Kilifi7	Kilifi7	Kilifi5	Kilifi5	Kilifi7	Kilifi7	Kilifi7	Kilifi7	Kilifi7	Kilifi7	Kilifi7	Kilifi7	Kilifi7	SAMN48599412	SRR33636634
K106180	Kilifi	Eastern Africa	Kenya	Kilifi8	neonate	2019	310542	164	5489618	1	KL62	K62	Typeable	O1/O2v2	O2afg	Typeable	Klebsiella pneumoniae	ST17	1	O2β	49	O2afg (O1/O2v2)	Kilifi8	Kilifi8	Kilifi7	Kilifi7	Kilifi8	Kilifi8	Kilifi8	Kilifi8	Kilifi8	Kilifi8	Kilifi8	Kilifi8	Kilifi8	SAMN48599410	SRR33636636
K106221	Kilifi	Eastern Africa	Kenya	Kilifi8	neonate	2019	406654	153	5487472	1	KL62	K62	Typeable	O1/O2v2	O2afg	Typeable	Klebsiella pneumoniae	ST17	0	O2β	49	O2afg (O1/O2v2)	Kilifi8	Kilifi8	Kilifi7	Kilifi7	Kilifi8	Kilifi8	Kilifi8	Kilifi8	Kilifi8	Kilifi8	Kilifi8	Kilifi8	Kilifi8	SAMN48599414	SRR33636631
K106847	Kilifi	Eastern Africa	Kenya	Kilifi9	neonate	2019	106743	264	5459178	0	KL3	K3	Typeable	O1/O2v2	O1ab	Typeable	Klebsiella pneumoniae	ST13	1	O1⍺β,2β	49	O1 (O1/O2v2)	Kilifi10	Kilifi9	Kilifi8	Kilifi8	Kilifi10	Kilifi10	Kilifi9	Kilifi9	Kilifi9	Kilifi9	Kilifi9	Kilifi9	Kilifi9	SAMN48599416	SRR33636629
K106859	Kilifi	Eastern Africa	Kenya	Kilifi10	neonate	2019	191111	330	5770126	1	KL27	K27	Typeable	O1/O2v2	O1ab	Typeable	Klebsiella pneumoniae	ST6774	0	O1⍺β,2β	49	O1 (O1/O2v2)	Kilifi11	Kilifi10	Kilifi9	Kilifi9	Kilifi11	Kilifi11	Kilifi10	Kilifi10	Kilifi10	Kilifi10	Kilifi10	Kilifi10	Kilifi10	SAMN48599415	SRR33636630
K107400	Kilifi	Eastern Africa	Kenya	Kilifi11	neonate	2020	77687	288	5545195	0	KL2	K2	Typeable	O1/O2v2	O1ab	Typeable	Klebsiella pneumoniae	ST25	0	O1⍺β,2β	49	O1 (O1/O2v2)	Kilifi12	Kilifi11	Kilifi10	Kilifi10	Kilifi12	Kilifi12	Kilifi11	Kilifi11	Kilifi11	Kilifi11	Kilifi11	Kilifi11	Kilifi11	SAMN48599417	SRR33636628
K107702	Kilifi	Eastern Africa	Kenya	Kilifi12	neonate	2020	609963	89	5137732	0	KL27	K27	Typeable	O1/O2v2	O2afg	Typeable	Klebsiella pneumoniae	ST661	0	O2β	49	O2afg (O1/O2v2)	Kilifi13	Kilifi12	Kilifi11	Kilifi11	Kilifi13	Kilifi13	Kilifi12	Kilifi12	Kilifi12	Kilifi12	Kilifi12	Kilifi12	Kilifi12	SAMN48599419	SRR33636626
K107830	Kilifi	Eastern Africa	Kenya	Kilifi13	neonate	2020	137496	425	5715477	1	KL122	unknown (KL122)	Typeable	O1/O2v2	O2afg	Typeable	Klebsiella pneumoniae	ST17	0	O2β	49	O2afg (O1/O2v2)	Kilifi14	Kilifi13	Kilifi12	Kilifi12	Kilifi14	Kilifi14	Kilifi13	Kilifi13	Kilifi13	Kilifi13	Kilifi13	Kilifi13	Kilifi13	SAMN48599418	SRR33636627
K108059	Kilifi	Eastern Africa	Kenya	Kilifi14	neonate	2020	301572	211	5658595	1	KL39	K39	Typeable	O1/O2v1	O2a	Typeable	Klebsiella pneumoniae	ST33	0	O2⍺	49	O2a (O1/O2v1)	Kilifi15	Kilifi14	Kilifi13	Kilifi13	Kilifi15	Kilifi15	Kilifi14	Kilifi14	Kilifi14	Kilifi14	Kilifi14	Kilifi14	Kilifi14	SAMN48599420	SRR33636625
K108242	Kilifi	Eastern Africa	Kenya	Kilifi15	neonate	2020	200741	211	5499404	1	KL122	unknown (KL122)	Typeable	O1/O2v2	O2afg	Typeable	Klebsiella pneumoniae	ST17	1	O2β	49	O2afg (O1/O2v2)	Kilifi16	Kilifi15	Kilifi12	Kilifi12	Kilifi16	Kilifi16	Kilifi15	Kilifi15	Kilifi15	Kilifi15	Kilifi15	Kilifi15	Kilifi15	SAMN48599421	SRR33636624
K108243	Kilifi	Eastern Africa	Kenya	Kilifi15	neonate	2020	249486	196	5498829	1	KL122	unknown (KL122)	Typeable	O1/O2v2	O2afg	Typeable	Klebsiella pneumoniae	ST17	0	O2β	49	O2afg (O1/O2v2)	Kilifi16	Kilifi15	Kilifi12	Kilifi12	Kilifi16	Kilifi16	Kilifi15	Kilifi15	Kilifi15	Kilifi15	Kilifi15	Kilifi15	Kilifi15	SAMN48599422	SRR33636623
K108297	Kilifi	Eastern Africa	Kenya	Kilifi15	neonate	2020	372646	190	5498963	1	KL122	unknown (KL122)	Typeable	O1/O2v2	O2afg	Typeable	Klebsiella pneumoniae	ST17	1	O2β	49	O2afg (O1/O2v2)	Kilifi16	Kilifi15	Kilifi12	Kilifi12	Kilifi16	Kilifi16	Kilifi15	Kilifi15	Kilifi15	Kilifi15	Kilifi15	Kilifi15	Kilifi15	SAMN48599423	SRR33636621
K108372	Kilifi	Eastern Africa	Kenya	Kilifi15	neonate	2020	256367	215	5502014	1	KL122	unknown (KL122)	Typeable	O1/O2v2	O2afg	Typeable	Klebsiella pneumoniae	ST17	NA	O2β	49	O2afg (O1/O2v2)	Kilifi16	Kilifi15	Kilifi12	Kilifi12	Kilifi16	Kilifi16	Kilifi15	Kilifi15	Kilifi15	Kilifi15	Kilifi15	Kilifi15	Kilifi15	SAMN48599424	SRR33636620
K108386	Kilifi	Eastern Africa	Kenya	Kilifi15	neonate	2020	209121	202	5497309	1	KL122	unknown (KL122)	Typeable	O1/O2v2	O2afg	Typeable	Klebsiella pneumoniae	ST17	0	O2β	49	O2afg (O1/O2v2)	Kilifi17	Kilifi15	Kilifi12	Kilifi12	Kilifi16	Kilifi16	Kilifi15	Kilifi15	Kilifi15	Kilifi15	Kilifi15	Kilifi15	Kilifi15	SAMN48599425	SRR33636619
K108396	Kilifi	Eastern Africa	Kenya	Kilifi15	neonate	2020	277460	214	5503474	1	KL122	unknown (KL122)	Typeable	O1/O2v2	O2afg	Typeable	Klebsiella pneumoniae	ST17	1	O2β	49	O2afg (O1/O2v2)	Kilifi17	Kilifi15	Kilifi12	Kilifi12	Kilifi16	Kilifi16	Kilifi15	Kilifi15	Kilifi15	Kilifi15	Kilifi15	Kilifi15	Kilifi15	SAMN48599426	SRR33636618
K108403	Kilifi	Eastern Africa	Kenya	Kilifi15	neonate	2020	352023	196	5500748	1	KL122	unknown (KL122)	Typeable	O1/O2v2	O2afg	Typeable	Klebsiella pneumoniae	ST17	0	O2β	49	O2afg (O1/O2v2)	Kilifi17	Kilifi15	Kilifi12	Kilifi12	Kilifi16	Kilifi16	Kilifi15	Kilifi15	Kilifi15	Kilifi15	Kilifi15	Kilifi15	Kilifi15	SAMN48599428	SRR33636616
K108404	Kilifi	Eastern Africa	Kenya	Kilifi15	neonate	2020	329788	193	5499395	1	KL122	unknown (KL122)	Typeable	O1/O2v2	O2afg	Typeable	Klebsiella pneumoniae	ST17	0	O2β	49	O2afg (O1/O2v2)	Kilifi17	Kilifi15	Kilifi12	Kilifi12	Kilifi16	Kilifi16	Kilifi15	Kilifi15	Kilifi15	Kilifi15	Kilifi15	Kilifi15	Kilifi15	SAMN48599429	SRR33636615
K108410	Kilifi	Eastern Africa	Kenya	Kilifi16	neonate	2020	277967	162	5643984	1	KL102	unknown (KL102)	Typeable	O1/O2v2	O2afg	Typeable	Klebsiella pneumoniae	ST307	1	O2β	49	O2afg (O1/O2v2)	Kilifi18	Kilifi16	Kilifi14	Kilifi14	Kilifi17	Kilifi17	Kilifi16	Kilifi16	Kilifi16	Kilifi16	Kilifi16	Kilifi16	Kilifi16	SAMN48599427	SRR33636617
K108550	Kilifi	Eastern Africa	Kenya	Kilifi17	neonate	2020	617510	134	5301268	1	KL143	unknown (KL143)	Typeable	O1/O2v2	O1ab	Typeable	Klebsiella pneumoniae	ST530	0	O1⍺β,2β	49	O1 (O1/O2v2)	Kilifi19	Kilifi17	Kilifi15	Kilifi15	Kilifi18	Kilifi18	Kilifi17	Kilifi17	Kilifi17	Kilifi17	Kilifi17	Kilifi17	Kilifi17	SAMN48599430	SRR33636614
K108594	Kilifi	Eastern Africa	Kenya	Kilifi17	neonate	2020	215138	346	5552790	2	KL143	unknown (KL143)	Typeable	O1/O2v2	O1ab	Typeable	Klebsiella pneumoniae	ST530	0	O1⍺β,2β	49	O1 (O1/O2v2)	Kilifi21	Kilifi19	Kilifi15	Kilifi15	Kilifi20	Kilifi18	Kilifi17	Kilifi17	Kilifi17	Kilifi17	Kilifi17	Kilifi17	Kilifi17	SAMN48599431	SRR33636613
K108620	Kilifi	Eastern Africa	Kenya	Kilifi20	neonate	2020	97108	307	5554101	1	KL112	unknown (KL112)	Typeable	O1/O2v2	O1ab	Typeable	Klebsiella pneumoniae	ST413	0	O1⍺β,2β	49	O1 (O1/O2v2)	Kilifi23	Kilifi21	Kilifi18	Kilifi18	Kilifi22	Kilifi21	Kilifi20	Kilifi20	Kilifi20	Kilifi20	Kilifi20	Kilifi20	Kilifi20	SAMN48599433	SRR33636610
K109463	Kilifi	Eastern Africa	Kenya	Kilifi22	neonate	2020	256027	99	5490711	1	KL23	K23	Typeable	O1/O2v2	O1ab	Typeable	Klebsiella pneumoniae	ST39	0	O1⍺β,2β	49	O1 (O1/O2v2)	Kilifi25	Kilifi23	Kilifi20	Kilifi20	Kilifi24	Kilifi23	Kilifi22	Kilifi22	Kilifi22	Kilifi21	Kilifi21	Kilifi21	Kilifi21	SAMN48599435	SRR33636608
[truncated: 461 more rows]
